# Supplementary material for: Standard Flow Liquid Chromatography for Shotgun Proteomics in Bioenergy Research
Source: Front Bioeng Biotechnol. 2015 Apr 1;3:44. doi: 10.3389/fbioe.2015.00044 (PMC4381839; doi:10.3389/fbioe.2015.00044)
Supplement: Supplementary file 1 [file Table_1.XLSX]

## Sheet: Table S1
Table S1. Peptide and protein matches from Scaffold for the E.coli samples. Only the best matched peptide is shown.
Biological sample name	Protein name	Protein accession numbers	Protein molecular weight (Da)	Protein identification probability	Exclusive unique peptide count	Exclusive unique spectrum count	Total spectrum count	Percentage of total spectra	Percentage sequence coverage	Peptide sequence	Previous amino acid	Next amino acid	Best Peptide identification probability	Best Mascot Ion score	Best Mascot Identity score	Best Mascot Delta Ion score	Number of identified +1H spectra	Number of identified +2H spectra	Number of identified +3H spectra	Number of identified +4H spectra	Number of enzymatic termini	Calculated +1H Peptide Mass (AMU)	Median Retention Time	Total TIC	Peptide start index	Peptide stop index	Other Proteins
Ecoli-1	UPF0227 protein YcfP OS=Escherichia coli (strain K12) GN=ycfP PE=1 SV=1	YCFP_ECOLI	21226.8	0.968	1	1	2	0.000378	0.0667	VLQLQFIDPDVR	K	L	0.997	61.1	25	61.1	0	2	0	0	2	1442.8	1246.68	60033.9	19	30
Ecoli-1	tRNA-modifying protein YgfZ OS=Escherichia coli (strain K12) GN=ygfZ PE=1 SV=2	YGFZ_ECOLI	36094.8	1	5	5	9	0.0017	0.172	AALANLFSELPSK	R	E	0.997	78.7	25	78.7	0	2	0	0	2	1360.75	1263.36	80030.5	127	139
Ecoli-1	tRNA-modifying protein YgfZ OS=Escherichia coli (strain K12) GN=ygfZ PE=1 SV=2	YGFZ_ECOLI	36094.8	1	5	5	9	0.0017	0.172	EGATTLLWFEHPAER	K	F	0.997	37	25	37	0	0	2	0	2	1756.87	1114.84	78473.6	146	160
Ecoli-1	tRNA-modifying protein YgfZ OS=Escherichia coli (strain K12) GN=ygfZ PE=1 SV=2	YGFZ_ECOLI	36094.8	1	5	5	9	0.0017	0.172	EPQLTELK	R	K	0.99	46.7	25	38.3	0	2	0	0	2	957.525	402.979	48694.5	92	99
Ecoli-1	tRNA-modifying protein YgfZ OS=Escherichia coli (strain K12) GN=ygfZ PE=1 SV=2	YGFZ_ECOLI	36094.8	1	5	5	9	0.0017	0.172	LPEAGEDLELK	R	M	0.997	50.6	25	45.1	0	2	0	0	2	1213.63	639.534	41944.5	258	268
Ecoli-1	tRNA-modifying protein YgfZ OS=Escherichia coli (strain K12) GN=ygfZ PE=1 SV=2	YGFZ_ECOLI	36094.8	1	5	5	9	0.0017	0.172	VTIAPDDER	K	V	0.997	33.2	25	27.6	0	1	0	0	2	1015.51	188.415	22906.7	107	115
Ecoli-1	Signal recognition particle receptor FtsY OS=Escherichia coli (strain K12) GN=ftsY PE=1 SV=1	FTSY_ECOLI	54512.5	1	3	3	4	0.000755	0.0946	ADDFIEALFAR	K	E	0.997	33.4	25	33.4	0	1	0	0	2	1267.63	1515.3	26116.6	485	495
Ecoli-1	Signal recognition particle receptor FtsY OS=Escherichia coli (strain K12) GN=ftsY PE=1 SV=1	FTSY_ECOLI	54512.5	1	3	3	4	0.000755	0.0946	IITNLTEGASR	K	K	0.997	46.4	25	46.4	0	2	0	0	2	1174.64	411.893	45775.4	248	258
Ecoli-1	Signal recognition particle receptor FtsY OS=Escherichia coli (strain K12) GN=ftsY PE=1 SV=1	FTSY_ECOLI	54512.5	1	3	3	4	0.000755	0.0946	KIDDDLFEELEEQLLIADVGVETTR	K	K	0.997	44.5	25	44.5	0	0	1	0	2	2890.46	1930.29	29393.5	222	246
Ecoli-1	Glycine betaine-binding periplasmic protein OS=Escherichia coli (strain K12) GN=proX PE=1 SV=1	PROX_ECOLI	36022.9	1	5	8	13	0.00246	0.203	AHQQQFDGWVNEALAAQK	K	-	0.997	75.4	25	75.4	0	1	2	0	2	2040.99	922.266	124618	313	330
Ecoli-1	Glycine betaine-binding periplasmic protein OS=Escherichia coli (strain K12) GN=proX PE=1 SV=1	PROX_ECOLI	36022.9	1	5	8	13	0.00246	0.203	ASEGDIQGHVDGWIK	K	A	0.997	48.3	25	48.3	0	0	2	0	2	1611.78	646.313	133761	298	312
Ecoli-1	Glycine betaine-binding periplasmic protein OS=Escherichia coli (strain K12) GN=proX PE=1 SV=1	PROX_ECOLI	36022.9	1	5	8	13	0.00246	0.203	GITVNPVQSTITEETFQTLLVSR	K	A	0.997	95.4	25	83.3	0	2	2	0	2	2533.35	1653.54	197025	28	50
Ecoli-1	Glycine betaine-binding periplasmic protein OS=Escherichia coli (strain K12) GN=proX PE=1 SV=1	PROX_ECOLI	36022.9	1	5	8	13	0.00246	0.203	ITNIAQLK	K	D	0.99	31.9	25	23.2	0	2	0	0	2	900.551	430.974	89718.3	129	136
Ecoli-1	Glycine betaine-binding periplasmic protein OS=Escherichia coli (strain K12) GN=proX PE=1 SV=1	PROX_ECOLI	36022.9	1	5	8	13	0.00246	0.203	ITNIAQLKDPK	K	I	0.997	51.1	25	49.5	0	1	1	0	2	1240.73	378.635	77665.6	129	139
Ecoli-1	2',3'-cyclic-nucleotide 2'-phosphodiesterase/3'-nucleotidase OS=Escherichia coli (strain K12) GN=cpdB PE=1 SV=2	CPDB_ECOLI	70833.9	1	9	9	15	0.00283	0.19	ALNTLDYTVGTLGNHEFNYGLDYLK	K	N	0.949	19.9	25	19.9	0	0	1	0	2	2831.39	1463.94	56824.7	103	127
Ecoli-1	2',3'-cyclic-nucleotide 2'-phosphodiesterase/3'-nucleotidase OS=Escherichia coli (strain K12) GN=cpdB PE=1 SV=2	CPDB_ECOLI	70833.9	1	9	9	15	0.00283	0.19	FPYVNANVIDAR	K	T	0.997	31.1	25	31.1	0	2	0	0	2	1378.71	949.053	46508.9	135	146
Ecoli-1	2',3'-cyclic-nucleotide 2'-phosphodiesterase/3'-nucleotidase OS=Escherichia coli (strain K12) GN=cpdB PE=1 SV=2	CPDB_ECOLI	70833.9	1	9	9	15	0.00283	0.19	GADVVVVLAHSGLSADPYK	K	V	0.997	39.8	25	39.8	0	0	2	0	2	1898	1154.47	84315.1	216	234
Ecoli-1	2',3'-cyclic-nucleotide 2'-phosphodiesterase/3'-nucleotidase OS=Escherichia coli (strain K12) GN=cpdB PE=1 SV=2	CPDB_ECOLI	70833.9	1	9	9	15	0.00283	0.19	LAPIAGDK	R	K	0.99	34.3	25	34.3	0	2	0	0	2	784.457	183.592	53190.2	595	602
Ecoli-1	2',3'-cyclic-nucleotide 2'-phosphodiesterase/3'-nucleotidase OS=Escherichia coli (strain K12) GN=cpdB PE=1 SV=2	CPDB_ECOLI	70833.9	1	9	9	15	0.00283	0.19	LPVLSAAAPFK	K	V	0.997	55.2	25	55.2	0	2	0	0	2	1113.67	1066.29	44981.6	400	410
Ecoli-1	2',3'-cyclic-nucleotide 2'-phosphodiesterase/3'-nucleotidase OS=Escherichia coli (strain K12) GN=cpdB PE=1 SV=2	CPDB_ECOLI	70833.9	1	9	9	15	0.00283	0.19	NAADLYLYPNTLIVVK	R	A	0.997	51.2	25	51.2	0	1	0	0	2	1807	1412.69	31801.2	433	448
Ecoli-1	2',3'-cyclic-nucleotide 2'-phosphodiesterase/3'-nucleotidase OS=Escherichia coli (strain K12) GN=cpdB PE=1 SV=2	CPDB_ECOLI	70833.9	1	9	9	15	0.00283	0.19	SVLAAWIADESK	R	R	0.997	47.3	25	47.3	0	2	0	0	2	1289.67	1038.45	56840.4	569	580
Ecoli-1	2',3'-cyclic-nucleotide 2'-phosphodiesterase/3'-nucleotidase OS=Escherichia coli (strain K12) GN=cpdB PE=1 SV=2	CPDB_ECOLI	70833.9	1	9	9	15	0.00283	0.19	TASLINDAR	R	N	0.997	33.7	25	30.6	0	1	0	0	2	960.511	254.747	38909.5	55	63
Ecoli-1	2',3'-cyclic-nucleotide 2'-phosphodiesterase/3'-nucleotidase OS=Escherichia coli (strain K12) GN=cpdB PE=1 SV=2	CPDB_ECOLI	70833.9	1	9	9	15	0.00283	0.19	VTVNDITETVR	K	K	0.997	54.5	25	26.4	0	2	0	0	2	1246.66	612.911	61626.3	196	206
Ecoli-1	ABC transporter periplasmic-binding protein YtfQ OS=Escherichia coli (strain K12) GN=ytfQ PE=1 SV=1	YTFQ_ECOLI	34345.6	0.968	1	1	1	0.000189	0.0472	DILTGSIDGVPDIYK	K	A	0.997	43.3	25	42.7	0	1	0	0	2	1605.84	1198.21	26513.7	241	255
Ecoli-1	Uncharacterized protein YjbR OS=Escherichia coli (strain K12) GN=yjbR PE=1 SV=1	YJBR_ECOLI	13519.4	1	1	1	2	0.000378	0.0847	TSPELAELLR	K	Q	0.997	36.7	25	36.7	0	2	0	0	2	1128.63	994.462	54612.9	52	61
Ecoli-1	Elongation factor Tu 1 OS=Escherichia coli (strain K12) GN=tufA PE=1 SV=1	EFTU1_ECOLI,EFTU2_ECOLI	43283.8	1	15	28	97	0.0183	0.508	AFDQIDNAPEEK	R	A	0.997	75.2	25	66.2	0	3	2	0	2	1376.63	326.274	239016	46	57
Ecoli-1	Elongation factor Tu 1 OS=Escherichia coli (strain K12) GN=tufA PE=1 SV=1	EFTU1_ECOLI,EFTU2_ECOLI	43283.8	1	15	28	97	0.0183	0.508	AGENVGVLLR	R	G	0.997	75.8	25	52.5	0	4	2	0	2	1027.59	638.975	279994	271	280
Ecoli-1	Elongation factor Tu 1 OS=Escherichia coli (strain K12) GN=tufA PE=1 SV=1	EFTU1_ECOLI,EFTU2_ECOLI	43283.8	1	15	28	97	0.0183	0.508	AIDKPFLLPIEDVFSISGR	R	G	0.997	70.7	25	70.7	0	4	8	4	2	2117.16	1846.4	879929	206	224
Ecoli-1	Elongation factor Tu 1 OS=Escherichia coli (strain K12) GN=tufA PE=1 SV=1	EFTU1_ECOLI,EFTU2_ECOLI	43283.8	1	15	28	97	0.0183	0.508	ALEGDAEWEAK	K	I	0.997	82.5	25	82	0	4	0	0	2	1218.56	352.298	204485	178	188
Ecoli-1	Elongation factor Tu 1 OS=Escherichia coli (strain K12) GN=tufA PE=1 SV=1	EFTU1_ECOLI,EFTU2_ECOLI	43283.8	1	15	28	97	0.0183	0.508	ELLSQYDFPGDDTPIVR	R	G	0.997	69.8	25	69.8	0	6	4	0	2	1964.96	1162.58	550726	156	172
Ecoli-1	Elongation factor Tu 1 OS=Escherichia coli (strain K12) GN=tufA PE=1 SV=1	EFTU1_ECOLI,EFTU2_ECOLI	43283.8	1	15	28	97	0.0183	0.508	FESEVYILSK	K	D	0.997	78.4	25	73.1	0	4	0	0	2	1214.63	807.571	206090	305	314
Ecoli-1	Elongation factor Tu 1 OS=Escherichia coli (strain K12) GN=tufA PE=1 SV=1	EFTU1_ECOLI,EFTU2_ECOLI	43283.8	1	15	28	97	0.0183	0.508	GITINTSHVEYDTPTR	R	H	0.997	60.2	25	60.2	0	2	3	0	2	1803.89	544.806	313941	60	75
Ecoli-1	Elongation factor Tu 1 OS=Escherichia coli (strain K12) GN=tufA PE=1 SV=1	EFTU1_ECOLI,EFTU2_ECOLI	43283.8	1	15	28	97	0.0183	0.508	HYAHVDCPGHADYVK	R	N	0.997	53.7	25	53.7	0	2	2	0	2	1768.79	127.436	92147.7	76	90
Ecoli-1	Elongation factor Tu 1 OS=Escherichia coli (strain K12) GN=tufA PE=1 SV=1	EFTU1_ECOLI,EFTU2_ECOLI	43283.8	1	15	28	97	0.0183	0.508	ILELAGFLDSYIPEPER	K	A	0.997	80.5	25	80.5	0	6	6	0	2	1962.02	1749.66	1282770	189	205
Ecoli-1	Elongation factor Tu 1 OS=Escherichia coli (strain K12) GN=tufA PE=1 SV=1	EFTU1_ECOLI,EFTU2_ECOLI	43283.8	1	15	28	97	0.0183	0.508	QVGVPYIIVFLNK	R	C	0.997	74.1	25	67.9	0	2	2	0	2	1489.88	1684.82	139086	125	137
Ecoli-1	Elongation factor Tu 1 OS=Escherichia coli (strain K12) GN=tufA PE=1 SV=1	EFTU1_ECOLI,EFTU2_ECOLI	43283.8	1	15	28	97	0.0183	0.508	STCTGVEMFR	K	K	0.997	50.6	25	50.6	0	2	0	0	2	1187.52	503.74	49761.5	254	263
Ecoli-1	Elongation factor Tu 1 OS=Escherichia coli (strain K12) GN=tufA PE=1 SV=1	EFTU1_ECOLI,EFTU2_ECOLI	43283.8	1	15	28	97	0.0183	0.508	TKPHVNVGTIGHVDHGK	R	T	0.997	39.1	25	38.6	0	0	3	1	2	1795.96	154.128	222536	9	25
Ecoli-1	Elongation factor Tu 1 OS=Escherichia coli (strain K12) GN=tufA PE=1 SV=1	EFTU1_ECOLI,EFTU2_ECOLI	43283.8	1	15	28	97	0.0183	0.508	TTLTAAITTVLAK	K	T	0.997	97.4	25	97.4	0	6	4	0	2	1303.78	1298.87	520170	26	38
Ecoli-1	Elongation factor Tu 1 OS=Escherichia coli (strain K12) GN=tufA PE=1 SV=1	EFTU1_ECOLI,EFTU2_ECOLI	43283.8	1	15	28	97	0.0183	0.508	TVGAGVVAK	R	V	0.997	47.9	25	43.8	0	3	0	0	2	801.483	145.884	191052	383	391
Ecoli-1	Elongation factor Tu 1 OS=Escherichia coli (strain K12) GN=tufA PE=1 SV=1	EFTU1_ECOLI,EFTU2_ECOLI	43283.8	1	15	28	97	0.0183	0.508	VGEEVEIVGIK	K	E	0.997	84.6	25	72.6	0	5	2	0	2	1171.66	757.032	371739	239	249
Ecoli-1	UPF0250 protein YbeD OS=Escherichia coli (strain K12) GN=ybeD PE=1 SV=1	YBED_ECOLI	9827.2	0.978	1	2	3	0.000567	0.218	VMGQALPELVDQVVEVVQR	K	H	0.997	77.2	25	77.2	0	1	2	0	2	2109.14	1882.86	110248	19	37
Ecoli-1	Ornithine carbamoyltransferase chain I OS=Escherichia coli (strain K12) GN=argI PE=1 SV=3	OTC1_ECOLI	36907.7	0.968	1	2	2	0.000378	0.0539	LLDFTPAELNSLLQLAAK	K	L	0.997	54.9	25	54.9	0	1	1	0	2	1957.1	1937.21	56858.2	12	29
Ecoli-1	Protein MioC OS=Escherichia coli (strain K12) GN=mioC PE=1 SV=4	MIOC_ECOLI	15808.5	0.968	1	1	2	0.000378	0.163	ADITLISGSTLGGAEYVAEHLAEK	M	L	0.997	69.7	25	69.7	0	0	2	0	1	2445.25	1509.94	107181	2	25
Ecoli-1	DNA-binding protein H-NS OS=Escherichia coli (strain K12) GN=hns PE=1 SV=2	HNS_ECOLI	15540	1	5	7	20	0.00378	0.394	ECTLETLEEMLEK	R	L	0.997	95	25	89.5	0	4	2	0	2	1624.74	1428.09	224073	20	32
Ecoli-1	DNA-binding protein H-NS OS=Escherichia coli (strain K12) GN=hns PE=1 SV=2	HNS_ECOLI	15540	1	5	7	20	0.00378	0.394	LEVVVNER	K	R	0.99	47.2	25	39.4	0	4	0	0	2	957.536	362.71	257314	33	40
Ecoli-1	DNA-binding protein H-NS OS=Escherichia coli (strain K12) GN=hns PE=1 SV=2	HNS_ECOLI	15540	1	5	7	20	0.00378	0.394	REEESAAAAEVEER	R	T	0.997	54	25	54	0	2	2	0	2	1575.72	119.377	141487	41	54
Ecoli-1	DNA-binding protein H-NS OS=Escherichia coli (strain K12) GN=hns PE=1 SV=2	HNS_ECOLI	15540	1	5	7	20	0.00378	0.394	SLDDFLIK	K	-	0.99	49.5	25	48.8	0	4	0	0	2	950.519	994.117	153504	129	136
Ecoli-1	DNA-binding protein H-NS OS=Escherichia coli (strain K12) GN=hns PE=1 SV=2	HNS_ECOLI	15540	1	5	7	20	0.00378	0.394	YSYVDENGETK	K	T	0.997	47.7	25	44.2	0	2	0	0	2	1304.56	134.261	49045.5	97	107
Ecoli-1	Phosphoenolpyruvate carboxykinase [ATP] OS=Escherichia coli (strain K12) GN=pckA PE=1 SV=2	PCKA_ECOLI	59645.3	1	20	27	60	0.0113	0.489	AIIDAILNGSLDNAETFTLPMFNLAIPTELPGVDTK	R	I	0.997	29.8	25	29.8	0	0	1	0	2	3814.98	2030.63	33729.9	457	492
Ecoli-1	Phosphoenolpyruvate carboxykinase [ATP] OS=Escherichia coli (strain K12) GN=pckA PE=1 SV=2	PCKA_ECOLI	59645.3	1	20	27	60	0.0113	0.489	DALLENVTVR	R	E	0.997	45.2	25	27.7	0	2	0	0	2	1129.62	714.828	105385	307	316
Ecoli-1	Phosphoenolpyruvate carboxykinase [ATP] OS=Escherichia coli (strain K12) GN=pckA PE=1 SV=2	PCKA_ECOLI	59645.3	1	20	27	60	0.0113	0.489	DTFWWADK	R	G	0.973	35.6	25	35.6	0	1	0	0	2	1068.48	923.528	40755.6	80	87
Ecoli-1	Phosphoenolpyruvate carboxykinase [ATP] OS=Escherichia coli (strain K12) GN=pckA PE=1 SV=2	PCKA_ECOLI	59645.3	1	20	27	60	0.0113	0.489	EAEPEIYNAIR	K	R	0.997	61.6	25	61.6	0	3	0	0	2	1304.65	649.899	126265	295	305
Ecoli-1	Phosphoenolpyruvate carboxykinase [ATP] OS=Escherichia coli (strain K12) GN=pckA PE=1 SV=2	PCKA_ECOLI	59645.3	1	20	27	60	0.0113	0.489	EDGTIDFDDGSK	R	T	0.997	63	25	63	0	2	0	0	2	1298.54	306.159	70281.2	317	328
Ecoli-1	Phosphoenolpyruvate carboxykinase [ATP] OS=Escherichia coli (strain K12) GN=pckA PE=1 SV=2	PCKA_ECOLI	59645.3	1	20	27	60	0.0113	0.489	EQGLNSENFVAFNLTER	K	M	0.997	95.7	25	95.7	0	2	2	0	2	1967.95	1146.55	190364	182	198
Ecoli-1	Phosphoenolpyruvate carboxykinase [ATP] OS=Escherichia coli (strain K12) GN=pckA PE=1 SV=2	PCKA_ECOLI	59645.3	1	20	27	60	0.0113	0.489	FITEVAWQAHFVK	R	N	0.997	65.2	25	62	0	2	3	0	2	1575.83	1070.18	264205	137	149
Ecoli-1	Phosphoenolpyruvate carboxykinase [ATP] OS=Escherichia coli (strain K12) GN=pckA PE=1 SV=2	PCKA_ECOLI	59645.3	1	20	27	60	0.0113	0.489	GDVAVFFGLSGTGK	K	T	0.997	68.1	25	68.1	0	3	0	0	2	1354.7	1157.86	147899	241	254
Ecoli-1	Phosphoenolpyruvate carboxykinase [ATP] OS=Escherichia coli (strain K12) GN=pckA PE=1 SV=2	PCKA_ECOLI	59645.3	1	20	27	60	0.0113	0.489	GMFSMMNYLLPLK	K	G	0.997	72.2	25	72.2	0	2	0	0	2	1544.77	1865.66	83444.8	214	226
Ecoli-1	Phosphoenolpyruvate carboxykinase [ATP] OS=Escherichia coli (strain K12) GN=pckA PE=1 SV=2	PCKA_ECOLI	59645.3	1	20	27	60	0.0113	0.489	GVLTNLGAVAVDTGIFTGR	R	S	0.997	102	25	102	0	3	3	0	2	1861.02	1535.49	284955	47	65
Ecoli-1	Phosphoenolpyruvate carboxykinase [ATP] OS=Escherichia coli (strain K12) GN=pckA PE=1 SV=2	PCKA_ECOLI	59645.3	1	20	27	60	0.0113	0.489	LFIDNFDK	K	Y	0.99	28.3	25	28.3	0	2	0	0	2	1011.51	847.293	80327.2	516	523
Ecoli-1	Phosphoenolpyruvate carboxykinase [ATP] OS=Escherichia coli (strain K12) GN=pckA PE=1 SV=2	PCKA_ECOLI	59645.3	1	20	27	60	0.0113	0.489	LFIDNFDKYTDTPAGAALVAAGPK	K	-	0.997	69.6	25	69.6	0	0	2	0	2	2495.28	1361.29	158484	516	539
Ecoli-1	Phosphoenolpyruvate carboxykinase [ATP] OS=Escherichia coli (strain K12) GN=pckA PE=1 SV=2	PCKA_ECOLI	59645.3	1	20	27	60	0.0113	0.489	LFVVDAFCGANPDTR	R	L	0.997	90.8	25	87.9	0	3	2	0	2	1681.8	1118.82	252316	118	132
Ecoli-1	Phosphoenolpyruvate carboxykinase [ATP] OS=Escherichia coli (strain K12) GN=pckA PE=1 SV=2	PCKA_ECOLI	59645.3	1	20	27	60	0.0113	0.489	LTADQTQYHFLSGFTAK	R	L	0.997	60.5	25	60.5	0	2	2	0	2	1927.95	959.516	182256	374	390
Ecoli-1	Phosphoenolpyruvate carboxykinase [ATP] OS=Escherichia coli (strain K12) GN=pckA PE=1 SV=2	PCKA_ECOLI	59645.3	1	20	27	60	0.0113	0.489	NTYASPEQWQEK	R	A	0.997	89.8	25	87.3	0	2	0	0	2	1480.67	336.384	58842.6	498	509
Ecoli-1	Phosphoenolpyruvate carboxykinase [ATP] OS=Escherichia coli (strain K12) GN=pckA PE=1 SV=2	PCKA_ECOLI	59645.3	1	20	27	60	0.0113	0.489	RLFVVDAFCGANPDTR	K	L	0.997	52.1	25	44.8	0	0	1	0	2	1837.9	1028.26	45344.8	117	132
Ecoli-1	Phosphoenolpyruvate carboxykinase [ATP] OS=Escherichia coli (strain K12) GN=pckA PE=1 SV=2	PCKA_ECOLI	59645.3	1	20	27	60	0.0113	0.489	TTLSTDPK	K	R	0.99	28	25	14.5	0	2	0	0	2	862.452	86.2995	67706	255	262
Ecoli-1	Phosphoenolpyruvate carboxykinase [ATP] OS=Escherichia coli (strain K12) GN=pckA PE=1 SV=2	PCKA_ECOLI	59645.3	1	20	27	60	0.0113	0.489	VIFLTADAFGVLPPVSR	K	L	0.997	105	25	105	0	4	4	0	2	1802.02	1694.95	404988	357	373
Ecoli-1	Phosphoenolpyruvate carboxykinase [ATP] OS=Escherichia coli (strain K12) GN=pckA PE=1 SV=2	PCKA_ECOLI	59645.3	1	20	27	60	0.0113	0.489	VSYPIYHIDNIVKPVSK	R	A	0.997	47.7	25	47.7	0	1	2	0	2	1972.09	953.375	137416	334	350
Ecoli-1	Phosphoenolpyruvate carboxykinase [ATP] OS=Escherichia coli (strain K12) GN=pckA PE=1 SV=2	PCKA_ECOLI	59645.3	1	20	27	60	0.0113	0.489	YTDTPAGAALVAAGPK	K	-	0.997	61.3	25	61.3	0	2	0	0	2	1502.79	650.901	68495.6	524	539
Ecoli-1	Protein YgiW OS=Escherichia coli (strain K12) GN=ygiW PE=1 SV=1	YGIW_ECOLI	14010.4	0.943	1	1	1	0.000189	0.0692	ISDDLYVFK	R	D	0.995	28.4	25	28.4	0	1	0	0	2	1099.57	862.959	26998.7	71	79
Ecoli-1	Ferredoxin--NADP reductase OS=Escherichia coli (strain K12) GN=fpr PE=1 SV=4	FENR_ECOLI	27751.2	0.968	1	1	2	0.000378	0.0363	LGLEIDGER	K	V	0.997	62.9	25	49.3	0	2	0	0	2	1001.53	579.584	65530	39	47
Ecoli-1	Galactitol-1-phosphate 5-dehydrogenase OS=Escherichia coli (strain K12) GN=gatD PE=1 SV=1	GATD_ECOLI	37390.7	1	6	6	13	0.00246	0.194	DGGFAEYIVVK	R	R	0.997	61.8	25	60.3	0	2	0	0	2	1197.62	960.071	112002	114	124
Ecoli-1	Galactitol-1-phosphate 5-dehydrogenase OS=Escherichia coli (strain K12) GN=gatD PE=1 SV=1	GATD_ECOLI	37390.7	1	6	6	13	0.00246	0.194	GSFESFAQAVR	R	D	0.997	35.7	25	35.7	0	1	0	0	2	1198.59	745.454	32726.7	321	331
Ecoli-1	Galactitol-1-phosphate 5-dehydrogenase OS=Escherichia coli (strain K12) GN=gatD PE=1 SV=1	GATD_ECOLI	37390.7	1	6	6	13	0.00246	0.194	IASSGLCGSDLPR	K	I	0.997	93	25	91.2	0	2	0	0	2	1332.66	468.72	81606.2	32	44
Ecoli-1	Galactitol-1-phosphate 5-dehydrogenase OS=Escherichia coli (strain K12) GN=gatD PE=1 SV=1	GATD_ECOLI	37390.7	1	6	6	13	0.00246	0.194	SVTAIDISSEK	K	L	0.997	38.9	25	23.7	0	2	0	0	2	1149.6	420.545	122083	187	197
Ecoli-1	Galactitol-1-phosphate 5-dehydrogenase OS=Escherichia coli (strain K12) GN=gatD PE=1 SV=1	GATD_ECOLI	37390.7	1	6	6	13	0.00246	0.194	SVVNDTDGIVR	K	V	0.997	56.2	25	53.3	0	2	0	0	2	1174.61	395.223	104174	3	13
Ecoli-1	Galactitol-1-phosphate 5-dehydrogenase OS=Escherichia coli (strain K12) GN=gatD PE=1 SV=1	GATD_ECOLI	37390.7	1	6	6	13	0.00246	0.194	VAESVIPEIK	R	H	0.997	71.4	25	67	0	4	0	0	2	1084.62	739.569	143682	14	23
Ecoli-1	Outer membrane protein A OS=Escherichia coli (strain K12) GN=ompA PE=1 SV=1	OMPA_ECOLI	37201	1	7	7	15	0.00283	0.234	AALIDCLAPDR	R	R	0.997	50.7	25	47.7	0	2	0	0	2	1214.62	776.217	62990.3	318	328
Ecoli-1	Outer membrane protein A OS=Escherichia coli (strain K12) GN=ompA PE=1 SV=1	OMPA_ECOLI	37201	1	7	7	15	0.00283	0.234	AQSVVDYLISK	R	G	0.997	53.8	25	53.8	0	2	0	0	2	1222.67	964.312	95903.5	278	288
Ecoli-1	Outer membrane protein A OS=Escherichia coli (strain K12) GN=ompA PE=1 SV=1	OMPA_ECOLI	37201	1	7	7	15	0.00283	0.234	ATLKPEGQAALDQLYSQLSNLDPK	K	D	0.997	71.5	25	71.5	0	0	3	0	2	2600.36	1463.13	172448	228	251
Ecoli-1	Outer membrane protein A OS=Escherichia coli (strain K12) GN=ompA PE=1 SV=1	OMPA_ECOLI	37201	1	7	7	15	0.00283	0.234	DGSVVVLGYTDR	K	I	0.997	52	25	52	0	3	0	0	2	1280.65	669.808	128233	252	263
Ecoli-1	Outer membrane protein A OS=Escherichia coli (strain K12) GN=ompA PE=1 SV=1	OMPA_ECOLI	37201	1	7	7	15	0.00283	0.234	IGSDAYNQGLSER	R	R	0.997	92.4	25	91.9	0	2	0	0	2	1409.67	258.241	56361.5	264	276
Ecoli-1	Outer membrane protein A OS=Escherichia coli (strain K12) GN=ompA PE=1 SV=1	OMPA_ECOLI	37201	1	7	7	15	0.00283	0.234	RAQSVVDYLISK	R	G	0.967	31	25	31	0	0	1	0	2	1378.77	852.565	47077.8	277	288
Ecoli-1	Outer membrane protein A OS=Escherichia coli (strain K12) GN=ompA PE=1 SV=1	OMPA_ECOLI	37201	1	7	7	15	0.00283	0.234	SDVLFNFNK	K	A	0.997	46.4	25	46.4	0	2	0	0	2	1083.55	860.196	80090.9	219	227
Ecoli-1	Malate synthase A OS=Escherichia coli (strain K12) GN=aceB PE=1 SV=1	MASY_ECOLI	60275.5	1	4	5	8	0.00151	0.12	ATLLIETLPAVFQMDEILHALR	K	D	0.997	35.6	25	35.6	0	0	1	0	2	2494.37	2022.48	50250	245	266
Ecoli-1	Malate synthase A OS=Escherichia coli (strain K12) GN=aceB PE=1 SV=1	MASY_ECOLI	60275.5	1	4	5	8	0.00151	0.12	QILTAEAVEFLTELVTHFTPQR	K	N	0.997	47.3	25	47.3	0	0	3	1	2	2543.35	2090.69	168824	23	44
Ecoli-1	Malate synthase A OS=Escherichia coli (strain K12) GN=aceB PE=1 SV=1	MASY_ECOLI	60275.5	1	4	5	8	0.00151	0.12	RVEITGPVER	R	K	0.992	33.9	25	27.2	0	0	1	0	2	1155.65	279.187	30269.3	91	100
Ecoli-1	Malate synthase A OS=Escherichia coli (strain K12) GN=aceB PE=1 SV=1	MASY_ECOLI	60275.5	1	4	5	8	0.00151	0.12	VIASELGEER	K	F	0.997	51.8	25	47.3	0	2	0	0	2	1102.57	299.948	48097.2	489	498
Ecoli-1	Uncharacterized protein YraP OS=Escherichia coli (strain K12) GN=yraP PE=4 SV=1	YRAP_ECOLI	20027.7	1	3	3	6	0.00113	0.204	SQLLTSDLVK	R	S	0.994	31.2	25	31.2	0	2	0	0	2	1103.63	727.236	65659.6	134	143
Ecoli-1	Uncharacterized protein YraP OS=Escherichia coli (strain K12) GN=yraP PE=4 SV=1	YRAP_ECOLI	20027.7	1	3	3	6	0.00113	0.204	SVGTQVDDGTLEVR	R	V	0.997	81.3	25	74.4	0	2	0	0	2	1475.73	478.728	34861.4	40	53
Ecoli-1	Uncharacterized protein YraP OS=Escherichia coli (strain K12) GN=yraP PE=4 SV=1	YRAP_ECOLI	20027.7	1	3	3	6	0.00113	0.204	VLLVGQSPNAELSAR	K	A	0.997	61.5	25	61.5	0	2	0	0	2	1553.86	787.91	65688.8	79	93
Ecoli-1	Uncharacterized protein YoaF OS=Escherichia coli (strain K12) GN=yoaF PE=4 SV=1	YOAF_ECOLI	8942.3	0.968	1	1	1	0.000189	0.167	LPGGETIDEWALWR	K	R	0.997	32.7	25	32.7	0	1	0	0	2	1642.82	1373.21	26811.6	63	76
Ecoli-1	Peroxiredoxin OsmC OS=Escherichia coli (strain K12) GN=osmC PE=1 SV=2	OSMC_ECOLI	15088.5	1	3	4	7	0.00132	0.266	AEITLDYQLK	K	-	0.997	36.8	25	36.8	0	2	0	0	2	1193.64	803.04	66941.3	133	142
Ecoli-1	Peroxiredoxin OsmC OS=Escherichia coli (strain K12) GN=osmC PE=1 SV=2	OSMC_ECOLI	15088.5	1	3	4	7	0.00132	0.266	SEVAVPGIDASTFDGIIQK	K	A	0.997	46.4	25	46.4	0	2	1	0	2	1947.01	1279.6	114528	102	120
Ecoli-1	Peroxiredoxin OsmC OS=Escherichia coli (strain K12) GN=osmC PE=1 SV=2	OSMC_ECOLI	15088.5	1	3	4	7	0.00132	0.266	VDAGFAITK	K	I	0.997	53.9	25	53.9	0	2	0	0	2	921.504	467.366	69278.1	89	97
Ecoli-1	Transcriptional regulatory protein PhoP OS=Escherichia coli (strain K12) GN=phoP PE=1 SV=1	PHOP_ECOLI	25535.7	1	4	4	7	0.00132	0.22	ELSINDEVIK	R	L	0.997	39.5	25	29	0	1	0	0	2	1159.62	677.791	34645.1	140	149
Ecoli-1	Transcriptional regulatory protein PhoP OS=Escherichia coli (strain K12) GN=phoP PE=1 SV=1	PHOP_ECOLI	25535.7	1	4	4	7	0.00132	0.22	LTAFEYTIMETLIR	K	N	0.997	76.2	25	76.2	0	2	0	0	2	1700.89	1816.77	43298.9	150	163
Ecoli-1	Transcriptional regulatory protein PhoP OS=Escherichia coli (strain K12) GN=phoP PE=1 SV=1	PHOP_ECOLI	25535.7	1	4	4	7	0.00132	0.22	SNDVSLPILVLTAR	R	E	0.997	52.4	25	50.8	0	2	0	0	2	1497.86	1545.88	60493	68	81
Ecoli-1	Transcriptional regulatory protein PhoP OS=Escherichia coli (strain K12) GN=phoP PE=1 SV=1	PHOP_ECOLI	25535.7	1	4	4	7	0.00132	0.22	VLVVEDNALLR	R	H	0.997	68.6	25	68.6	0	2	0	0	2	1240.73	944.026	72507.3	3	13
Ecoli-1	RutC family protein YoaB OS=Escherichia coli (strain K12) GN=yoaB PE=3 SV=1	YOAB_ECOLI	12493.2	1	1	1	2	0.000378	0.114	SSILDATIFLADK	K	N	0.997	63.3	25	63.3	0	2	0	0	2	1393.76	1417.88	53968.5	58	70
Ecoli-1	Ecotin OS=Escherichia coli (strain K12) GN=eco PE=1 SV=1	ECOT_ECOLI	18192.2	1	5	6	9	0.0017	0.426	IAPYPQAEK	K	G	0.994	27.5	25	24.5	0	1	0	0	2	1016.54	198.422	29239.2	30	38
Ecoli-1	Ecotin OS=Escherichia coli (strain K12) GN=eco PE=1 SV=1	ECOT_ECOLI	18192.2	1	5	6	9	0.0017	0.426	LPIVVYTPDNVDVK	K	Y	0.997	43.7	25	38.7	0	3	1	0	2	1571.87	1080.36	145752	133	146
Ecoli-1	Ecotin OS=Escherichia coli (strain K12) GN=eco PE=1 SV=1	ECOT_ECOLI	18192.2	1	5	6	9	0.0017	0.426	QVIQLTPQEDESTLK	R	V	0.997	31.7	25	31.7	0	1	0	0	2	1728.9	717.64	31487.3	43	57
Ecoli-1	Ecotin OS=Escherichia coli (strain K12) GN=eco PE=1 SV=1	ECOT_ECOLI	18192.2	1	5	6	9	0.0017	0.426	TLEGWGYDYYVFDK	K	V	0.997	40	25	40	0	1	0	0	2	1755.79	1204.43	34768.5	83	96
Ecoli-1	Ecotin OS=Escherichia coli (strain K12) GN=eco PE=1 SV=1	ECOT_ECOLI	18192.2	1	5	6	9	0.0017	0.426	VELLIGQTLEVDCNLHR	K	L	0.997	40.7	25	40.7	0	0	2	0	2	2009.05	1174.99	120082	58	74
Ecoli-1	Uncharacterized protein YcbX OS=Escherichia coli (strain K12) GN=ycbX PE=1 SV=1	YCBX_ECOLI	40644.5	0.968	1	1	1	0.000189	0.0488	GIGLTHALADVSGLAFDR	R	I	0.997	53.2	25	53.2	0	0	1	0	2	1812.96	1369.86	32227.6	17	34
Ecoli-1	Alkyl hydroperoxide reductase subunit C OS=Escherichia coli (strain K12) GN=ahpC PE=1 SV=2	AHPC_ECOLI	20761.9	1	8	15	38	0.00718	0.545	AAQYVASHPGEVCPAK	K	W	0.997	78.9	25	78.9	0	2	2	0	2	1684.81	210.73	196750	154	169
Ecoli-1	Alkyl hydroperoxide reductase subunit C OS=Escherichia coli (strain K12) GN=ahpC PE=1 SV=2	AHPC_ECOLI	20761.9	1	8	15	38	0.00718	0.545	ATFVVDPQGIIQAIEVTAEGIGR	R	D	0.997	113	25	113	0	4	4	0	2	2384.28	2020.37	1263880	121	143
Ecoli-1	Alkyl hydroperoxide reductase subunit C OS=Escherichia coli (strain K12) GN=ahpC PE=1 SV=2	AHPC_ECOLI	20761.9	1	8	15	38	0.00718	0.545	AWHSSSETIAK	K	I	0.997	54.9	25	48.5	0	2	2	0	2	1216.6	116.633	186970	81	91
Ecoli-1	Alkyl hydroperoxide reductase subunit C OS=Escherichia coli (strain K12) GN=ahpC PE=1 SV=2	AHPC_ECOLI	20761.9	1	8	15	38	0.00718	0.545	EDEGLADR	R	A	0.99	51.9	25	51.9	0	4	0	0	2	904.401	64.606	141461	113	120
Ecoli-1	Alkyl hydroperoxide reductase subunit C OS=Escherichia coli (strain K12) GN=ahpC PE=1 SV=2	AHPC_ECOLI	20761.9	1	8	15	38	0.00718	0.545	EGEATLAPSLDLVGK	K	-	0.997	85.4	25	82.8	0	4	2	0	2	1499.8	1001.88	328546	172	186
Ecoli-1	Alkyl hydroperoxide reductase subunit C OS=Escherichia coli (strain K12) GN=ahpC PE=1 SV=2	AHPC_ECOLI	20761.9	1	8	15	38	0.00718	0.545	LGVDVYAVSTDTHFTHK	K	A	0.997	56.2	25	56.2	0	2	2	1	2	1889.94	778.537	429502	64	80
Ecoli-1	Alkyl hydroperoxide reductase subunit C OS=Escherichia coli (strain K12) GN=ahpC PE=1 SV=2	AHPC_ECOLI	20761.9	1	8	15	38	0.00718	0.545	NGEFIEITEK	K	D	0.997	56.1	25	49.3	0	3	0	0	2	1179.59	627.724	131955	18	27
Ecoli-1	Alkyl hydroperoxide reductase subunit C OS=Escherichia coli (strain K12) GN=ahpC PE=1 SV=2	AHPC_ECOLI	20761.9	1	8	15	38	0.00718	0.545	WKEGEATLAPSLDLVGK	K	-	0.997	54.8	25	54.8	0	2	2	0	2	1813.97	1031.05	153442	170	186
Ecoli-1	Rod shape-determining protein MreB OS=Escherichia coli (strain K12) GN=mreB PE=1 SV=1	MREB_ECOLI	36952.4	1	2	2	2	0.000378	0.0778	DGVIADFFVTEK	K	M	0.99	26	25	25.4	0	1	0	0	2	1340.67	1237.84	30648.9	78	89
Ecoli-1	Rod shape-determining protein MreB OS=Escherichia coli (strain K12) GN=mreB PE=1 SV=1	MREB_ECOLI	36952.4	1	2	2	2	0.000378	0.0778	GQGIVLNEPSVVAIR	K	Q	0.997	47.1	25	31.5	0	1	0	0	2	1551.89	1022.44	20651.8	28	42
Ecoli-1	dTDP-glucose 4,6-dehydratase 1 OS=Escherichia coli (strain K12) GN=rfbB PE=3 SV=2	RMLB1_ECOLI	40558.7	0.968	1	1	1	0.000189	0.036	LIPLVILNALEGK	K	A	0.997	61.4	25	61.3	0	1	0	0	2	1392.88	1891.71	34098	207	219
Ecoli-1	ATP-dependent zinc metalloprotease FtsH OS=Escherichia coli (strain K12) GN=ftsH PE=1 SV=1	FTSH_ECOLI	70709.5	0.979	1	1	2	0.000378	0.0264	LGPLLYAEEEGEVFLGR	K	S	0.997	54.6	25	54.6	0	2	0	0	2	1891.98	1555	40337.1	513	529
Ecoli-1	CTP synthase OS=Escherichia coli (strain K12) GN=pyrG PE=1 SV=2	PYRG_ECOLI	60374.6	1	1	1	2	0.000378	0.0257	GIAAASLAAILEAR	K	G	0.997	82.7	25	82.7	0	2	0	0	2	1326.77	1433.94	73055.2	19	32
Ecoli-1	Putative carboxymethylenebutenolidase OS=Escherichia coli (strain K12) GN=ysgA PE=3 SV=3	DLHH_ECOLI	29425.7	1	3	4	4	0.000755	0.229	EGDPNDFADIPTLLSGLVAK	R	V	0.997	60.9	25	58.6	0	1	1	0	2	2072.05	1827.5	57544.6	95	114
Ecoli-1	Putative carboxymethylenebutenolidase OS=Escherichia coli (strain K12) GN=ysgA PE=3 SV=3	DLHH_ECOLI	29425.7	1	3	4	4	0.000755	0.229	QSDGPLPVVIVVQEIFGVHEHIR	K	D	0.982	41	25	41	0	0	0	1	2	2568.39	2011.58	39010.8	51	73
Ecoli-1	Putative carboxymethylenebutenolidase OS=Escherichia coli (strain K12) GN=ysgA PE=3 SV=3	DLHH_ECOLI	29425.7	1	3	4	4	0.000755	0.229	VPDSQVLADLDHVASWASR	K	N	0.997	32.2	25	32.2	0	0	1	0	2	2066.03	1393.61	34788.7	115	133
Ecoli-1	Galactitol permease IIC component OS=Escherichia coli (strain K12) GN=gatC PE=1 SV=1	PTKC_ECOLI	48366.9	0.995	1	1	1	0.000189	0.0177	FSADDIQR	K	K	0.99	28.3	25	28.3	0	1	0	0	2	951.453	236.8	26182.6	209	216
Ecoli-1	Probable phospholipid ABC transporter-binding protein MlaB OS=Escherichia coli (strain K12) GN=mlaB PE=1 SV=1	MLAB_ECOLI	10680.7	0.968	1	1	1	0.000189	0.175	VDTGGLALLLHLIDLAK	R	K	0.997	36	25	36	0	0	1	0	2	1762.05	2003.37	25686	50	66
Ecoli-1	Glutaredoxin-4 OS=Escherichia coli (strain K12) GN=grxD PE=1 SV=1	GLRX4_ECOLI	12879.1	1	2	3	6	0.00113	0.183	FAYVDILQNPDIR	R	A	0.997	96.1	25	85.2	0	2	2	0	2	1563.82	1230.48	189338	47	59
Ecoli-1	Glutaredoxin-4 OS=Escherichia coli (strain K12) GN=grxD PE=1 SV=1	GLRX4_ECOLI	12879.1	1	2	3	6	0.00113	0.183	GELQQLIK	R	E	0.99	38.5	25	27	0	2	0	0	2	928.546	617.417	95165.9	94	101
Ecoli-1	2-C-methyl-D-erythritol 2,4-cyclodiphosphate synthase OS=Escherichia coli (strain K12) GN=ispF PE=1 SV=1	ISPF_ECOLI	16898.2	0.968	1	1	1	0.000189	0.107	GYTLGNVDVTIIAQAPK	K	M	0.997	45.7	25	45.7	0	1	0	0	2	1759.96	1194.62	25883.3	88	104
Ecoli-1	Cell division topological specificity factor OS=Escherichia coli (strain K12) GN=minE PE=1 SV=1	MINE_ECOLI	10235.4	1	3	4	6	0.00113	0.409	DGDISILELNVTLPEAEELK	K	-	0.997	73.8	25	73.8	0	1	1	0	2	2198.14	1616.72	58003.1	69	88
Ecoli-1	Cell division topological specificity factor OS=Escherichia coli (strain K12) GN=minE PE=1 SV=1	MINE_ECOLI	10235.4	1	3	4	6	0.00113	0.409	DILEVICK	K	Y	0.99	38.7	25	37	0	2	0	0	2	989.534	895.435	63231.9	45	52
Ecoli-1	Cell division topological specificity factor OS=Escherichia coli (strain K12) GN=minE PE=1 SV=1	MINE_ECOLI	10235.4	1	3	4	6	0.00113	0.409	LQIIVAER	R	R	0.99	36.2	25	22	0	2	0	0	2	941.578	641.435	46076.5	22	29
Ecoli-1	Glutaredoxin-2 OS=Escherichia coli (strain K12) GN=grxB PE=1 SV=1	GLRX2_ECOLI	24351.7	1	4	4	8	0.00151	0.274	EASAGNFADLLAHSDGLIK	K	N	0.997	55.6	25	52.6	0	0	2	0	2	1928.97	1299.07	91452.9	127	145
Ecoli-1	Glutaredoxin-2 OS=Escherichia coli (strain K12) GN=grxB PE=1 SV=1	GLRX2_ECOLI	24351.7	1	4	4	8	0.00151	0.274	NIPVELHVLLNDDAETPTR	K	M	0.997	43	25	43	0	0	2	0	2	2146.11	1181.3	169634	23	41
Ecoli-1	Glutaredoxin-2 OS=Escherichia coli (strain K12) GN=grxB PE=1 SV=1	GLRX2_ECOLI	24351.7	1	4	4	8	0.00151	0.274	SAFDEFSTPAAR	K	K	0.997	62.5	25	62.5	0	2	0	0	2	1298.6	630.396	61056.8	108	119
Ecoli-1	Glutaredoxin-2 OS=Escherichia coli (strain K12) GN=grxB PE=1 SV=1	GLRX2_ECOLI	24351.7	1	4	4	8	0.00151	0.274	SPAIEEWLR	R	K	0.997	57.1	25	53.7	0	2	0	0	2	1100.57	954.447	39672.3	83	91
Ecoli-1	Shikimate kinase 1 OS=Escherichia coli (strain K12) GN=aroK PE=1 SV=2	AROK_ECOLI	19538.2	1	3	3	3	0.000567	0.173	EVLEALANER	R	N	0.985	25.7	25	25.7	0	1	0	0	2	1143.6	580.592	37682.8	131	140
Ecoli-1	Shikimate kinase 1 OS=Escherichia coli (strain K12) GN=aroK PE=1 SV=2	AROK_ECOLI	19538.2	1	3	3	3	0.000567	0.173	GVVVYLETTIEK	R	Q	0.997	31.6	25	31.6	0	1	0	0	2	1350.75	1032.97	36631.4	98	109
Ecoli-1	Shikimate kinase 1 OS=Escherichia coli (strain K12) GN=aroK PE=1 SV=2	AROK_ECOLI	19538.2	1	3	3	3	0.000567	0.173	VINELTEK	K	Q	0.99	31	25	21.5	0	1	0	0	2	945.525	224.735	32555.7	66	73
Ecoli-1	Peptidyl-prolyl cis-trans isomerase A OS=Escherichia coli (strain K12) GN=ppiA PE=1 SV=1	PPIA_ECOLI	20431.3	1	2	2	3	0.000567	0.242	GDPHVLLTTSAGNIELELDK	K	Q	0.997	63	25	63	0	0	2	0	2	2122.1	1141.81	91520.9	27	46
Ecoli-1	Peptidyl-prolyl cis-trans isomerase A OS=Escherichia coli (strain K12) GN=ppiA PE=1 SV=1	PPIA_ECOLI	20431.3	1	2	2	3	0.000567	0.242	TADKDSATSQFFINVADNAFLDHGQR	R	D	0.965	43.3	25	43.3	0	0	0	1	2	2868.35	1348.06	51477.5	117	142
Ecoli-1	Outer membrane protein assembly factor BamD OS=Escherichia coli (strain K12) GN=bamD PE=1 SV=1	BAMD_ECOLI	27830.3	0.968	1	1	1	0.000189	0.049	QAITQLEALDNR	R	Y	0.997	65	25	61	0	1	0	0	2	1371.72	684.277	19050.3	50	61
Ecoli-1	Shikimate dehydrogenase OS=Escherichia coli (strain K12) GN=aroE PE=1 SV=1	AROE_ECOLI	29414.9	0.968	1	1	1	0.000189	0.0772	VLAPINDFINTLNAFFSAGGK	R	G	0.997	32.3	25	32.3	0	1	0	0	2	2209.17	2054.72	20987.2	36	56
Ecoli-1	Inorganic pyrophosphatase OS=Escherichia coli (strain K12) GN=ppa PE=1 SV=2	IPYR_ECOLI	19704	1	2	2	4	0.000755	0.102	AEIVASFER	K	A	0.963	21.2	25	4.02	0	2	0	0	2	1021.53	534.647	90280.3	164	172
Ecoli-1	Inorganic pyrophosphatase OS=Escherichia coli (strain K12) GN=ppa PE=1 SV=2	IPYR_ECOLI	19704	1	2	2	4	0.000755	0.102	SLLNVPAGK	M	D	0.997	40.1	25	38.4	0	2	0	0	1	898.536	538	71769.4	2	10
Ecoli-1	Keratin, type II cytoskeletal 1 OS=Homo sapiens GN=KRT1 PE=1 SV=6	K2C1_HUMAN	66040.3	0.968	1	1	2	0.000378	0.0186	SLDLDSIIAEVK	R	A	0.997	68.2	25	68.2	0	2	0	0	2	1302.72	1397.88	49981.4	344	355
Ecoli-1	Alcohol dehydrogenase YqhD OS=Escherichia coli (strain K12) GN=yqhD PE=1 SV=1	YQHD_ECOLI	42097.6	1	2	2	2	0.000378	0.062	FAEGILLTLIEDGPK	R	A	0.997	44.1	25	44.1	0	1	0	0	2	1615.89	1793.9	28392	216	230
Ecoli-1	Alcohol dehydrogenase YqhD OS=Escherichia coli (strain K12) GN=yqhD PE=1 SV=1	YQHD_ECOLI	42097.6	1	2	2	2	0.000378	0.062	IDAAIAATR	R	N	0.997	41.6	25	38.1	0	1	0	0	2	901.51	266.975	19417	323	331
Ecoli-1	DNA-binding protein HU-beta OS=Escherichia coli (strain K12) GN=hupB PE=1 SV=1	DBHB_ECOLI	9226	1	3	4	9	0.0017	0.344	ALDAIIASVTESLK	R	E	0.997	77.7	25	77.7	0	3	2	0	2	1430.81	1582.81	199765	24	37
Ecoli-1	DNA-binding protein HU-beta OS=Escherichia coli (strain K12) GN=hupB PE=1 SV=1	DBHB_ECOLI	9226	1	3	4	9	0.0017	0.344	EITIAAAK	K	V	0.99	40.3	25	30.4	0	2	0	0	2	816.483	287.879	76160	68	75
Ecoli-1	DNA-binding protein HU-beta OS=Escherichia coli (strain K12) GN=hupB PE=1 SV=1	DBHB_ECOLI	9226	1	3	4	9	0.0017	0.344	IAAGADISK	K	A	0.997	65.3	25	48.7	0	2	0	0	2	845.473	130.062	102401	10	18
Ecoli-1	Mannitol-1-phosphate 5-dehydrogenase OS=Escherichia coli (strain K12) GN=mtlD PE=1 SV=3	MTLD_ECOLI	41139.1	0.812	1	1	1	0.000189	0.0707	IVPPSASATNDPLEVTVETFSEWIVDK	R	T	0.981	26.6	25	26.6	0	0	1	0	2	2944.48	1999.65	29733.6	160	186
Ecoli-1	Fe/S biogenesis protein NfuA OS=Escherichia coli (strain K12) GN=nfuA PE=1 SV=1	NFUA_ECOLI	20997.9	1	5	6	11	0.00208	0.518	FDLLTAYVDELSAPYLEDAEIDFVTDQLGSQLTLK	K	A	0.997	84.8	25	84.8	0	0	2	1	2	3932.96	2033.55	210895	58	92
Ecoli-1	Fe/S biogenesis protein NfuA OS=Escherichia coli (strain K12) GN=nfuA PE=1 SV=1	NFUA_ECOLI	20997.9	1	5	6	11	0.00208	0.518	ISDAAQAHFAK	R	L	0.992	25.9	25	25.9	0	0	1	0	2	1158.59	143.539	42488.7	4	14
Ecoli-1	Fe/S biogenesis protein NfuA OS=Escherichia coli (strain K12) GN=nfuA PE=1 SV=1	NFUA_ECOLI	20997.9	1	5	6	11	0.00208	0.518	LLANQEEGTQIR	K	V	0.997	73.7	25	70.3	0	2	0	0	2	1371.72	312.459	52404.6	15	26
Ecoli-1	Fe/S biogenesis protein NfuA OS=Escherichia coli (strain K12) GN=nfuA PE=1 SV=1	NFUA_ECOLI	20997.9	1	5	6	11	0.00208	0.518	QLLNEFPELK	K	G	0.997	60.2	25	48.5	0	3	0	0	2	1230.67	1053.39	118466	166	175
Ecoli-1	Fe/S biogenesis protein NfuA OS=Escherichia coli (strain K12) GN=nfuA PE=1 SV=1	NFUA_ECOLI	20997.9	1	5	6	11	0.00208	0.518	VFVINPGTPNAECGVSYCPPDAVEATDTALK	R	F	0.997	43.4	25	43.4	0	0	2	0	2	3292.55	1222.98	96769.8	27	57
Ecoli-1	Methylglyoxal synthase OS=Escherichia coli (strain K12) GN=mgsA PE=1 SV=1	MGSA_ECOLI	16918.8	0.946	1	1	1	0.000189	0.138	IDVLIFFWDPLNAVPHDPDVK	K	A	0.995	36.8	25	36.8	0	0	1	0	2	2450.28	1989.31	54267.4	83	103
Ecoli-1	Aspartate--tRNA ligase OS=Escherichia coli (strain K12) GN=aspS PE=1 SV=1	SYD_ECOLI	65915.5	0.968	1	1	1	0.000189	0.022	FLNAEIIEDILDR	K	T	0.997	65.6	25	61.1	0	1	0	0	2	1560.83	1742.29	30285.4	371	383
Ecoli-1	Nitrogen regulatory protein P-II 1 OS=Escherichia coli (strain K12) GN=glnB PE=1 SV=1	GLNB_ECOLI	12425.7	1	3	4	8	0.00151	0.321	IDAIIKPFK	K	L	0.99	25.2	25	22.3	0	0	2	0	2	1044.65	728.672	51718	4	12
Ecoli-1	Nitrogen regulatory protein P-II 1 OS=Escherichia coli (strain K12) GN=glnB PE=1 SV=1	GLNB_ECOLI	12425.7	1	3	4	8	0.00151	0.321	IEIVVPDDIVDTCVDTIIR	K	T	0.997	51.5	25	50.4	0	2	2	0	2	2185.14	1620.97	144861	61	79
Ecoli-1	Nitrogen regulatory protein P-II 1 OS=Escherichia coli (strain K12) GN=glnB PE=1 SV=1	GLNB_ECOLI	12425.7	1	3	4	8	0.00151	0.321	IFVFDVAR	K	V	0.99	26.9	25	26.9	0	2	0	0	2	966.541	1056.81	60597.7	91	98
Ecoli-1	UTP--glucose-1-phosphate uridylyltransferase OS=Escherichia coli (strain K12) GN=galF PE=1 SV=1	GALF_ECOLI	32830.1	0.968	1	1	1	0.000189	0.0404	IQLTDAIAELAK	R	K	0.997	41.3	25	41.3	0	1	0	0	2	1285.74	1289.02	28626.5	236	247
Ecoli-1	Elongation factor G OS=Escherichia coli (strain K12) GN=fusA PE=1 SV=2	EFG_ECOLI	77582	1	22	33	72	0.0136	0.473	AGDIAAAIGLK	R	D	0.997	56.5	25	49.5	0	3	0	0	2	999.583	811.707	140371	379	389
Ecoli-1	Elongation factor G OS=Escherichia coli (strain K12) GN=fusA PE=1 SV=2	EFG_ECOLI	77582	1	22	33	72	0.0136	0.473	AGPLAGYPVVDMGIR	K	L	0.997	43.7	25	43.7	0	2	0	0	2	1515.8	1175.18	45835.2	563	577
Ecoli-1	Elongation factor G OS=Escherichia coli (strain K12) GN=fusA PE=1 SV=2	EFG_ECOLI	77582	1	22	33	72	0.0136	0.473	AKPVLLEPIMK	K	V	0.992	28.8	25	28.8	0	0	1	0	2	1238.75	873.051	30312.4	608	618
Ecoli-1	Elongation factor G OS=Escherichia coli (strain K12) GN=fusA PE=1 SV=2	EFG_ECOLI	77582	1	22	33	72	0.0136	0.473	DVTTGDTLCDPDAPIILER	K	M	0.997	90.7	25	90.7	0	3	2	0	2	2101.01	1062.28	251055	390	408
Ecoli-1	Elongation factor G OS=Escherichia coli (strain K12) GN=fusA PE=1 SV=2	EFG_ECOLI	77582	1	22	33	72	0.0136	0.473	EFNVEANVGKPQVAYR	R	E	0.997	33	25	33	0	2	2	0	2	1820.93	644.388	148463	476	491
Ecoli-1	Elongation factor G OS=Escherichia coli (strain K12) GN=fusA PE=1 SV=2	EFG_ECOLI	77582	1	22	33	72	0.0136	0.473	GGVIPGEYIPAVDK	K	G	0.984	38.9	25	38.9	0	2	0	0	2	1414.76	927.943	121887	542	555
Ecoli-1	Elongation factor G OS=Escherichia coli (strain K12) GN=fusA PE=1 SV=2	EFG_ECOLI	77582	1	22	33	72	0.0136	0.473	GQESEVTGVK	K	I	0.997	55	25	48	0	2	0	0	2	1033.52	86.346	72346.2	644	653
Ecoli-1	Elongation factor G OS=Escherichia coli (strain K12) GN=fusA PE=1 SV=2	EFG_ECOLI	77582	1	22	33	72	0.0136	0.473	GQYGHVVIDMYPLEPGSNPK	R	G	0.946	19.8	25	19.8	0	0	1	0	2	2201.07	1027.17	49717	513	532
Ecoli-1	Elongation factor G OS=Escherichia coli (strain K12) GN=fusA PE=1 SV=2	EFG_ECOLI	77582	1	22	33	72	0.0136	0.473	GYEFINDIK	K	G	0.997	43.6	25	41.2	0	2	0	0	2	1098.55	771.385	89106.5	533	541
Ecoli-1	Elongation factor G OS=Escherichia coli (strain K12) GN=fusA PE=1 SV=2	EFG_ECOLI	77582	1	22	33	72	0.0136	0.473	HASDDEPFSALAFK	R	I	0.997	49.7	25	49.7	0	3	4	0	2	1534.72	943.486	288598	310	323
Ecoli-1	Elongation factor G OS=Escherichia coli (strain K12) GN=fusA PE=1 SV=2	EFG_ECOLI	77582	1	22	33	72	0.0136	0.473	IATDPFVGNLTFFR	K	V	0.997	76.9	25	73.8	0	4	2	0	2	1597.84	1526.07	233083	324	337
Ecoli-1	Elongation factor G OS=Escherichia coli (strain K12) GN=fusA PE=1 SV=2	EFG_ECOLI	77582	1	22	33	72	0.0136	0.473	IHAEVPLSEMFGYATQLR	K	S	0.997	74.9	25	74.9	0	0	4	0	2	2062.04	1465.22	242544	654	671
Ecoli-1	Elongation factor G OS=Escherichia coli (strain K12) GN=fusA PE=1 SV=2	EFG_ECOLI	77582	1	22	33	72	0.0136	0.473	INIIDTPGHVDFTIEVER	R	S	0.997	61.2	25	61.2	0	1	3	0	2	2068.07	1227.52	263395	84	101
Ecoli-1	Elongation factor G OS=Escherichia coli (strain K12) GN=fusA PE=1 SV=2	EFG_ECOLI	77582	1	22	33	72	0.0136	0.473	LAASIAFK	K	E	0.99	48.4	25	41.2	0	2	0	0	2	820.493	591.455	80632.7	595	602
Ecoli-1	Elongation factor G OS=Escherichia coli (strain K12) GN=fusA PE=1 SV=2	EFG_ECOLI	77582	1	22	33	72	0.0136	0.473	LGANPVPLQLAIGAEEHFTGVVDLVK	R	M	0.997	57.5	25	57.5	0	0	2	1	2	2687.48	1909.53	249193	162	187
Ecoli-1	Elongation factor G OS=Escherichia coli (strain K12) GN=fusA PE=1 SV=2	EFG_ECOLI	77582	1	22	33	72	0.0136	0.473	LHFGSYHDVDSSELAFK	R	L	0.991	25.4	25	25.4	0	0	1	0	2	1951.92	819.822	41120.4	578	594
Ecoli-1	Elongation factor G OS=Escherichia coli (strain K12) GN=fusA PE=1 SV=2	EFG_ECOLI	77582	1	22	33	72	0.0136	0.473	NIGISAHIDAGK	R	T	0.997	48.5	25	43.3	0	2	2	0	2	1195.64	428.12	174697	12	23
Ecoli-1	Elongation factor G OS=Escherichia coli (strain K12) GN=fusA PE=1 SV=2	EFG_ECOLI	77582	1	22	33	72	0.0136	0.473	VEVETPEENTGDVIGDLSR	K	R	0.997	76.6	25	71.5	0	3	2	0	2	2058.98	894.606	253267	619	637
Ecoli-1	Elongation factor G OS=Escherichia coli (strain K12) GN=fusA PE=1 SV=2	EFG_ECOLI	77582	1	22	33	72	0.0136	0.473	VLNNEIILVTCGSAFK	R	N	0.997	89.1	25	89.1	0	3	2	0	2	1777.95	1223.68	225699	256	271
Ecoli-1	Elongation factor G OS=Escherichia coli (strain K12) GN=fusA PE=1 SV=2	EFG_ECOLI	77582	1	22	33	72	0.0136	0.473	VYSGVVNSGDTVLNSVK	R	A	0.997	92.3	25	92.3	0	2	2	0	2	1737.9	803.74	171986	338	354
Ecoli-1	Elongation factor G OS=Escherichia coli (strain K12) GN=fusA PE=1 SV=2	EFG_ECOLI	77582	1	22	33	72	0.0136	0.473	YDEAPSNVAQAVIEAR	K	G	0.997	92.4	25	92.4	0	2	1	0	2	1732.85	878.303	157034	687	702
Ecoli-1	Elongation factor G OS=Escherichia coli (strain K12) GN=fusA PE=1 SV=2	EFG_ECOLI	77582	1	22	33	72	0.0136	0.473	YLGGEELTEAEIK	K	G	0.997	52.8	25	44	0	2	0	0	2	1451.73	713.274	130041	237	249
Ecoli-1	Glyoxylate/hydroxypyruvate reductase B OS=Escherichia coli (strain K12) GN=ghrB PE=1 SV=3	GHRB_ECOLI	35395.5	1	1	2	3	0.000567	0.0463	GPVVDENALIAALQK	R	G	0.997	121	25	121	0	2	1	0	2	1537.86	1203.24	81829.3	238	252
Ecoli-1	7-cyano-7-deazaguanine synthase OS=Escherichia coli (strain K12) GN=queC PE=1 SV=1	QUEC_ECOLI	25514.3	0.999	1	1	1	0.000189	0.0736	VLDVTLLNELAVSSLTR	K	D	0.994	46.8	25	28.3	0	0	1	0	2	1843.05	1741.15	28409.8	60	76
Ecoli-1	Thiosulfate-binding protein OS=Escherichia coli (strain K12) GN=cysP PE=1 SV=1	CYSP_ECOLI	37615.4	1	6	6	9	0.0017	0.243	ADVVTYNQVTDVQILHDK	K	G	0.997	46.5	25	46.5	0	0	2	0	2	2058.05	889.659	74007.4	82	99
Ecoli-1	Thiosulfate-binding protein OS=Escherichia coli (strain K12) GN=cysP PE=1 SV=1	CYSP_ECOLI	37615.4	1	6	6	9	0.0017	0.243	GLGDVLISFESEVNNIR	R	K	0.997	66.2	25	66.2	0	2	0	0	2	1861.97	1725.19	51420.8	209	225
Ecoli-1	Thiosulfate-binding protein OS=Escherichia coli (strain K12) GN=cysP PE=1 SV=1	CYSP_ECOLI	37615.4	1	6	6	9	0.0017	0.243	NVEVFDTGGR	K	G	0.997	33.2	25	27.4	0	1	0	0	2	1093.53	392.8	24339.6	190	199
Ecoli-1	Thiosulfate-binding protein OS=Escherichia coli (strain K12) GN=cysP PE=1 SV=1	CYSP_ECOLI	37615.4	1	6	6	9	0.0017	0.243	QALAILQGLK	K	A	0.997	46.8	25	46.8	0	2	0	0	2	1054.66	1073.22	77967.7	72	81
Ecoli-1	Thiosulfate-binding protein OS=Escherichia coli (strain K12) GN=cysP PE=1 SV=1	CYSP_ECOLI	37615.4	1	6	6	9	0.0017	0.243	QYEAQGFEVVIPK	K	T	0.997	39.5	25	39.5	0	1	0	0	2	1507.78	990.412	29113.4	227	239
Ecoli-1	Thiosulfate-binding protein OS=Escherichia coli (strain K12) GN=cysP PE=1 SV=1	CYSP_ECOLI	37615.4	1	6	6	9	0.0017	0.243	TNILAEFPVAWVDK	K	N	0.997	64.4	25	64.4	0	1	0	0	2	1602.85	1630.93	29554.9	240	253
Ecoli-1	2,4-dienoyl-CoA reductase [NADPH] OS=Escherichia coli (strain K12) GN=fadH PE=1 SV=3	FADH_ECOLI	72679.1	1	1	1	1	0.000189	0.0149	IPTIATPVPR	R	G	0.997	35.9	25	35.9	0	1	0	0	2	1064.65	739.285	26319.1	257	266
Ecoli-1	3-oxoacyl-[acyl-carrier-protein] reductase FabG OS=Escherichia coli (strain K12) GN=fabG PE=1 SV=1	FABG_ECOLI	25561	1	3	4	5	0.000944	0.143	AEFGEVDILVNNAGITR	R	D	0.997	87.7	25	87.7	0	1	1	0	2	1817.94	1217.82	57619.1	75	91
Ecoli-1	3-oxoacyl-[acyl-carrier-protein] reductase FabG OS=Escherichia coli (strain K12) GN=fabG PE=1 SV=1	FABG_ECOLI	25561	1	3	4	5	0.000944	0.143	AIAETLAAR	R	G	0.997	38.4	25	33.2	0	1	0	0	2	915.526	308.294	44160.7	20	28
Ecoli-1	3-oxoacyl-[acyl-carrier-protein] reductase FabG OS=Escherichia coli (strain K12) GN=fabG PE=1 SV=1	FABG_ECOLI	25561	1	3	4	5	0.000944	0.143	IALVTGASR	K	G	0.997	51.6	25	51.6	0	2	0	0	2	887.531	364.824	63172.9	7	15
Ecoli-1	2,3-bisphosphoglycerate-dependent phosphoglycerate mutase OS=Escherichia coli (strain K12) GN=gpmA PE=1 SV=2	GPMA_ECOLI	28557.3	1	10	14	31	0.00585	0.476	AIHTLWNVLDELDQAWLPVEK	R	S	0.997	83.6	25	83	0	0	2	1	2	2490.3	1958.65	245245	63	83
Ecoli-1	2,3-bisphosphoglycerate-dependent phosphoglycerate mutase OS=Escherichia coli (strain K12) GN=gpmA PE=1 SV=2	GPMA_ECOLI	28557.3	1	10	14	31	0.00585	0.476	EEGYSFDFAYTSVLK	K	R	0.997	83.7	25	83.7	0	1	0	0	2	1755.81	1284.87	38265.7	47	61
Ecoli-1	2,3-bisphosphoglycerate-dependent phosphoglycerate mutase OS=Escherichia coli (strain K12) GN=gpmA PE=1 SV=2	GPMA_ECOLI	28557.3	1	10	14	31	0.00585	0.476	ELPLTESLALTIDR	K	V	0.997	78.5	25	78.5	0	4	3	0	2	1570.87	1399.94	290051	147	160
Ecoli-1	2,3-bisphosphoglycerate-dependent phosphoglycerate mutase OS=Escherichia coli (strain K12) GN=gpmA PE=1 SV=2	GPMA_ECOLI	28557.3	1	10	14	31	0.00585	0.476	FTGWYDVDLSEK	R	G	0.997	61.3	25	61.3	0	3	0	0	2	1459.67	963.58	153298	22	33
Ecoli-1	2,3-bisphosphoglycerate-dependent phosphoglycerate mutase OS=Escherichia coli (strain K12) GN=gpmA PE=1 SV=2	GPMA_ECOLI	28557.3	1	10	14	31	0.00585	0.476	GFAVTPPELTK	R	D	0.997	37.8	25	29.7	0	4	0	0	2	1159.64	842.246	152945	118	128
Ecoli-1	2,3-bisphosphoglycerate-dependent phosphoglycerate mutase OS=Escherichia coli (strain K12) GN=gpmA PE=1 SV=2	GPMA_ECOLI	28557.3	1	10	14	31	0.00585	0.476	HYGALQGLNK	R	A	0.997	43.5	25	40.7	0	2	0	0	2	1100.58	237.027	40028.7	91	100
Ecoli-1	2,3-bisphosphoglycerate-dependent phosphoglycerate mutase OS=Escherichia coli (strain K12) GN=gpmA PE=1 SV=2	GPMA_ECOLI	28557.3	1	10	14	31	0.00585	0.476	RGFAVTPPELTK	R	D	0.997	30.4	25	30.4	0	1	2	0	2	1315.74	719.154	95109.4	117	128
Ecoli-1	2,3-bisphosphoglycerate-dependent phosphoglycerate mutase OS=Escherichia coli (strain K12) GN=gpmA PE=1 SV=2	GPMA_ECOLI	28557.3	1	10	14	31	0.00585	0.476	VIIAAHGNSLR	R	A	0.97	21.6	25	21.6	0	0	1	0	2	1150.67	284.415	30243.8	179	189
Ecoli-1	2,3-bisphosphoglycerate-dependent phosphoglycerate mutase OS=Escherichia coli (strain K12) GN=gpmA PE=1 SV=2	GPMA_ECOLI	28557.3	1	10	14	31	0.00585	0.476	VIPYWNETILPR	R	M	0.997	64.4	25	64.4	0	4	1	0	2	1500.82	1258.23	237195	161	172
Ecoli-1	2,3-bisphosphoglycerate-dependent phosphoglycerate mutase OS=Escherichia coli (strain K12) GN=gpmA PE=1 SV=2	GPMA_ECOLI	28557.3	1	10	14	31	0.00585	0.476	YYLGNADEIAAK	R	A	0.997	72.3	25	70.7	0	2	0	0	2	1327.65	564.93	78737.3	228	239
Ecoli-1	Ferric uptake regulation protein OS=Escherichia coli (strain K12) GN=fur PE=1 SV=1	FUR_ECOLI	16795	1	3	3	5	0.000944	0.304	ILEVLQEPDNHHVSAEDLYK	K	R	0.986	24	25	24	0	0	1	0	2	2349.17	885.765	42478.6	22	41
Ecoli-1	Ferric uptake regulation protein OS=Escherichia coli (strain K12) GN=fur PE=1 SV=1	FUR_ECOLI	16795	1	3	3	5	0.000944	0.304	VIEFSDDSIEAR	K	Q	0.997	76.8	25	68.7	0	2	0	0	2	1380.66	673.645	87762.4	99	110
Ecoli-1	Ferric uptake regulation protein OS=Escherichia coli (strain K12) GN=fur PE=1 SV=1	FUR_ECOLI	16795	1	3	3	5	0.000944	0.304	VLNQFDDAGIVTR	R	H	0.997	59.5	25	59.5	0	2	0	0	2	1447.75	748.667	74543.5	58	70
Ecoli-1	PTS-dependent dihydroxyacetone kinase, dihydroxyacetone-binding subunit DhaK OS=Escherichia coli (strain K12) GN=dhaK PE=1 SV=2	DHAK_ECOLI	38215.5	1	3	4	4	0.000755	0.149	LINDVQDVLDEQLAGLAK	K	A	0.997	69.5	25	64.4	0	1	1	0	2	1954.05	1498.69	50118.8	4	21
Ecoli-1	PTS-dependent dihydroxyacetone kinase, dihydroxyacetone-binding subunit DhaK OS=Escherichia coli (strain K12) GN=dhaK PE=1 SV=2	DHAK_ECOLI	38215.5	1	3	4	4	0.000755	0.149	NYTGDILNFETATELLHDSGVK	K	V	0.947	19.8	25	19.8	0	0	1	0	2	2437.19	1547.7	46078	105	126
Ecoli-1	PTS-dependent dihydroxyacetone kinase, dihydroxyacetone-binding subunit DhaK OS=Escherichia coli (strain K12) GN=dhaK PE=1 SV=2	DHAK_ECOLI	38215.5	1	3	4	4	0.000755	0.149	VTTVVIDDDVAVK	K	D	0.997	59.5	25	59.5	0	1	0	0	2	1373.75	723.881	26414.7	127	139
Ecoli-1	Soluble pyridine nucleotide transhydrogenase OS=Escherichia coli (strain K12) GN=sthA PE=1 SV=5	STHA_ECOLI	51561	1	1	1	2	0.000378	0.0408	SSFADILNHADNVINQQTR	R	M	0.997	54.2	25	52.7	0	0	2	0	2	2143.05	1170.05	103905	81	99
Ecoli-1	Transaldolase B OS=Escherichia coli (strain K12) GN=talB PE=1 SV=2	TALB_ECOLI	35220.9	1	11	12	23	0.00434	0.451	ACAEAGVFLISPFVGR	R	I	0.997	60.2	25	60.2	0	1	0	0	2	1693.87	1515.78	32305.8	166	181
Ecoli-1	Transaldolase B OS=Escherichia coli (strain K12) GN=talB PE=1 SV=2	TALB_ECOLI	35220.9	1	11	12	23	0.00434	0.451	AQQIVDATDK	R	L	0.997	46.6	25	46.6	0	2	0	0	2	1088.56	124.719	62943.8	67	76
Ecoli-1	Transaldolase B OS=Escherichia coli (strain K12) GN=talB PE=1 SV=2	TALB_ECOLI	35220.9	1	11	12	23	0.00434	0.451	ELAESEGAIER	K	K	0.997	60.5	25	55.3	0	2	0	0	2	1203.59	219.405	52002.3	251	261
Ecoli-1	Transaldolase B OS=Escherichia coli (strain K12) GN=talB PE=1 SV=2	TALB_ECOLI	35220.9	1	11	12	23	0.00434	0.451	EYAPAEDPGVVSVSEIYQYYK	K	E	0.997	39.3	25	39.3	0	0	1	0	2	2407.13	1249.82	36887.3	194	214
Ecoli-1	Transaldolase B OS=Escherichia coli (strain K12) GN=talB PE=1 SV=2	TALB_ECOLI	35220.9	1	11	12	23	0.00434	0.451	ISTEVDAR	R	L	0.99	32.5	25	21.8	0	2	0	0	2	890.458	117.802	64349.1	93	100
Ecoli-1	Transaldolase B OS=Escherichia coli (strain K12) GN=talB PE=1 SV=2	TALB_ECOLI	35220.9	1	11	12	23	0.00434	0.451	LAVNIGLEILK	K	L	0.997	56.9	25	56.9	0	4	0	0	2	1182.75	1397.52	107664	77	87
Ecoli-1	Transaldolase B OS=Escherichia coli (strain K12) GN=talB PE=1 SV=2	TALB_ECOLI	35220.9	1	11	12	23	0.00434	0.451	LIDDAVAWAK	K	Q	0.997	58.5	25	58.5	0	2	0	0	2	1101.59	775.985	72465	51	60
Ecoli-1	Transaldolase B OS=Escherichia coli (strain K12) GN=talB PE=1 SV=2	TALB_ECOLI	35220.9	1	11	12	23	0.00434	0.451	LSYDTEASIAK	R	A	0.997	59.8	25	59.8	0	2	0	0	2	1197.6	380.776	65243.8	101	111
Ecoli-1	Transaldolase B OS=Escherichia coli (strain K12) GN=talB PE=1 SV=2	TALB_ECOLI	35220.9	1	11	12	23	0.00434	0.451	LSYTGEVK	K	A	0.977	23.5	25	23.5	0	1	0	0	2	896.472	205.852	35134.6	263	270
Ecoli-1	Transaldolase B OS=Escherichia coli (strain K12) GN=talB PE=1 SV=2	TALB_ECOLI	35220.9	1	11	12	23	0.00434	0.451	LYQPQDATTNPSLILNAAQIPEYR	K	K	0.997	55.4	25	55.4	0	0	2	0	2	2716.39	1324.55	144788	26	49
Ecoli-1	Transaldolase B OS=Escherichia coli (strain K12) GN=talB PE=1 SV=2	TALB_ECOLI	35220.9	1	11	12	23	0.00434	0.451	NIGEILELAGCDR	R	L	0.997	84	25	84	0	2	2	0	2	1459.72	1153.67	207832	229	241
Ecoli-1	30S ribosomal protein S10 OS=Escherichia coli (strain K12) GN=rpsJ PE=1 SV=1	RS10_ECOLI	11735.8	1	2	2	4	0.000755	0.233	LIDQATAEIVETAK	R	R	0.997	84.2	25	78.8	0	2	0	0	2	1501.81	786.273	88394.5	17	30
Ecoli-1	30S ribosomal protein S10 OS=Escherichia coli (strain K12) GN=rpsJ PE=1 SV=1	RS10_ECOLI	11735.8	1	2	2	4	0.000755	0.233	LVDIVEPTEK	R	T	0.997	50.6	25	32	0	2	0	0	2	1142.63	582.525	89033.2	73	82
Ecoli-1	Superoxide dismutase [Mn] OS=Escherichia coli (strain K12) GN=sodA PE=1 SV=2	SODM_ECOLI	23097.8	0.883	1	1	1	0.000189	0.0971	SYTLPSLPYAYDALEPHFDK	M	Q	0.989	28.5	25	27.6	0	0	1	0	1	2327.12	1453.55	58758.5	2	21
Ecoli-1	UPF0234 protein YajQ OS=Escherichia coli (strain K12) GN=yajQ PE=1 SV=2	YAJQ_ECOLI	18344.2	1	2	3	5	0.000944	0.215	GIEGSSLDVPENIVHSGK	R	T	0.981	23.1	25	23.1	0	0	1	0	2	1837.93	797.476	43525.9	73	90
Ecoli-1	UPF0234 protein YajQ OS=Escherichia coli (strain K12) GN=yajQ PE=1 SV=2	YAJQ_ECOLI	18344.2	1	2	3	5	0.000944	0.215	VLSESDFQVNQLLDILR	K	A	0.997	131	25	131	0	2	2	0	2	1989.07	1797.17	118812	50	66
Ecoli-1	Protein PmbA OS=Escherichia coli (strain K12) GN=pmbA PE=1 SV=1	PMBA_ECOLI	48370.4	0.968	1	1	1	0.000189	0.0356	ILEEAVSTALELASGK	K	S	0.997	84.2	25	84.2	0	1	0	0	2	1630.89	1501.48	35568.7	17	32
Ecoli-1	Glycine cleavage system H protein OS=Escherichia coli (strain K12) GN=gcvH PE=1 SV=2	GCSH_ECOLI	13811.2	1	2	3	5	0.000944	0.24	ASDESELESLLDATAYEALLEDE	K	-	0.997	110	25	110	0	2	1	0	2	2513.13	1877.83	134583	107	129
Ecoli-1	Glycine cleavage system H protein OS=Escherichia coli (strain K12) GN=gcvH PE=1 SV=2	GCSH_ECOLI	13811.2	1	2	3	5	0.000944	0.24	SNVPAELK	M	Y	0.99	41.9	25	27	0	2	0	0	1	857.473	199.983	132294	2	9
Ecoli-1	Pantothenate synthetase OS=Escherichia coli (strain K12) GN=panC PE=1 SV=1	PANC_ECOLI	31598.7	1	3	3	3	0.000567	0.131	DADTLLEVSETSK	R	R	0.997	77.3	25	70.3	0	1	0	0	2	1407.69	641.044	21004.8	247	259
Ecoli-1	Pantothenate synthetase OS=Escherichia coli (strain K12) GN=panC PE=1 SV=1	PANC_ECOLI	31598.7	1	3	3	3	0.000567	0.131	DLDEIITIAGQELNEK	R	G	0.997	61.4	25	61.4	0	0	1	0	2	1800.92	1482.56	35746.4	221	236
Ecoli-1	Pantothenate synthetase OS=Escherichia coli (strain K12) GN=panC PE=1 SV=1	PANC_ECOLI	31598.7	1	3	3	3	0.000567	0.131	GVSTIVSK	R	L	0.97	23.6	25	17.4	0	1	0	0	2	790.467	179.884	26109.3	129	136
Ecoli-1	2-dehydro-3-deoxyphosphooctonate aldolase OS=Escherichia coli (strain K12) GN=kdsA PE=1 SV=1	KDSA_ECOLI	30832.9	1	2	2	2	0.000378	0.13	IITDVHEPSQAQPVADVVDVIQLPAFLAR	K	Q	0.97	26.4	25	26.4	0	0	1	0	2	3141.69	1902.32	49536.8	92	120
Ecoli-1	2-dehydro-3-deoxyphosphooctonate aldolase OS=Escherichia coli (strain K12) GN=kdsA PE=1 SV=1	KDSA_ECOLI	30832.9	1	2	2	2	0.000378	0.13	LGIPYVFK	K	A	0.99	35.3	25	35.3	0	1	0	0	2	936.555	1126.44	20972.1	48	55
Ecoli-1	Elongation factor Ts OS=Escherichia coli (strain K12) GN=tsf PE=1 SV=2	EFTS_ECOLI	30422.8	1	12	14	33	0.00623	0.431	AEITASLVK	M	E	0.997	48.9	25	38.9	0	2	0	0	1	931.546	493.243	100264	2	10
Ecoli-1	Elongation factor Ts OS=Escherichia coli (strain K12) GN=tsf PE=1 SV=2	EFTS_ECOLI	30422.8	1	12	14	33	0.00623	0.431	AGNVAADGVIK	K	T	0.997	67	25	54.9	0	3	0	0	2	1014.56	257.138	115761	53	63
Ecoli-1	Elongation factor Ts OS=Escherichia coli (strain K12) GN=tsf PE=1 SV=2	EFTS_ECOLI	30422.8	1	12	14	33	0.00623	0.431	DAGFQAFADK	K	V	0.997	49.8	25	46.8	0	2	0	0	2	1069.49	502.064	104097	86	95
Ecoli-1	Elongation factor Ts OS=Escherichia coli (strain K12) GN=tsf PE=1 SV=2	EFTS_ECOLI	30422.8	1	12	14	33	0.00623	0.431	EHNAEVTGFIR	K	F	0.997	47.7	25	44.7	0	2	2	0	2	1272.63	446.738	175767	248	258
Ecoli-1	Elongation factor Ts OS=Escherichia coli (strain K12) GN=tsf PE=1 SV=2	EFTS_ECOLI	30422.8	1	12	14	33	0.00623	0.431	FEVGEGIEK	R	V	0.995	45.8	25	41.8	0	2	0	0	2	1007.5	436.906	85884.8	259	267
Ecoli-1	Elongation factor Ts OS=Escherichia coli (strain K12) GN=tsf PE=1 SV=2	EFTS_ECOLI	30422.8	1	12	14	33	0.00623	0.431	GADEELVK	K	H	0.99	56.9	25	44.8	0	2	0	0	2	860.436	147.768	79609.7	160	167
Ecoli-1	Elongation factor Ts OS=Escherichia coli (strain K12) GN=tsf PE=1 SV=2	EFTS_ECOLI	30422.8	1	12	14	33	0.00623	0.431	IGENINIR	K	R	0.99	62.5	25	42.3	0	4	0	0	2	928.521	383.832	164274	126	133
Ecoli-1	Elongation factor Ts OS=Escherichia coli (strain K12) GN=tsf PE=1 SV=2	EFTS_ECOLI	30422.8	1	12	14	33	0.00623	0.431	IGVLVAAK	R	G	0.99	47.8	25	30.9	0	3	0	0	2	770.514	496.964	111787	152	159
Ecoli-1	Elongation factor Ts OS=Escherichia coli (strain K12) GN=tsf PE=1 SV=2	EFTS_ECOLI	30422.8	1	12	14	33	0.00623	0.431	ITDVEVLK	K	A	0.99	49.4	25	37.2	0	3	0	0	2	916.535	485.293	160697	105	112
Ecoli-1	Elongation factor Ts OS=Escherichia coli (strain K12) GN=tsf PE=1 SV=2	EFTS_ECOLI	30422.8	1	12	14	33	0.00623	0.431	VAALEGDVLGSYQHGAR	R	I	0.997	82.2	25	82.2	0	2	2	0	2	1742.88	698.902	311087	135	151
Ecoli-1	Elongation factor Ts OS=Escherichia coli (strain K12) GN=tsf PE=1 SV=2	EFTS_ECOLI	30422.8	1	12	14	33	0.00623	0.431	VETDFAAEVAAMSK	K	Q	0.997	79.7	25	79.7	0	2	0	0	2	1468.7	974.372	63031.1	268	281
Ecoli-1	Elongation factor Ts OS=Escherichia coli (strain K12) GN=tsf PE=1 SV=2	EFTS_ECOLI	30422.8	1	12	14	33	0.00623	0.431	VLDAAVAGK	K	I	0.997	54.8	25	38.9	0	2	0	0	2	843.494	207.589	129041	96	104
Ecoli-1	Ferrienterobactin receptor OS=Escherichia coli (strain K12) GN=fepA PE=1 SV=2	FEPA_ECOLI	82108.4	0.997	1	1	1	0.000189	0.0134	GQPAVGPETK	K	E	0.997	29.9	25	29.9	0	1	0	0	2	983.516	93.722	16812.4	662	671
Ecoli-1	Spermidine/putrescine-binding periplasmic protein OS=Escherichia coli (strain K12) GN=potD PE=1 SV=1	POTD_ECOLI	38868.9	1	6	6	10	0.00189	0.19	EVFQMALR	R	K	0.99	25.9	25	22.4	0	1	0	0	2	993.519	775.739	30262.4	171	178
Ecoli-1	Spermidine/putrescine-binding periplasmic protein OS=Escherichia coli (strain K12) GN=potD PE=1 SV=1	POTD_ECOLI	38868.9	1	6	6	10	0.00189	0.19	GSLLLTDDAR	K	E	0.997	41.1	25	31	0	2	0	0	2	1060.56	548.473	73752.9	161	170
Ecoli-1	Spermidine/putrescine-binding periplasmic protein OS=Escherichia coli (strain K12) GN=potD PE=1 SV=1	POTD_ECOLI	38868.9	1	6	6	10	0.00189	0.19	LINFLLRPDVAK	K	Q	0.995	28.9	25	28.9	0	0	2	0	2	1398.85	1152.62	117040	274	285
Ecoli-1	Spermidine/putrescine-binding periplasmic protein OS=Escherichia coli (strain K12) GN=potD PE=1 SV=1	POTD_ECOLI	38868.9	1	6	6	10	0.00189	0.19	LLSPEVANDK	K	T	0.997	41	25	35.3	0	2	0	0	2	1085.58	356.246	57132.4	303	312
Ecoli-1	Spermidine/putrescine-binding periplasmic protein OS=Escherichia coli (strain K12) GN=potD PE=1 SV=1	POTD_ECOLI	38868.9	1	6	6	10	0.00189	0.19	QAGTPIDVVWPK	R	E	0.997	47.4	25	42.7	0	2	0	0	2	1310.71	1020.91	53763.7	238	249
Ecoli-1	Spermidine/putrescine-binding periplasmic protein OS=Escherichia coli (strain K12) GN=potD PE=1 SV=1	POTD_ECOLI	38868.9	1	6	6	10	0.00189	0.19	SVTSWADLWKPEYK	K	G	0.98	22.9	25	22.9	0	0	1	0	2	1709.85	1147.89	35166.4	147	160
Ecoli-1	Aspartate ammonia-lyase OS=Escherichia coli (strain K12) GN=aspA PE=1 SV=1	ASPA_ECOLI	52356.3	0.986	1	1	1	0.000189	0.0188	LVDAINQLR	K	E	0.997	38	25	27.2	0	1	0	0	2	1041.61	619.913	19319.2	163	171
Ecoli-1	Uncharacterized protein YbbN OS=Escherichia coli (strain K12) GN=ybbN PE=1 SV=2	YBBN_ECOLI	31791.9	1	6	8	15	0.00283	0.222	KTFQEILAALGTGDALASK	R	Y	0.997	49.4	25	49.4	0	0	2	0	2	1934.06	1460.03	95419.1	256	274
Ecoli-1	Uncharacterized protein YbbN OS=Escherichia coli (strain K12) GN=ybbN PE=1 SV=2	YBBN_ECOLI	31791.9	1	6	8	15	0.00283	0.222	NEEALELLFGHLR	R	K	0.997	53.5	25	53.5	0	2	2	0	2	1540.81	1450.24	188326	232	244
Ecoli-1	Uncharacterized protein YbbN OS=Escherichia coli (strain K12) GN=ybbN PE=1 SV=2	YBBN_ECOLI	31791.9	1	6	8	15	0.00283	0.222	SEDAEAVLK	R	T	0.98	33.7	25	26.4	0	1	0	0	2	961.484	235.103	51906.8	164	172
Ecoli-1	Uncharacterized protein YbbN OS=Escherichia coli (strain K12) GN=ybbN PE=1 SV=2	YBBN_ECOLI	31791.9	1	6	8	15	0.00283	0.222	TFQEILAALGTGDALASK	K	Y	0.997	90.5	25	90.5	0	2	2	0	2	1805.96	1584.45	152578	257	274
Ecoli-1	Uncharacterized protein YbbN OS=Escherichia coli (strain K12) GN=ybbN PE=1 SV=2	YBBN_ECOLI	31791.9	1	6	8	15	0.00283	0.222	TIPLQDQDTR	K	Y	0.997	37.9	25	35.4	0	2	0	0	2	1186.61	258.156	62299.5	173	182
Ecoli-1	Uncharacterized protein YbbN OS=Escherichia coli (strain K12) GN=ybbN PE=1 SV=2	YBBN_ECOLI	31791.9	1	6	8	15	0.00283	0.222	YQGLVAQIELLK	R	Q	0.997	60.9	25	55	0	2	0	0	2	1374.8	1263.51	68027.8	183	194
Ecoli-1	Nitrate/nitrite response regulator protein NarL OS=Escherichia coli (strain K12) GN=narL PE=1 SV=1	NARL_ECOLI	23927.5	1	3	3	4	0.000755	0.13	GADGYLLK	R	D	0.99	25.9	25	22.5	0	2	0	0	2	836.451	378.138	43959.3	102	109
Ecoli-1	Nitrate/nitrite response regulator protein NarL OS=Escherichia coli (strain K12) GN=narL PE=1 SV=1	NARL_ECOLI	23927.5	1	3	3	4	0.000755	0.13	LDITESTVK	R	V	0.981	28.1	25	28	0	1	0	0	2	1005.55	372.683	17556.3	180	188
Ecoli-1	Nitrate/nitrite response regulator protein NarL OS=Escherichia coli (strain K12) GN=narL PE=1 SV=1	NARL_ECOLI	23927.5	1	3	3	4	0.000755	0.13	VEAAVWVHQER	R	I	0.982	23.2	25	23.2	0	0	1	0	2	1323.68	391.735	29330.6	204	214
Ecoli-1	Protein CyaY OS=Escherichia coli (strain K12) GN=cyaY PE=1 SV=1	CYAY_ECOLI	12231.7	0.968	1	1	1	0.000189	0.226	SGETFWDLLEQAATQQAGETVSFR	R	-	0.997	91.4	25	91.4	0	0	1	0	2	2671.26	1873.44	42098.8	83	106
Ecoli-1	Uncharacterized protein YecA OS=Escherichia coli (strain K12) GN=yecA PE=4 SV=1	YECA_ECOLI	25039.5	1	2	3	3	0.000567	0.149	LNEFPEQFEPLFGLR	R	E	0.997	51.6	25	49	0	1	0	0	2	1835.93	1607.66	26656.2	90	104
Ecoli-1	Uncharacterized protein YecA OS=Escherichia coli (strain K12) GN=yecA PE=4 SV=1	YECA_ECOLI	25039.5	1	2	3	3	0.000567	0.149	TGPLNESELEWLDDILTK	K	Y	0.997	50	25	50	0	1	1	0	2	2073.04	1838.5	48121.6	3	20
Ecoli-1	Isocitrate dehydrogenase [NADP] OS=Escherichia coli (strain K12) GN=icd PE=1 SV=1	IDH_ECOLI	45758	1	15	22	47	0.00888	0.462	AAIEYAIANDR	R	D	0.997	64.4	25	50.8	0	2	2	0	2	1206.61	487.906	155661	212	222
Ecoli-1	Isocitrate dehydrogenase [NADP] OS=Escherichia coli (strain K12) GN=icd PE=1 SV=1	IDH_ECOLI	45758	1	15	22	47	0.00888	0.462	DSVTLVHK	R	G	0.99	50.6	25	37.2	0	2	1	0	2	898.499	144.668	137028	223	230
Ecoli-1	Isocitrate dehydrogenase [NADP] OS=Escherichia coli (strain K12) GN=icd PE=1 SV=1	IDH_ECOLI	45758	1	15	22	47	0.00888	0.462	EEFGGELIDGGPWLK	R	V	0.997	93.3	25	82.9	0	4	2	0	2	1646.81	1291.49	285574	251	265
Ecoli-1	Isocitrate dehydrogenase [NADP] OS=Escherichia coli (strain K12) GN=icd PE=1 SV=1	IDH_ECOLI	45758	1	15	22	47	0.00888	0.462	ENSEDIYAGIEWK	R	A	0.997	106	25	106	0	2	0	0	2	1553.71	863.248	100890	154	166
Ecoli-1	Isocitrate dehydrogenase [NADP] OS=Escherichia coli (strain K12) GN=icd PE=1 SV=1	IDH_ECOLI	45758	1	15	22	47	0.00888	0.462	GPLTTPVGGGIR	K	S	0.997	35.8	25	35.8	0	4	0	0	2	1124.64	575.813	146205	101	112
Ecoli-1	Isocitrate dehydrogenase [NADP] OS=Escherichia coli (strain K12) GN=icd PE=1 SV=1	IDH_ECOLI	45758	1	15	22	47	0.00888	0.462	HMGWTEAADLIVK	R	G	0.997	62.7	25	62.7	0	2	2	0	2	1470.74	1036.44	153921	366	378
Ecoli-1	Isocitrate dehydrogenase [NADP] OS=Escherichia coli (strain K12) GN=icd PE=1 SV=1	IDH_ECOLI	45758	1	15	22	47	0.00888	0.462	HPELTDMVIFR	K	E	0.997	49.9	25	49.9	0	2	2	0	2	1357.69	1069.43	115954	143	153
Ecoli-1	Isocitrate dehydrogenase [NADP] OS=Escherichia coli (strain K12) GN=icd PE=1 SV=1	IDH_ECOLI	45758	1	15	22	47	0.00888	0.462	LNVPENPIIPYIEGDGIGVDVTPAMLK	K	V	0.997	65.8	25	65.8	0	0	2	0	2	2864.51	1843.3	122364	21	47
Ecoli-1	Isocitrate dehydrogenase [NADP] OS=Escherichia coli (strain K12) GN=icd PE=1 SV=1	IDH_ECOLI	45758	1	15	22	47	0.00888	0.462	QELDLYICLRPVR	R	Y	0.99	25.1	25	22.7	0	0	2	0	2	1674.9	1138.42	144084	120	132
Ecoli-1	Isocitrate dehydrogenase [NADP] OS=Escherichia coli (strain K12) GN=icd PE=1 SV=1	IDH_ECOLI	45758	1	15	22	47	0.00888	0.462	STQVYGQDVWLPAETLDLIR	K	E	0.997	91.9	25	89.7	0	4	2	0	2	2304.19	1719.75	334989	74	93
Ecoli-1	Isocitrate dehydrogenase [NADP] OS=Escherichia coli (strain K12) GN=icd PE=1 SV=1	IDH_ECOLI	45758	1	15	22	47	0.00888	0.462	TVTYDFER	K	L	0.99	36.4	25	34.3	0	2	0	0	2	1030.48	371.262	82365.7	388	395
Ecoli-1	Isocitrate dehydrogenase [NADP] OS=Escherichia coli (strain K12) GN=icd PE=1 SV=1	IDH_ECOLI	45758	1	15	22	47	0.00888	0.462	VNPGSIILSAEMMLR	K	H	0.997	70.5	25	70.5	0	1	1	0	2	1630.87	1808.81	37045.7	351	365
Ecoli-1	Isocitrate dehydrogenase [NADP] OS=Escherichia coli (strain K12) GN=icd PE=1 SV=1	IDH_ECOLI	45758	1	15	22	47	0.00888	0.462	VVDAAVEK	K	A	0.99	62.5	25	59.4	0	2	0	0	2	830.462	95.3105	202449	48	55
Ecoli-1	Isocitrate dehydrogenase [NADP] OS=Escherichia coli (strain K12) GN=icd PE=1 SV=1	IDH_ECOLI	45758	1	15	22	47	0.00888	0.462	VVVPAQGK	K	K	0.99	35.8	25	35.8	0	2	0	0	2	797.488	123.35	86691.9	5	12
Ecoli-1	Isocitrate dehydrogenase [NADP] OS=Escherichia coli (strain K12) GN=icd PE=1 SV=1	IDH_ECOLI	45758	1	15	22	47	0.00888	0.462	YYQGTPSPVK	R	H	0.997	45.6	25	45.6	0	2	0	0	2	1139.57	219.159	85427.4	133	142
Ecoli-1	Uncharacterized N-acetyltransferase YhbS OS=Escherichia coli (strain K12) GN=yhbS PE=3 SV=1	YHBS_ECOLI	18533.9	0.968	1	2	4	0.000755	0.0898	VEIPIDAPGIDALLR	R	R	0.997	84.9	25	84.9	0	2	2	0	2	1591.91	1612.86	126715	5	19
Ecoli-1	Elongation factor P-like protein OS=Escherichia coli (strain K12) GN=yeiP PE=1 SV=1	EFPL_ECOLI	21533.4	1	2	2	3	0.000567	0.195	FKGDDIVDTVTLTR	R	R	0.997	42	25	42	0	0	2	0	2	1579.83	858.87	76358.4	56	69
Ecoli-1	Elongation factor P-like protein OS=Escherichia coli (strain K12) GN=yeiP PE=1 SV=1	EFPL_ECOLI	21533.4	1	2	2	3	0.000567	0.195	NKPATLSTGLVIQVPEYLSPGEK	R	I	0.95	32.2	25	32.2	0	0	1	0	2	2441.33	1309.8	43124.5	153	175
Ecoli-1	Uncharacterized protein YjaG OS=Escherichia coli (strain K12) GN=yjaG PE=4 SV=1	YJAG_ECOLI	22613	0.968	1	1	2	0.000378	0.0612	ILDLIWETLTVK	R	D	0.997	64.5	25	54.8	0	2	0	0	2	1443.85	1769.42	57185.3	51	62
Ecoli-1	Protein YihD OS=Escherichia coli (strain K12) GN=yihD PE=1 SV=1	YIHD_ECOLI	10273.7	1	3	4	7	0.00132	0.528	EPDLNLLQFLQK	K	L	0.997	58.8	25	53	0	2	0	0	2	1457.8	1588.22	59052.2	20	31
Ecoli-1	Protein YihD OS=Escherichia coli (strain K12) GN=yihD PE=1 SV=1	YIHD_ECOLI	10273.7	1	3	4	7	0.00132	0.528	ESGFDGELADLTDDILIYHLK	K	M	0.997	67.5	25	67.5	0	0	2	0	2	2364.16	1771.17	103255	35	55
Ecoli-1	Protein YihD OS=Escherichia coli (strain K12) GN=yihD PE=1 SV=1	YIHD_ECOLI	10273.7	1	3	4	7	0.00132	0.528	LNEVIELLQPAWQK	R	E	0.997	82.3	25	82.3	0	2	1	0	2	1680.93	1444.41	114838	6	19
Ecoli-1	Trigger factor OS=Escherichia coli (strain K12) GN=tig PE=1 SV=1	TIG_ECOLI	48192.9	1	13	17	31	0.00585	0.396	AGEEFTIDVTFPEEYHAENLK	K	G	0.997	53.7	25	53.7	0	0	2	0	2	2439.14	1210.75	135577	207	227
Ecoli-1	Trigger factor OS=Escherichia coli (strain K12) GN=tig PE=1 SV=1	TIG_ECOLI	48192.9	1	13	17	31	0.00585	0.396	ANDIDVPAALIDSEIDVLR	K	R	0.997	79.1	25	79.1	0	2	1	0	2	2039.07	1687.03	140543	297	315
Ecoli-1	Trigger factor OS=Escherichia coli (strain K12) GN=tig PE=1 SV=1	TIG_ECOLI	48192.9	1	13	17	31	0.00585	0.396	ELFEEQAK	R	R	0.989	27.5	25	27.5	0	2	0	0	2	993.489	276.753	47330.7	335	342
Ecoli-1	Trigger factor OS=Escherichia coli (strain K12) GN=tig PE=1 SV=1	TIG_ECOLI	48192.9	1	13	17	31	0.00585	0.396	ELPELTAEFIK	R	R	0.997	39.5	25	38.5	0	3	0	0	2	1289.7	1205.57	156553	244	254
Ecoli-1	Trigger factor OS=Escherichia coli (strain K12) GN=tig PE=1 SV=1	TIG_ECOLI	48192.9	1	13	17	31	0.00585	0.396	FGVEDGSVEGLR	R	A	0.997	76.8	25	70.7	0	2	0	0	2	1264.62	635.203	65492	256	267
Ecoli-1	Trigger factor OS=Escherichia coli (strain K12) GN=tig PE=1 SV=1	TIG_ECOLI	48192.9	1	13	17	31	0.00585	0.396	INPAGAPTYVPGEYK	K	L	0.997	62.8	25	55.1	0	2	0	0	2	1576.8	617.693	106963	84	98
Ecoli-1	Trigger factor OS=Escherichia coli (strain K12) GN=tig PE=1 SV=1	TIG_ECOLI	48192.9	1	13	17	31	0.00585	0.396	NFIDAIIK	R	E	0.99	27.7	25	14.2	0	3	0	0	2	933.54	1095.53	86022.8	74	81
Ecoli-1	Trigger factor OS=Escherichia coli (strain K12) GN=tig PE=1 SV=1	TIG_ECOLI	48192.9	1	13	17	31	0.00585	0.396	NVALEEQAVEAVLAK	R	A	0.997	72.5	25	72.5	0	1	1	0	2	1583.86	1179.97	92975.4	400	414
Ecoli-1	Trigger factor OS=Escherichia coli (strain K12) GN=tig PE=1 SV=1	TIG_ECOLI	48192.9	1	13	17	31	0.00585	0.396	SELVNVAK	K	K	0.99	28.3	25	23.7	0	1	0	0	2	859.488	258.754	39587.5	30	37
Ecoli-1	Trigger factor OS=Escherichia coli (strain K12) GN=tig PE=1 SV=1	TIG_ECOLI	48192.9	1	13	17	31	0.00585	0.396	SQAIEGLVK	K	A	0.997	32.9	25	25.3	0	2	0	0	2	944.541	437.211	94345.5	288	296
Ecoli-1	Trigger factor OS=Escherichia coli (strain K12) GN=tig PE=1 SV=1	TIG_ECOLI	48192.9	1	13	17	31	0.00585	0.396	VTIDFTGSVDGEEFEGGK	R	A	0.997	74.2	25	74.2	0	2	0	0	2	1886.87	958.846	59054.6	164	181
Ecoli-1	Trigger factor OS=Escherichia coli (strain K12) GN=tig PE=1 SV=1	TIG_ECOLI	48192.9	1	13	17	31	0.00585	0.396	VTITIAADSIETAVK	R	S	0.997	78.2	25	68.7	0	2	1	0	2	1531.86	1085.52	111627	15	29
Ecoli-1	Trigger factor OS=Escherichia coli (strain K12) GN=tig PE=1 SV=1	TIG_ECOLI	48192.9	1	13	17	31	0.00585	0.396	VVVGLLLGEVIR	R	T	0.997	50.7	25	50.7	0	3	1	0	2	1266.81	1609.93	115111	345	356
Ecoli-1	Enamine/imine deaminase OS=Escherichia coli (strain K12) GN=ridA PE=1 SV=2	RIDA_ECOLI	13611.4	1	5	6	12	0.00227	0.719	AIVEAAGLK	K	V	0.997	42.2	25	41.5	0	2	0	0	2	871.525	402.331	110034	59	67
Ecoli-1	Enamine/imine deaminase OS=Escherichia coli (strain K12) GN=ridA PE=1 SV=2	RIDA_ECOLI	13611.4	1	5	6	12	0.00227	0.719	DLNDFATVNATYEAFFTEHNATFPAR	K	S	0.997	57.6	25	57.6	0	0	2	0	2	2962.36	1557.14	111642	80	105
Ecoli-1	Enamine/imine deaminase OS=Escherichia coli (strain K12) GN=ridA PE=1 SV=2	RIDA_ECOLI	13611.4	1	5	6	12	0.00227	0.719	IEIEAIAVR	K	-	0.997	47.7	25	0	0	4	0	0	2	1013.6	816.991	183293	119	127
Ecoli-1	Enamine/imine deaminase OS=Escherichia coli (strain K12) GN=ridA PE=1 SV=2	RIDA_ECOLI	13611.4	1	5	6	12	0.00227	0.719	TGEVPADVAAQAR	K	Q	0.997	54.9	25	54.7	0	2	0	0	2	1284.65	310.928	110404	39	51
Ecoli-1	Enamine/imine deaminase OS=Escherichia coli (strain K12) GN=ridA PE=1 SV=2	RIDA_ECOLI	13611.4	1	5	6	12	0.00227	0.719	TIATENAPAAIGPYVQGVDLGNMIITSGQIPVNPK	K	T	0.997	61.8	25	61.8	0	0	1	1	2	3549.86	1658.63	103497	4	38
Ecoli-1	N-succinylarginine dihydrolase OS=Escherichia coli (strain K12) GN=astB PE=1 SV=1	ASTB_ECOLI	49298.2	1	3	3	3	0.000567	0.0738	LTAADLADPQLLR	R	E	0.997	60	25	60	0	1	0	0	2	1396.78	1056.58	39265.5	406	418
Ecoli-1	N-succinylarginine dihydrolase OS=Escherichia coli (strain K12) GN=astB PE=1 SV=1	ASTB_ECOLI	49298.2	1	3	3	3	0.000567	0.0738	SLEAPVTESLLK	R	A	0.987	24.5	25	24.5	0	1	0	0	2	1286.72	953.734	29874.1	139	150
Ecoli-1	N-succinylarginine dihydrolase OS=Escherichia coli (strain K12) GN=astB PE=1 SV=1	ASTB_ECOLI	49298.2	1	3	3	3	0.000567	0.0738	VVLTEEER	R	R	0.99	27.2	25	27.2	0	1	0	0	2	974.515	181.363	51914.7	370	377
Ecoli-1	Inner membrane protein YebE OS=Escherichia coli (strain K12) GN=yebE PE=1 SV=2	YEBE_ECOLI	23687.7	0.968	1	2	2	0.000378	0.0685	VLIEQAIEQPLDPQR	R	L	0.997	64.1	25	64.1	0	1	1	0	2	1748.95	1027.86	57618.5	142	156
Ecoli-1	Thiol:disulfide interchange protein DsbC OS=Escherichia coli (strain K12) GN=dsbC PE=1 SV=1	DSBC_ECOLI	25622	0.968	1	1	1	0.000189	0.0678	TVLTNSGVLYITDDGK	K	H	0.997	76.4	25	76.4	0	1	0	0	2	1695.88	947.075	27462.4	49	64
Ecoli-1	Cell division protein FtsZ OS=Escherichia coli (strain K12) GN=ftsZ PE=1 SV=1	FTSZ_ECOLI	40324	0.968	1	1	2	0.000378	0.0313	EPDYLDIPAFLR	K	K	0.997	39.7	25	39.7	0	2	0	0	2	1448.74	1512.45	54054.2	368	379
Ecoli-1	Fructose-bisphosphate aldolase class 2 OS=Escherichia coli (strain K12) GN=fbaA PE=1 SV=2	ALF_ECOLI	39147.3	1	8	13	31	0.00585	0.279	AFQELNAIDVL	K	-	0.997	94.6	25	90.6	0	2	0	0	2	1232.65	1379.29	75904.8	349	359
Ecoli-1	Fructose-bisphosphate aldolase class 2 OS=Escherichia coli (strain K12) GN=fbaA PE=1 SV=2	ALF_ECOLI	39147.3	1	8	13	31	0.00585	0.279	ANEAYLQGQLGNPK	K	G	0.997	84.7	25	84.7	0	2	1	0	2	1502.76	448.202	131859	306	319
Ecoli-1	Fructose-bisphosphate aldolase class 2 OS=Escherichia coli (strain K12) GN=fbaA PE=1 SV=2	ALF_ECOLI	39147.3	1	8	13	31	0.00585	0.279	DSQEYVSK	R	K	0.99	56.4	25	44.1	0	1	0	0	2	955.437	58.747	15109.3	244	251
Ecoli-1	Fructose-bisphosphate aldolase class 2 OS=Escherichia coli (strain K12) GN=fbaA PE=1 SV=2	ALF_ECOLI	39147.3	1	8	13	31	0.00585	0.279	DSVSYGVVK	K	M	0.997	47.1	25	32.6	0	2	0	0	2	953.494	265.632	90915.5	277	285
Ecoli-1	Fructose-bisphosphate aldolase class 2 OS=Escherichia coli (strain K12) GN=fbaA PE=1 SV=2	ALF_ECOLI	39147.3	1	8	13	31	0.00585	0.279	ENNFALPAVNCVGTDSINAVLETAAK	K	V	0.997	77.2	25	77.2	0	2	2	0	2	2718.34	1580.4	174924	27	52
Ecoli-1	Fructose-bisphosphate aldolase class 2 OS=Escherichia coli (strain K12) GN=fbaA PE=1 SV=2	ALF_ECOLI	39147.3	1	8	13	31	0.00585	0.279	IFDFVKPGVITGDDVQK	K	V	0.997	57.5	25	57.5	0	3	4	0	2	1878	1105.43	304922	4	20
Ecoli-1	Fructose-bisphosphate aldolase class 2 OS=Escherichia coli (strain K12) GN=fbaA PE=1 SV=2	ALF_ECOLI	39147.3	1	8	13	31	0.00585	0.279	KLLPWIDGLLDAGEK	K	H	0.997	49.9	25	49.9	0	2	4	0	2	1667.94	1588.02	163089	115	129
Ecoli-1	Fructose-bisphosphate aldolase class 2 OS=Escherichia coli (strain K12) GN=fbaA PE=1 SV=2	ALF_ECOLI	39147.3	1	8	13	31	0.00585	0.279	LLPWIDGLLDAGEK	K	H	0.997	56.5	25	56.3	0	4	2	0	2	1539.84	1737.01	292742	116	129
Ecoli-1	Probable transcriptional regulatory protein YebC OS=Escherichia coli (strain K12) GN=yebC PE=1 SV=1	YEBC_ECOLI	26423.2	1	1	1	1	0.000189	0.0447	LGGGDPDANPR	K	L	0.997	59.9	25	46.5	0	1	0	0	2	1068.51	75.134	15048.1	38	48
Ecoli-1	Thiol:disulfide interchange protein DsbA OS=Escherichia coli (strain K12) GN=dsbA PE=1 SV=1	DSBA_ECOLI	23104.3	1	5	5	9	0.0017	0.24	AAADVQLR	K	G	0.99	62.2	25	45.5	0	2	0	0	2	843.468	175.084	51797.2	160	167
Ecoli-1	Thiol:disulfide interchange protein DsbA OS=Escherichia coli (strain K12) GN=dsbA PE=1 SV=1	DSBA_ECOLI	23104.3	1	5	5	9	0.0017	0.24	DVFINAGIK	R	G	0.994	28	25	28	0	2	0	0	2	976.546	704.846	77401.3	129	137
Ecoli-1	Thiol:disulfide interchange protein DsbA OS=Escherichia coli (strain K12) GN=dsbA PE=1 SV=1	DSBA_ECOLI	23104.3	1	5	5	9	0.0017	0.24	GEEYDAAWNSFVVK	K	S	0.997	71.7	25	71.7	0	1	0	0	2	1614.74	1026.06	17146.4	138	151
Ecoli-1	Thiol:disulfide interchange protein DsbA OS=Escherichia coli (strain K12) GN=dsbA PE=1 SV=1	DSBA_ECOLI	23104.3	1	5	5	9	0.0017	0.24	SLVAQQEK	K	A	0.99	31.3	25	11.3	0	1	0	0	2	902.494	88.446	20285.2	152	159
Ecoli-1	Thiol:disulfide interchange protein DsbA OS=Escherichia coli (strain K12) GN=dsbA PE=1 SV=1	DSBA_ECOLI	23104.3	1	5	5	9	0.0017	0.24	VTVPLFEGVQK	K	T	0.997	45.2	25	45.2	0	3	0	0	2	1216.69	1018.34	111435	107	117
Ecoli-1	Octanoyltransferase OS=Escherichia coli (strain K12) GN=lipB PE=1 SV=1	LIPB_ECOLI	23883.1	0.968	1	1	1	0.000189	0.113	ELVTLLEQTVVNTLAELGIEAHPR	R	A	0.997	65.4	25	65.4	0	0	1	0	2	2645.45	2098.1	42787.8	100	123
Ecoli-1	50S ribosomal protein L11 OS=Escherichia coli (strain K12) GN=rplK PE=1 SV=2	RL11_ECOLI	14875.5	0.966	1	1	1	0.000189	0.0986	GLPIPVVITVYADR	K	S	0.997	30.4	25	30.4	0	1	0	0	2	1512.88	1589.57	19604.2	52	65
Ecoli-1	Iron-sulfur cluster assembly scaffold protein IscU OS=Escherichia coli (strain K12) GN=iscU PE=1 SV=1	ISCU_ECOLI	13848.9	1	3	4	9	0.0017	0.289	IHCSILAEDAIK	K	A	0.997	40.4	25	40.4	0	1	2	0	2	1369.71	602.942	125557	104	115
Ecoli-1	Iron-sulfur cluster assembly scaffold protein IscU OS=Escherichia coli (strain K12) GN=iscU PE=1 SV=1	ISCU_ECOLI	13848.9	1	3	4	9	0.0017	0.289	NTDIAEELELPPVK	K	I	0.997	93.9	25	93.9	0	4	0	0	2	1567.82	1111.06	131845	90	103
Ecoli-1	Iron-sulfur cluster assembly scaffold protein IscU OS=Escherichia coli (strain K12) GN=iscU PE=1 SV=1	ISCU_ECOLI	13848.9	1	3	4	9	0.0017	0.289	VNDEGIIEDAR	K	F	0.997	75.8	25	75.8	0	2	0	0	2	1230.6	380.863	68510.4	47	57
Ecoli-1	Glutamate-1-semialdehyde 2,1-aminomutase OS=Escherichia coli (strain K12) GN=hemL PE=1 SV=2	GSA_ECOLI	45366.3	1	2	3	4	0.000755	0.0681	ALCDEFGALLIIDEVMTGFR	R	V	0.997	65.5	25	65.5	0	1	2	0	2	2270.12	2066.75	71535.4	225	244
Ecoli-1	Glutamate-1-semialdehyde 2,1-aminomutase OS=Escherichia coli (strain K12) GN=hemL PE=1 SV=2	GSA_ECOLI	45366.3	1	2	3	4	0.000755	0.0681	NAVIEAAER	R	G	0.962	21.8	25	20.7	0	1	0	0	2	972.511	202.58	28935.6	73	81
Ecoli-1	Galactitol-specific phosphotransferase enzyme IIB component OS=Escherichia coli (strain K12) GN=gatB PE=1 SV=2	PTKB_ECOLI	10222.2	1	1	1	2	0.000378	0.202	VNEIETYMDGVHLICTTAK	R	V	0.997	44.7	25	44.7	0	0	2	0	2	2194.05	1178.17	105512	41	59
Ecoli-1	Ribonuclease 3 OS=Escherichia coli (strain K12) GN=rnc PE=1 SV=1	RNC_ECOLI	25550.6	0.968	1	1	1	0.000189	0.115	ESILADTVEALIGGVFLDSDIQTVEK	R	L	0.997	76.3	25	76.3	0	0	1	0	2	2762.43	2066.08	47309.2	109	134
Ecoli-1	Universal stress protein E OS=Escherichia coli (strain K12) GN=uspE PE=1 SV=2	USPE_ECOLI	35706.8	1	5	5	9	0.0017	0.294	ALVAVNLASEEPYHNALNEK	K	L	0.995	32.1	25	31.2	0	0	2	0	2	2182.11	954.196	113148	156	175
Ecoli-1	Universal stress protein E OS=Escherichia coli (strain K12) GN=uspE PE=1 SV=2	USPE_ECOLI	35706.8	1	5	5	9	0.0017	0.294	GLPEEVIPDLAEHLQAGIVVLGTVGR	K	T	0.997	43.7	25	43.7	0	0	1	0	2	2682.48	1947.19	61146.9	248	273
Ecoli-1	Universal stress protein E OS=Escherichia coli (strain K12) GN=uspE PE=1 SV=2	USPE_ECOLI	35706.8	1	5	5	9	0.0017	0.294	LEAVIFTPTDWHLLR	R	K	0.997	40.7	25	40.7	0	0	2	0	2	1810.99	1559.48	116689	122	136
Ecoli-1	Universal stress protein E OS=Escherichia coli (strain K12) GN=uspE PE=1 SV=2	USPE_ECOLI	35706.8	1	5	5	9	0.0017	0.294	TGISAAFLGNTAEQVIDHLR	R	C	0.997	61.7	25	57.3	0	0	2	0	2	2113.1	1677.28	123883	274	293
Ecoli-1	Universal stress protein E OS=Escherichia coli (strain K12) GN=uspE PE=1 SV=2	USPE_ECOLI	35706.8	1	5	5	9	0.0017	0.294	YYLNAGVPIEIK	K	V	0.997	55.7	25	55.7	0	2	0	0	2	1379.76	1094.85	59280.1	78	89
Ecoli-1	NADH-quinone oxidoreductase subunit E OS=Escherichia coli (strain K12) GN=nuoE PE=1 SV=1	NUOE_ECOLI	18590	0.892	1	1	1	0.000189	0.0482	AASIEALK	R	I	0.99	32.5	25	24.9	0	1	0	0	2	802.467	286.968	31213.6	34	41
Ecoli-1	5'-methylthioadenosine/S-adenosylhomocysteine nucleosidase OS=Escherichia coli (strain K12) GN=mtnN PE=1 SV=1	MTNN_ECOLI	24354.1	1	4	5	9	0.0017	0.366	AISDVADQQSHLSFDEFLAVAAK	R	Q	0.997	49.1	25	43.3	0	0	2	0	2	2462.22	1413.73	102371	194	216
Ecoli-1	5'-methylthioadenosine/S-adenosylhomocysteine nucleosidase OS=Escherichia coli (strain K12) GN=mtnN PE=1 SV=1	MTNN_ECOLI	24354.1	1	4	5	9	0.0017	0.366	LIAAAEACIAELNLNAVR	K	G	0.997	107	25	107	0	2	2	0	2	1912.03	1314.18	167285	125	142
Ecoli-1	5'-methylthioadenosine/S-adenosylhomocysteine nucleosidase OS=Escherichia coli (strain K12) GN=mtnN PE=1 SV=1	MTNN_ECOLI	24354.1	1	4	5	9	0.0017	0.366	VAAALGATLLLEHCKPDVIINTGSAGGLAPTLK	K	V	0.958	40.8	25	40.8	0	0	0	1	2	3271.81	1491.73	71299.6	53	85
Ecoli-1	5'-methylthioadenosine/S-adenosylhomocysteine nucleosidase OS=Escherichia coli (strain K12) GN=mtnN PE=1 SV=1	MTNN_ECOLI	24354.1	1	4	5	9	0.0017	0.366	VGDIVVSDEAR	K	Y	0.997	59.2	25	45.6	0	2	0	0	2	1159.6	350.304	76025.7	86	96
Ecoli-1	Protein FdhE OS=Escherichia coli (strain K12) GN=fdhE PE=1 SV=2	FDHE_ECOLI	34747.9	0.968	1	2	3	0.000567	0.0518	IEAVADDLASLVLDAR	K	M	0.997	101	25	101	0	2	1	0	2	1670.9	1607.33	81804.2	273	288
Ecoli-1	Succinate dehydrogenase cytochrome b556 subunit OS=Escherichia coli (strain K12) GN=sdhC PE=1 SV=1	DHSC_ECOLI	14299.5	0.949	1	1	1	0.000189	0.093	QRPVNLDLQTIR	K	F	0.996	31.4	25	30.7	0	0	1	0	2	1452.83	667.578	50386.6	8	19
Ecoli-1	Uncharacterized protein YqiC OS=Escherichia coli (strain K12) GN=yqiC PE=1 SV=2	YQIC_ECOLI	11276.3	0.999	1	1	1	0.000189	0.125	EEFDVQTQVLLR	R	T	0.997	60.1	25	60.1	0	1	0	0	2	1476.77	987.411	32978.5	50	61
Ecoli-1	3-oxoacyl-[acyl-carrier-protein] synthase 3 OS=Escherichia coli (strain K12) GN=fabH PE=1 SV=1	FABH_ECOLI	33515.2	0.968	1	1	2	0.000378	0.0662	VAVTELAHIVDETLAANNLDR	K	S	0.997	45.4	25	45.4	0	0	2	0	2	2264.19	1657.01	135207	215	235
Ecoli-1	Cell division protein FtsA OS=Escherichia coli (strain K12) GN=ftsA PE=1 SV=1	FTSA_ECOLI	45328.8	1	2	2	2	0.000378	0.069	LVVGLEIGTAK	K	V	0.997	39	25	33.4	0	1	0	0	2	1099.67	915.334	28703.4	9	19
Ecoli-1	Cell division protein FtsA OS=Escherichia coli (strain K12) GN=ftsA PE=1 SV=1	FTSA_ECOLI	45328.8	1	2	2	2	0.000378	0.069	YTELLNLVNEEILQLQEK	R	L	0.997	48.7	25	48.7	0	0	1	0	2	2189.17	1854.81	28810.6	301	318
Ecoli-1	3-oxoacyl-[acyl-carrier-protein] synthase 2 OS=Escherichia coli (strain K12) GN=fabF PE=1 SV=2	FABF_ECOLI	43046.6	1	5	5	8	0.00151	0.213	ALLAGQSGISLIDHFDTSAYATK	K	F	0.997	37.1	25	37.1	0	0	2	0	2	2379.22	1327.99	139498	27	49
Ecoli-1	3-oxoacyl-[acyl-carrier-protein] synthase 2 OS=Escherichia coli (strain K12) GN=fabF PE=1 SV=2	FABF_ECOLI	43046.6	1	5	5	8	0.00151	0.213	DAGIEASQIGYVNAHGTSTPAGDK	R	A	0.997	40.1	25	40.1	0	0	1	0	2	2359.12	572.038	47844.1	290	313
Ecoli-1	3-oxoacyl-[acyl-carrier-protein] synthase 2 OS=Escherichia coli (strain K12) GN=fabF PE=1 SV=2	FABF_ECOLI	43046.6	1	5	5	8	0.00151	0.213	DFNCEDIISR	K	K	0.997	49.1	25	49.1	0	2	0	0	2	1268.56	576.603	60589.3	56	65
Ecoli-1	3-oxoacyl-[acyl-carrier-protein] synthase 2 OS=Escherichia coli (strain K12) GN=fabF PE=1 SV=2	FABF_ECOLI	43046.6	1	5	5	8	0.00151	0.213	GPSISIATACTSGVHNIGHAAR	R	I	0.973	36	25	36	0	0	0	1	2	2177.09	594.709	65041.5	155	176
Ecoli-1	3-oxoacyl-[acyl-carrier-protein] synthase 2 OS=Escherichia coli (strain K12) GN=fabF PE=1 SV=2	FABF_ECOLI	43046.6	1	5	5	8	0.00151	0.213	TIFGEAASR	K	V	0.997	33.1	25	32.4	0	2	0	0	2	951.489	336.092	64609.7	321	329
Ecoli-1	Uncharacterized protein YhhK OS=Escherichia coli (strain K12) GN=yhhK PE=1 SV=1	YHHK_ECOLI	14505.6	0.838	1	1	1	0.000189	0.0945	GVGQYLLEEVLR	R	N	0.984	25.6	25	24.8	0	1	0	0	2	1375.76	1483.29	27868.4	76	87
Ecoli-1	1-(5-phosphoribosyl)-5-[(5-phosphoribosylamino)methylideneamino] imidazole-4-carboxamide isomerase OS=Escherichia coli (strain K12) GN=hisA PE=1 SV=2	HIS4_ECOLI	26031.9	0.982	1	1	2	0.000378	0.0531	FGADALVLALDVR	R	I	0.997	74.7	25	74.7	0	2	0	0	2	1359.76	1510.61	46388.9	119	131
Ecoli-1	Alkyl hydroperoxide reductase subunit F OS=Escherichia coli (strain K12) GN=ahpF PE=1 SV=2	AHPF_ECOLI	56178.2	1	4	4	6	0.00113	0.115	ELLAEIAELSDK	K	V	0.997	61.2	25	61.2	0	2	0	0	2	1330.71	1187.08	91057.8	38	49
Ecoli-1	Alkyl hydroperoxide reductase subunit F OS=Escherichia coli (strain K12) GN=ahpF PE=1 SV=2	AHPF_ECOLI	56178.2	1	4	4	6	0.00113	0.115	LTKPVELIATLDDSAK	K	S	0.997	45.5	25	45.5	0	0	2	0	2	1713.96	1090.22	84683.8	17	32
Ecoli-1	Alkyl hydroperoxide reductase subunit F OS=Escherichia coli (strain K12) GN=ahpF PE=1 SV=2	AHPF_ECOLI	56178.2	1	4	4	6	0.00113	0.115	NVDIILNAQTTEVK	K	G	0.997	47.7	25	47.7	0	1	0	0	2	1557.85	850.986	26571.5	405	418
Ecoli-1	Alkyl hydroperoxide reductase subunit F OS=Escherichia coli (strain K12) GN=ahpF PE=1 SV=2	AHPF_ECOLI	56178.2	1	4	4	6	0.00113	0.115	VHVDEYDVDVIDSQSASK	K	L	0.994	28.2	25	28.2	0	0	1	0	2	2005.93	646.069	30943.1	275	292
Ecoli-1	Malonyl CoA-acyl carrier protein transacylase OS=Escherichia coli (strain K12) GN=fabD PE=1 SV=2	FABD_ECOLI	32416.4	1	1	2	4	0.000755	0.055	ITFNAPTVPVVNNVDVK	K	C	0.997	53.6	25	53.6	0	2	2	0	2	1827	1151.57	157804	219	235
Ecoli-1	50S ribosomal protein L9 OS=Escherichia coli (strain K12) GN=rplI PE=1 SV=1	RL9_ECOLI	15768.7	1	4	4	8	0.00151	0.349	DIADAVTAAGVEVAK	R	S	0.997	99.8	25	99.8	0	2	0	0	2	1429.75	868.784	105104	98	112
Ecoli-1	50S ribosomal protein L9 OS=Escherichia coli (strain K12) GN=rplI PE=1 SV=1	RL9_ECOLI	15768.7	1	4	4	8	0.00151	0.349	INALETVTIASK	K	A	0.997	76.9	25	73.5	0	2	0	0	2	1259.72	789.271	66770.3	72	83
Ecoli-1	50S ribosomal protein L9 OS=Escherichia coli (strain K12) GN=rplI PE=1 SV=1	RL9_ECOLI	15768.7	1	4	4	8	0.00151	0.349	LAEVLAAANAR	K	A	0.997	64.9	25	62.8	0	2	0	0	2	1098.63	517.161	55716.4	58	68
Ecoli-1	50S ribosomal protein L9 OS=Escherichia coli (strain K12) GN=rplI PE=1 SV=1	RL9_ECOLI	15768.7	1	4	4	8	0.00151	0.349	VANLGSLGDQVNVK	K	A	0.997	61.2	25	61.2	0	2	0	0	2	1413.77	687.904	53231.2	9	22
Ecoli-1	N-acetylmuramic acid 6-phosphate etherase OS=Escherichia coli (strain K12) GN=murQ PE=1 SV=1	MURQ_ECOLI	31219.6	0.968	1	1	2	0.000378	0.0705	VLPDIAAAIDVIHAQVSGGGR	R	L	0.997	32.6	25	32.6	0	0	2	0	2	2059.13	1633.55	110710	44	64
Ecoli-1	Cysteine desulfurase IscS OS=Escherichia coli (strain K12) GN=iscS PE=1 SV=1	ISCS_ECOLI	45090.7	1	2	2	2	0.000378	0.0693	ALGLNDELAHSSIR	R	F	0.966	25.9	25	25.9	0	0	1	0	2	1495.79	690.916	37094.7	341	354
Ecoli-1	Cysteine desulfurase IscS OS=Escherichia coli (strain K12) GN=iscS PE=1 SV=1	ISCS_ECOLI	45090.7	1	2	2	2	0.000378	0.0693	GIIYHVDATQSVGK	R	L	0.996	28.9	25	28.9	0	0	1	0	2	1487.79	470.011	46171.4	174	187
Ecoli-1	Probable phospholipid-binding protein MlaC OS=Escherichia coli (strain K12) GN=mlaC PE=1 SV=1	MLAC_ECOLI	23963.5	1	3	4	5	0.000944	0.156	GIDGLTAQLK	K	S	0.951	33.4	25	28.6	0	1	0	0	2	1015.58	647.062	30654.8	189	198
Ecoli-1	Probable phospholipid-binding protein MlaC OS=Escherichia coli (strain K12) GN=mlaC PE=1 SV=1	MLAC_ECOLI	23963.5	1	3	4	5	0.000944	0.156	QNEWGTLLR	K	T	0.997	31.9	25	16.7	0	1	0	0	2	1116.58	799.554	25455.9	178	186
Ecoli-1	Probable phospholipid-binding protein MlaC OS=Escherichia coli (strain K12) GN=mlaC PE=1 SV=1	MLAC_ECOLI	23963.5	1	3	4	5	0.000944	0.156	TIVDQELLPYVQVK	R	Y	0.997	75.7	25	75.7	0	2	1	0	2	1644.92	1226.87	113998	58	71
Ecoli-1	Iron uptake system component EfeO OS=Escherichia coli (strain K12) GN=efeO PE=1 SV=1	EFEO_ECOLI	41139	1	4	6	12	0.00227	0.149	ALEWEILK	K	G	0.99	37.5	25	28.9	0	2	0	0	2	1001.57	1064.9	44597.3	64	71
Ecoli-1	Iron uptake system component EfeO OS=Escherichia coli (strain K12) GN=efeO PE=1 SV=1	EFEO_ECOLI	41139	1	4	6	12	0.00227	0.149	GPITALAEDLAQLR	K	G	0.997	90.5	25	74.5	0	4	1	0	2	1467.82	1537.52	134808	356	369
Ecoli-1	Iron uptake system component EfeO OS=Escherichia coli (strain K12) GN=efeO PE=1 SV=1	EFEO_ECOLI	41139	1	4	6	12	0.00227	0.149	IEPIAELFSDLDGSIDAR	R	E	0.997	76.6	25	76.6	0	2	1	0	2	1960.99	1822.52	103648	183	200
Ecoli-1	Iron uptake system component EfeO OS=Escherichia coli (strain K12) GN=efeO PE=1 SV=1	EFEO_ECOLI	41139	1	4	6	12	0.00227	0.149	VVGGAAGLIEEVAASK	K	I	0.997	115	25	102	0	2	0	0	2	1470.82	1118.06	89657.3	260	275
Ecoli-1	Glutamine--tRNA ligase OS=Escherichia coli (strain K12) GN=glnS PE=1 SV=3	SYQ_ECOLI	63479.2	0.937	1	1	1	0.000189	0.0289	LYDWVLDNITIPVHPR	R	Q	0.994	30.4	25	30.4	0	0	1	0	2	1951.04	1539.76	32629.2	240	255
Ecoli-1	Molybdopterin adenylyltransferase OS=Escherichia coli (strain K12) GN=mog PE=1 SV=1	MOG_ECOLI	21222.4	1	4	4	4	0.000755	0.41	GIPALEEWLTSALTTPFELETR	K	L	0.989	26.8	25	26.8	0	1	0	0	2	2474.28	2045.69	19811.4	24	45
Ecoli-1	Molybdopterin adenylyltransferase OS=Escherichia coli (strain K12) GN=mog PE=1 SV=1	MOG_ECOLI	21222.4	1	4	4	4	0.000755	0.41	IGLVSISDR	R	A	0.997	48.1	25	38	0	1	0	0	2	959.552	669.011	32803.3	6	14
Ecoli-1	Molybdopterin adenylyltransferase OS=Escherichia coli (strain K12) GN=mog PE=1 SV=1	MOG_ECOLI	21222.4	1	4	4	4	0.000755	0.41	LIPDEQAIIEQTLCELVDEMSCHLVLTTGGTGPAR	R	R	0.948	29.9	25	29.9	0	0	0	1	2	3866.9	2051.91	35990.3	46	80
Ecoli-1	Molybdopterin adenylyltransferase OS=Escherichia coli (strain K12) GN=mog PE=1 SV=1	MOG_ECOLI	21222.4	1	4	4	4	0.000755	0.41	QISLHFVPTAILSR	R	Q	0.997	30.8	25	30.8	0	0	1	0	2	1581.91	1318.01	39089.1	105	118
Ecoli-1	10 kDa chaperonin OS=Escherichia coli (strain K12) GN=groS PE=1 SV=1	CH10_ECOLI	10387	1	4	6	14	0.00264	0.526	GEVLAVGNGR	R	I	0.997	45.7	25	31.9	0	2	0	0	2	971.527	260.878	68163.9	38	47
Ecoli-1	10 kDa chaperonin OS=Escherichia coli (strain K12) GN=groS PE=1 SV=1	CH10_ECOLI	10387	1	4	6	14	0.00264	0.526	ILENGEVKPLDVK	R	V	0.997	80	25	78.4	0	2	2	0	2	1453.83	575.788	207886	48	60
Ecoli-1	10 kDa chaperonin OS=Escherichia coli (strain K12) GN=groS PE=1 SV=1	CH10_ECOLI	10387	1	4	6	14	0.00264	0.526	SAGGIVLTGSAAAK	K	S	0.997	65.6	25	65.6	0	3	0	0	2	1202.67	422.719	137289	21	34
Ecoli-1	10 kDa chaperonin OS=Escherichia coli (strain K12) GN=groS PE=1 SV=1	CH10_ECOLI	10387	1	4	6	14	0.00264	0.526	VGDIVIFNDGYGVK	K	S	0.997	82.5	25	82.5	0	3	2	0	2	1495.78	1057.59	330885	61	74
Ecoli-1	Cell division protein ZapB OS=Escherichia coli (strain K12) GN=zapB PE=1 SV=1	ZAPB_ECOLI	9634.7	0.969	1	1	2	0.000378	0.185	NNSLSQEVQNAQHQR	K	E	0.997	30.6	25	30.6	0	0	2	0	2	1752.84	233.878	94331	36	50
Ecoli-1	2Fe-2S ferredoxin OS=Escherichia coli (strain K12) GN=fdx PE=1 SV=2	FER_ECOLI	12330.7	1	2	3	5	0.000944	0.378	IVILPHQDLCPDGAVLEANSGETILDAALR	K	N	0.997	67.2	25	67.2	0	0	2	1	2	3200.66	1586.9	184723	4	33
Ecoli-1	2Fe-2S ferredoxin OS=Escherichia coli (strain K12) GN=fdx PE=1 SV=2	FER_ECOLI	12330.7	1	2	3	5	0.000944	0.378	VTDEDLVVEIPR	R	Y	0.997	78.3	25	78.3	0	2	0	0	2	1384.73	929.552	76904.1	91	102
Ecoli-1	2-oxoglutarate dehydrogenase E1 component OS=Escherichia coli (strain K12) GN=sucA PE=1 SV=1	ODO1_ECOLI	105062	0.968	1	1	1	0.000189	0.00965	LGELLEALK	K	Q	0.997	40.1	25	32	0	1	0	0	2	985.593	1024.13	18266.8	153	161
Ecoli-1	Imidazole glycerol phosphate synthase subunit HisF OS=Escherichia coli (strain K12) GN=hisF PE=1 SV=1	HIS6_ECOLI	28454.4	0.968	1	1	1	0.000189	0.062	VAEVIDIPFCVAGGIK	R	S	0.997	41.1	25	41.1	0	1	0	0	2	1687.91	1511	32477.1	69	84
Ecoli-1	N utilization substance protein B OS=Escherichia coli (strain K12) GN=nusB PE=1 SV=1	NUSB_ECOLI	15689.5	1	2	2	4	0.000755	0.151	LLEELGQVEK	R	A	0.997	56.8	25	51.8	0	2	0	0	2	1157.64	652.759	55398.1	73	82
Ecoli-1	N utilization substance protein B OS=Escherichia coli (strain K12) GN=nusB PE=1 SV=1	NUSB_ECOLI	15689.5	1	2	2	4	0.000755	0.151	VAINEAIELAK	K	S	0.997	63.4	25	61.3	0	2	0	0	2	1170.67	830.969	64389.1	102	112
Ecoli-1	Enterobactin synthase component E OS=Escherichia coli (strain K12) GN=entE PE=1 SV=3	ENTE_ECOLI	59113.1	0.968	1	1	1	0.000189	0.0224	IAAEEIENLLLR	K	H	0.997	59.3	25	45.7	0	1	0	0	2	1383.78	1422.85	27292.8	442	453
Ecoli-1	Elongation factor P OS=Escherichia coli (strain K12) GN=efp PE=1 SV=2	EFP_ECOLI	20591.5	1	2	2	3	0.000567	0.266	VPLFVQIGEVIK	K	V	0.997	57.6	25	57.6	0	2	0	0	2	1341.81	1548.13	46006.8	164	175
Ecoli-1	Elongation factor P OS=Escherichia coli (strain K12) GN=efp PE=1 SV=2	EFP_ECOLI	20591.5	1	2	2	3	0.000567	0.266	WLLDQAECIVTLWNGQPISVTPPNFVELEIVDTDPGLK	K	G	0.965	33.3	25	33.3	0	0	0	1	2	4307.2	1994.73	35313.6	106	143
Ecoli-1	Maltose-binding periplasmic protein OS=Escherichia coli (strain K12) GN=malE PE=1 SV=1	MALE_ECOLI	43389.9	1	22	33	74	0.014	0.614	AGLTFLVDLIK	K	N	0.997	86.5	25	53.5	0	4	1	0	2	1189.72	1775.51	214281	216	226
Ecoli-1	Maltose-binding periplasmic protein OS=Escherichia coli (strain K12) GN=malE PE=1 SV=1	MALE_ECOLI	43389.9	1	22	33	74	0.014	0.614	DKPLGAVALK	K	S	0.997	54.5	25	54.5	0	1	4	0	2	1011.62	408.844	229153	322	331
Ecoli-1	Maltose-binding periplasmic protein OS=Escherichia coli (strain K12) GN=malE PE=1 SV=1	MALE_ECOLI	43389.9	1	22	33	74	0.014	0.614	DLLPNPPK	K	T	0.99	42.4	25	40.2	0	6	0	0	2	893.509	557.699	190767	146	153
Ecoli-1	Maltose-binding periplasmic protein OS=Escherichia coli (strain K12) GN=malE PE=1 SV=1	MALE_ECOLI	43389.9	1	22	33	74	0.014	0.614	DVGVDNAGAK	K	A	0.997	27.9	25	27.9	0	2	0	0	2	945.464	77.3375	49473.7	206	215
Ecoli-1	Maltose-binding periplasmic protein OS=Escherichia coli (strain K12) GN=malE PE=1 SV=1	MALE_ECOLI	43389.9	1	22	33	74	0.014	0.614	EFLENYLLTDEGLEAVNK	K	D	0.997	111	25	108	0	2	2	0	2	2097.04	1364.33	208564	304	321
Ecoli-1	Maltose-binding periplasmic protein OS=Escherichia coli (strain K12) GN=malE PE=1 SV=1	MALE_ECOLI	43389.9	1	22	33	74	0.014	0.614	FGGYAQSGLLAEITPDK	R	A	0.997	106	25	106	0	2	2	0	2	1766.9	1159.33	174204	93	109
Ecoli-1	Maltose-binding periplasmic protein OS=Escherichia coli (strain K12) GN=malE PE=1 SV=1	MALE_ECOLI	43389.9	1	22	33	74	0.014	0.614	FPQVAATGDGPDIIFWAHDR	K	F	0.997	79.1	25	79.1	0	2	4	0	2	2213.08	1361.93	226834	73	92
Ecoli-1	Maltose-binding periplasmic protein OS=Escherichia coli (strain K12) GN=malE PE=1 SV=1	MALE_ECOLI	43389.9	1	22	33	74	0.014	0.614	GQPSKPFVGVLSAGINAASPNK	K	E	0.997	69.8	25	69.8	0	2	4	0	2	2139.16	1008.17	276166	278	299
Ecoli-1	Maltose-binding periplasmic protein OS=Escherichia coli (strain K12) GN=malE PE=1 SV=1	MALE_ECOLI	43389.9	1	22	33	74	0.014	0.614	GYNGLAEVGK	K	K	0.997	54	25	48.4	0	2	0	0	2	1007.52	313.711	78007.6	42	51
Ecoli-1	Maltose-binding periplasmic protein OS=Escherichia coli (strain K12) GN=malE PE=1 SV=1	MALE_ECOLI	43389.9	1	22	33	74	0.014	0.614	IAATMENAQK	R	G	0.997	50.4	25	43.1	0	2	0	0	2	1076.54	113.854	35452.8	343	352
Ecoli-1	Maltose-binding periplasmic protein OS=Escherichia coli (strain K12) GN=malE PE=1 SV=1	MALE_ECOLI	43389.9	1	22	33	74	0.014	0.614	LIAYPIAVEALSLIYNK	K	D	0.997	88.4	25	88.4	0	2	2	0	2	1891.09	1960.64	347664	129	145
Ecoli-1	Maltose-binding periplasmic protein OS=Escherichia coli (strain K12) GN=malE PE=1 SV=1	MALE_ECOLI	43389.9	1	22	33	74	0.014	0.614	LVIWINGDK	K	G	0.997	41	25	35.4	0	3	0	0	2	1057.6	914.32	116979	33	41
Ecoli-1	Maltose-binding periplasmic protein OS=Escherichia coli (strain K12) GN=malE PE=1 SV=1	MALE_ECOLI	43389.9	1	22	33	74	0.014	0.614	LYPFTWDAVR	K	Y	0.995	32.7	25	30.4	0	2	0	0	2	1267.65	1188.28	96935	115	124
Ecoli-1	Maltose-binding periplasmic protein OS=Escherichia coli (strain K12) GN=malE PE=1 SV=1	MALE_ECOLI	43389.9	1	22	33	74	0.014	0.614	QTVDEALK	R	D	0.99	53.4	25	42.5	0	2	0	0	2	903.478	153.1	124447	381	388
Ecoli-1	Maltose-binding periplasmic protein OS=Escherichia coli (strain K12) GN=malE PE=1 SV=1	MALE_ECOLI	43389.9	1	22	33	74	0.014	0.614	QTVDEALKDAQTR	R	I	0.997	39.3	25	39.3	0	1	1	0	2	1474.75	296.911	64877.6	381	393
Ecoli-1	Maltose-binding periplasmic protein OS=Escherichia coli (strain K12) GN=malE PE=1 SV=1	MALE_ECOLI	43389.9	1	22	33	74	0.014	0.614	SYEEELAK	K	D	0.99	44	25	38.4	0	2	0	0	2	968.457	173.679	88181.5	332	339
Ecoli-1	Maltose-binding periplasmic protein OS=Escherichia coli (strain K12) GN=malE PE=1 SV=1	MALE_ECOLI	43389.9	1	22	33	74	0.014	0.614	SYEEELAKDPR	K	I	0.991	26.3	25	22.6	0	1	1	0	2	1336.64	213.758	65566.9	332	342
Ecoli-1	Maltose-binding periplasmic protein OS=Escherichia coli (strain K12) GN=malE PE=1 SV=1	MALE_ECOLI	43389.9	1	22	33	74	0.014	0.614	TAVINAASGR	R	Q	0.997	54.1	25	42	0	2	0	0	2	959.527	147.716	85390.9	371	380
Ecoli-1	Maltose-binding periplasmic protein OS=Escherichia coli (strain K12) GN=malE PE=1 SV=1	MALE_ECOLI	43389.9	1	22	33	74	0.014	0.614	TWEEIPALDK	K	E	0.997	53.7	25	42.5	0	2	0	0	2	1201.61	841.32	73857.9	154	163
Ecoli-1	Maltose-binding periplasmic protein OS=Escherichia coli (strain K12) GN=malE PE=1 SV=1	MALE_ECOLI	43389.9	1	22	33	74	0.014	0.614	TWEEIPALDKELK	K	A	0.997	40.5	25	40.5	0	2	2	0	2	1571.83	978.235	142450	154	166
Ecoli-1	Maltose-binding periplasmic protein OS=Escherichia coli (strain K12) GN=malE PE=1 SV=1	MALE_ECOLI	43389.9	1	22	33	74	0.014	0.614	VNYGVTVLPTFK	K	G	0.997	60.5	25	58.3	0	4	2	0	2	1337.75	1106.3	313644	266	277
Ecoli-1	Maltose-binding periplasmic protein OS=Escherichia coli (strain K12) GN=malE PE=1 SV=1	MALE_ECOLI	43389.9	1	22	33	74	0.014	0.614	VTVEHPDKLEEK	K	F	0.997	38.2	25	38.2	0	1	0	0	2	1423.74	142.285	6900.84	61	72
Ecoli-1	Adenosine deaminase OS=Escherichia coli (strain K12) GN=add PE=3 SV=2	ADD_ECOLI	36398	1	5	5	7	0.00132	0.282	ASINTDDPGVQGVDIIHEYTVAAPAAGLSR	R	E	0.997	36	25	36	0	0	1	0	2	3037.52	1252.97	50094.7	273	302
Ecoli-1	Adenosine deaminase OS=Escherichia coli (strain K12) GN=add PE=3 SV=2	ADD_ECOLI	36398	1	5	5	7	0.00132	0.282	DQITALDLAGDELGFPGSLFLSHFNR	R	A	0.997	38.3	25	38.3	0	0	1	0	2	2833.42	1927.32	44165.2	161	186
Ecoli-1	Adenosine deaminase OS=Escherichia coli (strain K12) GN=add PE=3 SV=2	ADD_ECOLI	36398	1	5	5	7	0.00132	0.282	TFGEAACQQELEAFLAHR	R	D	0.997	50.3	25	50.3	0	0	2	0	2	2077.98	1164.64	89253.7	143	160
Ecoli-1	Adenosine deaminase OS=Escherichia coli (strain K12) GN=add PE=3 SV=2	ADD_ECOLI	36398	1	5	5	7	0.00132	0.282	VAFENIEDAAR	R	H	0.997	77.9	25	65.3	0	2	0	0	2	1234.61	627.373	61274.3	79	89
Ecoli-1	Adenosine deaminase OS=Escherichia coli (strain K12) GN=add PE=3 SV=2	ADD_ECOLI	36398	1	5	5	7	0.00132	0.282	VLASLDACR	K	R	0.997	36.1	25	34.7	0	1	0	0	2	1004.52	355.804	33507.7	69	77
Ecoli-1	Aspartate--ammonia ligase OS=Escherichia coli (strain K12) GN=asnA PE=1 SV=1	ASNA_ECOLI	36650.8	1	5	5	10	0.00189	0.252	ALPDAQFEVVHSLAK	K	W	0.997	37.8	25	37.8	0	0	2	0	2	1624.87	957.443	89796.9	61	75
Ecoli-1	Aspartate--ammonia ligase OS=Escherichia coli (strain K12) GN=asnA PE=1 SV=1	ASNA_ECOLI	36650.8	1	5	5	10	0.00189	0.252	ATEAAVSEEFGLAPFLPDQIHFVHSQELLSR	K	Y	0.97	35.1	25	35.1	0	0	0	2	2	3438.73	1637.82	129879	146	176
Ecoli-1	Aspartate--ammonia ligase OS=Escherichia coli (strain K12) GN=asnA PE=1 SV=1	ASNA_ECOLI	36650.8	1	5	5	10	0.00189	0.252	DLGAVFLVGIGGK	K	L	0.997	50.1	25	49.4	0	2	0	0	2	1245.72	1411.58	67389.9	192	204
Ecoli-1	Aspartate--ammonia ligase OS=Escherichia coli (strain K12) GN=asnA PE=1 SV=1	ASNA_ECOLI	36650.8	1	5	5	10	0.00189	0.252	LGLIEVQAPILSR	R	V	0.997	48.7	25	48.7	0	2	0	0	2	1408.85	1341.91	78613.2	27	39
Ecoli-1	Aspartate--ammonia ligase OS=Escherichia coli (strain K12) GN=asnA PE=1 SV=1	ASNA_ECOLI	36650.8	1	5	5	10	0.00189	0.252	STVEAIWAGIK	K	A	0.997	63.5	25	58.8	0	2	0	0	2	1174.65	1016.55	69555.2	135	145
Ecoli-1	Isoleucine--tRNA ligase OS=Escherichia coli (strain K12) GN=ileS PE=1 SV=5	SYI_ECOLI	104298	1	3	3	6	0.00113	0.0309	ANDIVVALLQEK	K	G	0.997	54.5	25	54.5	0	2	0	0	2	1312.75	1221.63	84406.3	379	390
Ecoli-1	Isoleucine--tRNA ligase OS=Escherichia coli (strain K12) GN=ileS PE=1 SV=5	SYI_ECOLI	104298	1	3	3	6	0.00113	0.0309	GAELELLR	K	F	0.99	51.2	25	24.6	0	2	0	0	2	900.515	729.083	54025.1	298	305
Ecoli-1	Isoleucine--tRNA ligase OS=Escherichia coli (strain K12) GN=ileS PE=1 SV=5	SYI_ECOLI	104298	1	3	3	6	0.00113	0.0309	LTALGDELR	K	F	0.997	39	25	22.4	0	2	0	0	2	987.547	560.833	62000.2	852	860
Ecoli-1	Uracil phosphoribosyltransferase OS=Escherichia coli (strain K12) GN=upp PE=1 SV=1	UPP_ECOLI	22533.8	1	4	5	9	0.0017	0.231	ITVVPILR	K	A	0.99	34.3	25	34.3	0	2	0	0	2	910.609	1031.6	72154.6	71	78
Ecoli-1	Uracil phosphoribosyltransferase OS=Escherichia coli (strain K12) GN=upp PE=1 SV=1	UPP_ECOLI	22533.8	1	4	5	9	0.0017	0.231	LVSNIDER	K	M	0.952	21.4	25	17.4	0	1	0	0	2	945.5	171.925	26412	117	124
Ecoli-1	Uracil phosphoribosyltransferase OS=Escherichia coli (strain K12) GN=upp PE=1 SV=1	UPP_ECOLI	22533.8	1	4	5	9	0.0017	0.231	VLVLVAAPEGIAALEK	K	A	0.997	54.7	25	54.7	0	2	2	0	2	1592.96	1449.86	121317	156	171
Ecoli-1	Uracil phosphoribosyltransferase OS=Escherichia coli (strain K12) GN=upp PE=1 SV=1	UPP_ECOLI	22533.8	1	4	5	9	0.0017	0.231	VTIEGWNGPVEIDQIK	K	G	0.997	76.8	25	71.6	0	2	0	0	2	1797.94	1167.93	49890.6	52	67
Ecoli-1	DNA-binding protein HU-alpha OS=Escherichia coli (strain K12) GN=hupA PE=1 SV=1	DBHA_ECOLI	9535.2	1	4	6	15	0.00283	0.578	AALESTLAAITESLK	K	E	0.997	97.6	25	97.6	0	4	3	0	2	1517.84	1544.72	348008	23	37
Ecoli-1	DNA-binding protein HU-alpha OS=Escherichia coli (strain K12) GN=hupA PE=1 SV=1	DBHA_ECOLI	9535.2	1	4	6	15	0.00283	0.578	EGDAVQLVGFGTFK	K	V	0.997	80	25	74.3	0	2	1	0	2	1467.75	1148.68	121933	38	51
Ecoli-1	DNA-binding protein HU-alpha OS=Escherichia coli (strain K12) GN=hupA PE=1 SV=1	DBHA_ECOLI	9535.2	1	4	6	15	0.00283	0.578	IAAANVPAFVSGK	K	A	0.997	48.6	25	46.8	0	2	0	0	2	1244.7	769.938	80935.4	71	83
Ecoli-1	DNA-binding protein HU-alpha OS=Escherichia coli (strain K12) GN=hupA PE=1 SV=1	DBHA_ECOLI	9535.2	1	4	6	15	0.00283	0.578	TQLIDVIAEK	K	A	0.997	53.8	25	43.2	0	3	0	0	2	1129.65	860.751	129172	4	13
Ecoli-1	NADPH-dependent 7-cyano-7-deazaguanine reductase OS=Escherichia coli (strain K12) GN=queF PE=1 SV=1	QUEF_ECOLI	32588.3	0.968	1	1	1	0.000189	0.0426	VVEETLVSHLLK	K	S	0.997	40.8	25	40.8	0	0	1	0	2	1366.79	1003.11	33351.4	176	187
Ecoli-1	NADH-quinone oxidoreductase subunit G OS=Escherichia coli (strain K12) GN=nuoG PE=1 SV=4	NUOG_ECOLI	100300	0.968	1	1	1	0.000189	0.0187	EVDWTQLDHVIDAVVAK	R	I	0.997	32.3	25	32.3	0	0	1	0	2	1938	1607.07	33347	663	679
Ecoli-1	Putative NAD(P)H nitroreductase YdjA OS=Escherichia coli (strain K12) GN=ydjA PE=1 SV=1	YDJA_ECOLI	20059.1	1	3	3	5	0.000944	0.208	APLIITVVAK	R	C	0.993	45.1	25	45.1	0	2	0	0	2	1024.68	1051.25	38606.1	86	95
Ecoli-1	Putative NAD(P)H nitroreductase YdjA OS=Escherichia coli (strain K12) GN=ydjA PE=1 SV=1	YDJA_ECOLI	20059.1	1	3	3	5	0.000944	0.208	FSAVLEQGAIAAGSDDK	R	A	0.997	92	25	92	0	2	0	0	2	1678.83	730.807	58842.3	58	74
Ecoli-1	Putative NAD(P)H nitroreductase YdjA OS=Escherichia coli (strain K12) GN=ydjA PE=1 SV=1	YDJA_ECOLI	20059.1	1	3	3	5	0.000944	0.208	SGALTESPVVR	R	E	0.997	46	25	37.6	0	1	0	0	2	1115.61	370.598	27524.3	133	143
Ecoli-1	Acyl carrier protein OS=Escherichia coli (strain K12) GN=acpP PE=1 SV=2	ACP_ECOLI	8639.4	1	3	5	12	0.00227	0.333	IIGEQLGVK	K	Q	0.997	47.6	25	30.2	0	3	0	0	2	956.578	495.554	138241	11	19
Ecoli-1	Acyl carrier protein OS=Escherichia coli (strain K12) GN=acpP PE=1 SV=2	ACP_ECOLI	8639.4	1	3	5	12	0.00227	0.333	ITTVQAAIDYINGHQA	K	-	0.997	77	25	77	0	3	2	0	2	1714.88	1153.3	268354	63	78
Ecoli-1	Acyl carrier protein OS=Escherichia coli (strain K12) GN=acpP PE=1 SV=2	ACP_ECOLI	8639.4	1	3	5	12	0.00227	0.333	KIIGEQLGVK	K	Q	0.997	41.8	25	41.8	0	2	2	0	2	1084.67	384.062	150973	10	19
Ecoli-1	Succinylornithine transaminase OS=Escherichia coli (strain K12) GN=astC PE=1 SV=1	ASTC_ECOLI	43665.5	1	6	10	18	0.0034	0.259	ALGGGFPVGALLATEECAR	K	V	0.997	71.8	25	71.8	0	2	2	0	2	1888.96	1423.24	138509	253	271
Ecoli-1	Succinylornithine transaminase OS=Escherichia coli (strain K12) GN=astC PE=1 SV=1	ASTC_ECOLI	43665.5	1	6	10	18	0.0034	0.259	FAPALNVSEEEVTTGLDR	R	F	0.997	79.9	25	79.9	0	2	2	0	2	1947.97	1037.48	159283	375	392
Ecoli-1	Succinylornithine transaminase OS=Escherichia coli (strain K12) GN=astC PE=1 SV=1	ASTC_ECOLI	43665.5	1	6	10	18	0.0034	0.259	GLGLLIGCVLNADYAGQAK	R	Q	0.997	82	25	82	0	2	1	0	2	1933.02	1558.05	101772	334	352
Ecoli-1	Succinylornithine transaminase OS=Escherichia coli (strain K12) GN=astC PE=1 SV=1	ASTC_ECOLI	43665.5	1	6	10	18	0.0034	0.259	HNALLIFDEVQTGVGR	R	T	0.997	77.1	25	77.1	0	0	3	0	2	1768.93	1199.36	133633	216	231
Ecoli-1	Succinylornithine transaminase OS=Escherichia coli (strain K12) GN=astC PE=1 SV=1	ASTC_ECOLI	43665.5	1	6	10	18	0.0034	0.259	TLFTVSAGGQPAYSQDFAPLPADIR	R	H	0.997	70.7	25	70.7	0	1	2	0	2	2622.32	1428.08	128467	142	166
Ecoli-1	Succinylornithine transaminase OS=Escherichia coli (strain K12) GN=astC PE=1 SV=1	ASTC_ECOLI	43665.5	1	6	10	18	0.0034	0.259	YGLFSEVR	R	G	0.99	32.2	25	31.8	0	1	0	0	2	970.499	750.105	25280.6	326	333
Ecoli-1	Uncharacterized protein YecJ OS=Escherichia coli (strain K12) GN=yecJ PE=4 SV=1	YECJ_ECOLI	9122.5	1	2	2	3	0.000567	0.361	AIALIELK	K	F	0.99	30.6	25	30.6	0	2	0	0	2	870.566	977.881	41437.2	68	75
Ecoli-1	Uncharacterized protein YecJ OS=Escherichia coli (strain K12) GN=yecJ PE=4 SV=1	YECJ_ECOLI	9122.5	1	2	2	3	0.000567	0.361	SQPLNADQELVSDVVACQLVIK	M	Q	0.997	40.8	25	40.8	0	0	1	0	1	2426.26	1454.73	31146.9	2	23
Ecoli-1	Peptidyl-prolyl cis-trans isomerase C OS=Escherichia coli (strain K12) GN=ppiC PE=1 SV=2	PPIC_ECOLI	10232.4	0.968	1	1	1	0.000189	0.108	LALDLLEQIK	K	N	0.997	46.6	25	46.6	0	1	0	0	2	1155.7	1339.85	18481.3	17	26
Ecoli-1	Oxygen-insensitive NAD(P)H nitroreductase OS=Escherichia coli (strain K12) GN=nfnB PE=1 SV=1	NFNB_ECOLI	23905.3	1	2	2	3	0.000567	0.0968	LPQNITLTEV	R	-	0.956	21.6	25	21	0	1	0	0	2	1127.63	985.299	42614.3	208	217
Ecoli-1	Oxygen-insensitive NAD(P)H nitroreductase OS=Escherichia coli (strain K12) GN=nfnB PE=1 SV=1	NFNB_ECOLI	23905.3	1	2	2	3	0.000567	0.0968	LVVDQEDADGR	K	F	0.997	59	25	58.4	0	2	0	0	2	1216.58	183.314	44704.9	97	107
Ecoli-1	Glutamate/aspartate periplasmic-binding protein OS=Escherichia coli (strain K12) GN=gltI PE=1 SV=2	GLTI_ECOLI	33421.2	1	10	19	43	0.00812	0.374	ALFKEPNDK	K	A	0.997	39.1	25	38.3	0	2	2	0	2	1061.56	217.202	116893	291	299
Ecoli-1	Glutamate/aspartate periplasmic-binding protein OS=Escherichia coli (strain K12) GN=gltI PE=1 SV=2	GLTI_ECOLI	33421.2	1	10	19	43	0.00812	0.374	AVAFMMDDALLAGER	R	A	0.997	89	25	89	0	2	0	0	2	1609.77	1302.85	53578.7	199	213
Ecoli-1	Glutamate/aspartate periplasmic-binding protein OS=Escherichia coli (strain K12) GN=gltI PE=1 SV=2	GLTI_ECOLI	33421.2	1	10	19	43	0.00812	0.374	AVVVTSGTTSEVLLNK	K	L	0.997	117	25	108	0	4	3	0	2	1617.91	758.333	412879	155	170
Ecoli-1	Glutamate/aspartate periplasmic-binding protein OS=Escherichia coli (strain K12) GN=gltI PE=1 SV=2	GLTI_ECOLI	33421.2	1	10	19	43	0.00812	0.374	ESSVPFSYYDNQQK	R	V	0.997	55.1	25	55.1	0	3	1	0	2	1691.75	591.663	138384	48	61
Ecoli-1	Glutamate/aspartate periplasmic-binding protein OS=Escherichia coli (strain K12) GN=gltI PE=1 SV=2	GLTI_ECOLI	33421.2	1	10	19	43	0.00812	0.374	KLNKPDLQVK	K	L	0.997	47.3	25	47.3	0	2	2	0	2	1182.72	198.013	154301	80	89
Ecoli-1	Glutamate/aspartate periplasmic-binding protein OS=Escherichia coli (strain K12) GN=gltI PE=1 SV=2	GLTI_ECOLI	33421.2	1	10	19	43	0.00812	0.374	LIPITSQNR	K	I	0.997	32.8	25	26.3	0	4	1	0	2	1041.61	400.793	266397	90	98
Ecoli-1	Glutamate/aspartate periplasmic-binding protein OS=Escherichia coli (strain K12) GN=gltI PE=1 SV=2	GLTI_ECOLI	33421.2	1	10	19	43	0.00812	0.374	LNKPDLQVK	K	L	0.997	37.1	25	22.9	0	1	1	0	2	1054.63	278.625	77590.5	81	89
Ecoli-1	Glutamate/aspartate periplasmic-binding protein OS=Escherichia coli (strain K12) GN=gltI PE=1 SV=2	GLTI_ECOLI	33421.2	1	10	19	43	0.00812	0.374	NGVIVVGHR	K	E	0.997	53.5	25	53.5	0	2	2	0	2	950.553	195.943	183580	39	47
Ecoli-1	Glutamate/aspartate periplasmic-binding protein OS=Escherichia coli (strain K12) GN=gltI PE=1 SV=2	GLTI_ECOLI	33421.2	1	10	19	43	0.00812	0.374	QAAFSDTIFVVGTR	K	L	0.997	117	25	111	0	4	2	0	2	1511.79	1128.07	262972	123	136
Ecoli-1	Glutamate/aspartate periplasmic-binding protein OS=Escherichia coli (strain K12) GN=gltI PE=1 SV=2	GLTI_ECOLI	33421.2	1	10	19	43	0.00812	0.374	VVGYSQDYSNAIVEAVK	K	K	0.997	91.6	25	89.3	0	3	2	0	2	1841.93	926.159	245961	62	78
Ecoli-1	Transcription-repair-coupling factor OS=Escherichia coli (strain K12) GN=mfd PE=1 SV=2	MFD_ECOLI	129987	0.988	1	1	2	0.000378	0.00784	IDILIGTHK	K	L	0.997	28.3	25	28.3	0	2	0	0	2	1009.6	879.13	52005.5	704	712
Ecoli-1	Isoform ClpB-3 of Chaperone protein ClpB OS=Escherichia coli (strain K12) GN=clpB	CLPB_ECOLI	79872.4	1	5	5	7	0.00132	0.0945	AIDLIDEAASSIR	K	M	0.997	49.8	25	49.8	0	1	0	0	2	1373.73	1128	24145.3	242	254
Ecoli-1	Isoform ClpB-3 of Chaperone protein ClpB OS=Escherichia coli (strain K12) GN=clpB	CLPB_ECOLI	79872.4	1	5	5	7	0.00132	0.0945	TAIVEGLAQR	K	I	0.997	39.3	25	39.3	0	2	0	0	2	1057.6	472.724	60781.2	65	74
Ecoli-1	Isoform ClpB-3 of Chaperone protein ClpB OS=Escherichia coli (strain K12) GN=clpB	CLPB_ECOLI	79872.4	1	5	5	7	0.00132	0.0945	VFVAEPSVEDTIAILR	K	G	0.997	43.6	25	37.1	0	2	0	0	2	1758.96	1447.28	96667.1	188	203
Ecoli-1	Isoform ClpB-3 of Chaperone protein ClpB OS=Escherichia coli (strain K12) GN=clpB	CLPB_ECOLI	79872.4	1	5	5	7	0.00132	0.0945	VIGQNEAVDAVSNAIR	R	R	0.997	105	25	105	0	1	0	0	2	1655.87	857.963	24862.6	422	437
Ecoli-1	Isoform ClpB-3 of Chaperone protein ClpB OS=Escherichia coli (strain K12) GN=clpB	CLPB_ECOLI	79872.4	1	5	5	7	0.00132	0.0945	VTDAEIAEVLAR	K	W	0.997	60.4	25	54.7	0	1	0	0	2	1286.7	935.969	38490.7	383	394
Ecoli-1	Outer membrane protein assembly factor BamB OS=Escherichia coli (strain K12) GN=bamB PE=1 SV=1	BAMB_ECOLI	41886.9	1	5	5	7	0.00132	0.222	EIWSVSLAEK	K	D	0.997	46.9	25	46.9	0	1	0	0	2	1161.62	872.581	36346.8	91	100
Ecoli-1	Outer membrane protein assembly factor BamB OS=Escherichia coli (strain K12) GN=bamB PE=1 SV=1	BAMB_ECOLI	41886.9	1	5	5	7	0.00132	0.222	EPALLSGGVTVSGGHVYIGSEK	K	A	0.989	27.7	25	27.7	0	0	2	0	2	2157.12	1014.72	85518.5	107	128
Ecoli-1	Outer membrane protein assembly factor BamB OS=Escherichia coli (strain K12) GN=bamB PE=1 SV=1	BAMB_ECOLI	41886.9	1	5	5	7	0.00132	0.222	IYLVDQNDR	R	V	0.994	27.9	25	22.9	0	2	0	0	2	1135.57	402.832	38553.3	296	304
Ecoli-1	Outer membrane protein assembly factor BamB OS=Escherichia coli (strain K12) GN=bamB PE=1 SV=1	BAMB_ECOLI	41886.9	1	5	5	7	0.00132	0.222	LLTSPVLYNGNLVVGDSEGYLHWINVEDGR	R	F	0.978	22.5	25	22.5	0	0	1	0	2	3329.68	1676.85	29289.7	326	355
Ecoli-1	Outer membrane protein assembly factor BamB OS=Escherichia coli (strain K12) GN=bamB PE=1 SV=1	BAMB_ECOLI	41886.9	1	5	5	7	0.00132	0.222	VDSSGFQTEPVAADGK	K	L	0.997	71.3	25	71.3	0	1	0	0	2	1607.75	360.599	12096.6	362	377
Ecoli-1	30S ribosomal protein S13 OS=Escherichia coli (strain K12) GN=rpsM PE=1 SV=2	RS13_ECOLI	13100.1	1	2	2	3	0.000567	0.178	AILAAAGIAEDVK	K	I	0.997	64.8	25	52.2	0	2	0	0	2	1241.71	868.846	76485.1	32	44
Ecoli-1	30S ribosomal protein S13 OS=Escherichia coli (strain K12) GN=rpsM PE=1 SV=2	RS13_ECOLI	13100.1	1	2	2	3	0.000567	0.178	FVVEGDLR	K	R	0.99	26.7	25	18	0	1	0	0	2	934.499	518.422	25493.7	63	70
Ecoli-1	Biotin carboxylase OS=Escherichia coli (strain K12) GN=accC PE=1 SV=2	ACCC_ECOLI	49321.9	1	7	7	10	0.00189	0.178	HVLLADETVCIGPAPSVK	K	S	0.997	39.7	25	39.7	0	0	2	0	2	1906.01	945.849	69618.8	41	58
Ecoli-1	Biotin carboxylase OS=Escherichia coli (strain K12) GN=accC PE=1 SV=2	ACCC_ECOLI	49321.9	1	7	7	10	0.00189	0.178	IAAGQPLSIK	R	Q	0.994	28	25	16.4	0	1	0	0	2	997.604	494.795	26907.2	315	324
Ecoli-1	Biotin carboxylase OS=Escherichia coli (strain K12) GN=accC PE=1 SV=2	ACCC_ECOLI	49321.9	1	7	7	10	0.00189	0.178	IGYPVIIK	R	A	0.99	38.5	25	38.5	0	2	0	0	2	902.571	828.458	49583.9	152	159
Ecoli-1	Biotin carboxylase OS=Escherichia coli (strain K12) GN=accC PE=1 SV=2	ACCC_ECOLI	49321.9	1	7	7	10	0.00189	0.178	NALQELIIDGIK	K	T	0.997	58.1	25	58.1	0	2	0	0	2	1326.76	1376.18	85625.6	404	415
Ecoli-1	Biotin carboxylase OS=Escherichia coli (strain K12) GN=accC PE=1 SV=2	ACCC_ECOLI	49321.9	1	7	7	10	0.00189	0.178	SGFIFIGPK	R	A	0.997	42.5	25	42.5	0	1	0	0	2	965.546	1020.51	20979.2	98	106
Ecoli-1	Biotin carboxylase OS=Escherichia coli (strain K12) GN=accC PE=1 SV=2	ACCC_ECOLI	49321.9	1	7	7	10	0.00189	0.178	TNVDLQIR	K	I	0.99	54.1	25	47.4	0	1	0	0	2	958.532	440.906	28413.8	416	423
Ecoli-1	Biotin carboxylase OS=Escherichia coli (strain K12) GN=accC PE=1 SV=2	ACCC_ECOLI	49321.9	1	7	7	10	0.00189	0.178	VVEEAPAPGITPELR	K	R	0.997	55.2	25	55.2	0	1	0	0	2	1577.85	774.104	26401.8	239	253
Ecoli-1	S-adenosylmethionine synthase OS=Escherichia coli (strain K12) GN=metK PE=1 SV=2	METK_ECOLI	41952.1	1	5	6	11	0.00208	0.221	IADQISDAVLDAILEQDPK	K	A	0.997	78.5	25	78.5	0	2	2	0	2	2054.07	1589.87	146945	19	37
Ecoli-1	S-adenosylmethionine synthase OS=Escherichia coli (strain K12) GN=metK PE=1 SV=2	METK_ECOLI	41952.1	1	5	6	11	0.00208	0.221	IVGIDAVVLSTQHSEEIDQK	K	S	0.997	54.8	25	46.6	0	0	2	0	2	2181.14	1028.23	130294	178	197
Ecoli-1	S-adenosylmethionine synthase OS=Escherichia coli (strain K12) GN=metK PE=1 SV=2	METK_ECOLI	41952.1	1	5	6	11	0.00208	0.221	NIVAAGLADR	K	C	0.996	27.5	25	27.5	0	2	0	0	2	999.558	452.04	59077.5	285	294
Ecoli-1	S-adenosylmethionine synthase OS=Escherichia coli (strain K12) GN=metK PE=1 SV=2	METK_ECOLI	41952.1	1	5	6	11	0.00208	0.221	SLQEAVMEEIIKPILPAEWLTSATK	K	F	0.997	35.2	25	35.2	0	0	1	0	2	2797.51	1965.34	43540.2	198	222
Ecoli-1	S-adenosylmethionine synthase OS=Escherichia coli (strain K12) GN=metK PE=1 SV=2	METK_ECOLI	41952.1	1	5	6	11	0.00208	0.221	VPSEQLTLLVR	K	E	0.997	36.9	25	36.9	0	2	0	0	2	1254.74	989.298	48009.7	321	331
Ecoli-1	Oligoribonuclease OS=Escherichia coli (strain K12) GN=orn PE=1 SV=2	ORN_ECOLI	20816.4	0.968	1	1	1	0.000189	0.0608	EAELATLEFLK	R	Q	0.997	49.1	25	45.3	0	1	0	0	2	1263.68	1214.34	25764.1	84	94
Ecoli-1	Protein ElaB OS=Escherichia coli (strain K12) GN=elaB PE=1 SV=1	ELAB_ECOLI	11306	0.968	1	2	2	0.000378	0.168	IDDDLTLLSETLEEVLR	R	S	0.997	57.6	25	57.6	0	1	1	0	2	1974.03	1994.21	50692.9	10	26
Ecoli-1	Ribosome-binding ATPase YchF OS=Escherichia coli (strain K12) GN=ychF PE=1 SV=2	YCHF_ECOLI	39668	1	4	4	6	0.00113	0.146	AELAVLEK	K	C	0.99	42.4	25	24.3	0	2	0	0	2	872.509	499.173	71073.3	160	167
Ecoli-1	Ribosome-binding ATPase YchF OS=Escherichia coli (strain K12) GN=ychF PE=1 SV=2	YCHF_ECOLI	39668	1	4	4	6	0.00113	0.146	ALDLSAEEK	R	A	0.978	22.7	25	12.1	0	1	0	0	2	975.499	294.723	36773.3	180	188
Ecoli-1	Ribosome-binding ATPase YchF OS=Escherichia coli (strain K12) GN=ychF PE=1 SV=2	YCHF_ECOLI	39668	1	4	4	6	0.00113	0.146	LDQLAEIVKPQR	R	T	0.997	40.4	25	40.4	0	0	2	0	2	1409.81	669.28	99158.7	51	62
Ecoli-1	Ribosome-binding ATPase YchF OS=Escherichia coli (strain K12) GN=ychF PE=1 SV=2	YCHF_ECOLI	39668	1	4	4	6	0.00113	0.146	VNPADDIEVINTELALADLDTCER	K	A	0.997	62.4	25	59.1	0	0	1	0	2	2686.29	1575.51	47929.2	119	142
Ecoli-1	Uncharacterized protein YdcY OS=Escherichia coli (strain K12) GN=ydcY PE=1 SV=1	YDCY_ECOLI	8800	0.968	1	1	1	0.000189	0.364	VDAAIEESVIAHMNELLIALSDDAELSR	R	E	0.997	89.6	25	89.6	0	0	1	0	2	3024.52	1997	34771	11	38
Ecoli-1	5-methyltetrahydropteroyltriglutamate--homocysteine methyltransferase OS=Escherichia coli (strain K12) GN=metE PE=1 SV=6	METE_ECOLI	84675.2	1	9	10	16	0.00302	0.219	DGSVDIDTLFR	K	I	0.997	46.7	25	46.7	0	1	0	0	2	1237.61	1065.34	33456.2	88	98
Ecoli-1	5-methyltetrahydropteroyltriglutamate--homocysteine methyltransferase OS=Escherichia coli (strain K12) GN=metE PE=1 SV=6	METE_ECOLI	84675.2	1	9	10	16	0.00302	0.219	DLWVASSCSLLHSPIDLSVETR	R	L	0.997	38.7	25	38.7	0	0	1	0	2	2485.24	1528.08	60344.5	316	337
Ecoli-1	5-methyltetrahydropteroyltriglutamate--homocysteine methyltransferase OS=Escherichia coli (strain K12) GN=metE PE=1 SV=6	METE_ECOLI	84675.2	1	9	10	16	0.00302	0.219	EELLAVGR	R	E	0.99	45.4	25	36.1	0	2	0	0	2	886.499	487.658	84066.8	34	41
Ecoli-1	5-methyltetrahydropteroyltriglutamate--homocysteine methyltransferase OS=Escherichia coli (strain K12) GN=metE PE=1 SV=6	METE_ECOLI	84675.2	1	9	10	16	0.00302	0.219	GIEWVQIDEPALVLELPQAWLDAYKPAYDALQGQVK	R	L	0.97	35.1	25	35.1	0	0	0	1	2	4067.12	2005.69	55820.8	202	237
Ecoli-1	5-methyltetrahydropteroyltriglutamate--homocysteine methyltransferase OS=Escherichia coli (strain K12) GN=metE PE=1 SV=6	METE_ECOLI	84675.2	1	9	10	16	0.00302	0.219	LAAITAQDSQR	R	A	0.997	67.7	25	62.6	0	2	0	0	2	1173.62	204.862	63762.6	396	406
Ecoli-1	5-methyltetrahydropteroyltriglutamate--homocysteine methyltransferase OS=Escherichia coli (strain K12) GN=metE PE=1 SV=6	METE_ECOLI	84675.2	1	9	10	16	0.00302	0.219	LGLDVLVHGEAER	R	N	0.997	44.5	25	39.1	0	0	2	0	2	1407.76	890.673	99247.3	475	487
Ecoli-1	5-methyltetrahydropteroyltriglutamate--homocysteine methyltransferase OS=Escherichia coli (strain K12) GN=metE PE=1 SV=6	METE_ECOLI	84675.2	1	9	10	16	0.00302	0.219	LLLTTYFEGVTPNLDTITALPVQGLHVDLVHGK	K	D	0.994	57.4	25	57.4	0	0	0	2	2	3574.95	1928.95	193657	238	270
Ecoli-1	5-methyltetrahydropteroyltriglutamate--homocysteine methyltransferase OS=Escherichia coli (strain K12) GN=metE PE=1 SV=6	METE_ECOLI	84675.2	1	9	10	16	0.00302	0.219	LSLLNDILPVYQQVLAELAK	R	R	0.997	75.1	25	75.1	0	2	1	0	2	2240.29	2036.86	209238	181	200
Ecoli-1	5-methyltetrahydropteroyltriglutamate--homocysteine methyltransferase OS=Escherichia coli (strain K12) GN=metE PE=1 SV=6	METE_ECOLI	84675.2	1	9	10	16	0.00302	0.219	TILNHTLGFPR	M	V	0.994	27.3	25	20.8	0	0	2	0	1	1268.71	798.64	69087.5	2	12
Ecoli-1	Ribosome-associated inhibitor A OS=Escherichia coli (strain K12) GN=raiA PE=1 SV=2	RAIA_ECOLI	12784.7	1	2	3	6	0.00113	0.221	DANFVEEVEEE	K	-	0.997	85.1	25	80.5	0	2	0	0	2	1309.54	760.837	76423.8	103	113
Ecoli-1	Ribosome-associated inhibitor A OS=Escherichia coli (strain K12) GN=raiA PE=1 SV=2	RAIA_ECOLI	12784.7	1	2	3	6	0.00113	0.221	HEDMYTAINELINK	K	L	0.997	62.6	25	62.1	0	2	2	0	2	1690.81	1143.27	145019	67	80
Ecoli-1	Formate acetyltransferase 1 OS=Escherichia coli (strain K12) GN=pflB PE=1 SV=2	PFLB_ECOLI	85360.3	1	2	2	3	0.000567	0.0289	GAVASLTSVAK	K	L	0.997	42.7	25	34.9	0	1	0	0	2	1003.58	456.673	25220.3	644	654
Ecoli-1	Formate acetyltransferase 1 OS=Escherichia coli (strain K12) GN=pflB PE=1 SV=2	PFLB_ECOLI	85360.3	1	2	2	3	0.000567	0.0289	VDDLAVDLVER	R	F	0.991	40.5	25	40.5	0	2	0	0	2	1243.65	892.766	104366	574	584
Ecoli-1	Methionine aminopeptidase OS=Escherichia coli (strain K12) GN=map PE=1 SV=1	MAP1_ECOLI	29331	1	2	2	2	0.000378	0.0909	DGDIVNIDVTVIK	K	D	0.997	38.6	25	38.6	0	1	0	0	2	1400.76	1107.27	24019.1	90	102
Ecoli-1	Methionine aminopeptidase OS=Escherichia coli (strain K12) GN=map PE=1 SV=1	MAP1_ECOLI	29331	1	2	2	2	0.000378	0.0909	FVEAEGFSVVR	K	E	0.996	28	25	28	0	1	0	0	2	1239.64	806.936	19965.9	156	166
Ecoli-1	UPF0092 membrane protein YajC OS=Escherichia coli (strain K12) GN=yajC PE=1 SV=1	YAJC_ECOLI	11887.6	0.968	1	1	3	0.000567	0.0818	DFVAAVLPK	R	G	0.997	50.2	25	50.1	0	3	0	0	2	959.556	941.886	94095.8	96	104
Ecoli-1	60 kDa chaperonin OS=Escherichia coli (strain K12) GN=groL PE=1 SV=2	CH60_ECOLI	57328.9	1	10	12	22	0.00415	0.252	AAVEEGVVAGGGVALIR	R	V	0.997	109	25	109	0	2	0	0	2	1567.88	942.888	59701.6	405	421
Ecoli-1	60 kDa chaperonin OS=Escherichia coli (strain K12) GN=groL PE=1 SV=2	CH60_ECOLI	57328.9	1	10	12	22	0.00415	0.252	AIAQVGTISANSDETVGK	K	L	0.997	81	25	81	0	2	2	0	2	1760.9	531.421	144543	143	160
Ecoli-1	60 kDa chaperonin OS=Escherichia coli (strain K12) GN=groL PE=1 SV=2	CH60_ECOLI	57328.9	1	10	12	22	0.00415	0.252	ALSVPCSDSK	K	A	0.997	39.3	25	36.1	0	2	0	0	2	1063.51	215.221	69683.8	133	142
Ecoli-1	60 kDa chaperonin OS=Escherichia coli (strain K12) GN=groL PE=1 SV=2	CH60_ECOLI	57328.9	1	10	12	22	0.00415	0.252	ANDAAGDGTTTATVLAQAIITEGLK	K	A	0.997	104	25	104	0	1	2	0	2	2402.24	1612.25	114581	81	105
Ecoli-1	60 kDa chaperonin OS=Escherichia coli (strain K12) GN=groL PE=1 SV=2	CH60_ECOLI	57328.9	1	10	12	22	0.00415	0.252	ATLEDLGQAK	K	R	0.997	53.6	25	31.9	0	2	0	0	2	1045.55	334.581	81437.8	312	321
Ecoli-1	60 kDa chaperonin OS=Escherichia coli (strain K12) GN=groL PE=1 SV=2	CH60_ECOLI	57328.9	1	10	12	22	0.00415	0.252	AVTAAVEELK	K	A	0.997	55.8	25	49.8	0	2	0	0	2	1030.58	463.979	86789	123	132
Ecoli-1	60 kDa chaperonin OS=Escherichia coli (strain K12) GN=groL PE=1 SV=2	CH60_ECOLI	57328.9	1	10	12	22	0.00415	0.252	DTTTIIDGVGEEAAIQGR	K	V	0.997	76.5	25	74.7	0	2	0	0	2	1845.92	864.954	51475.3	328	345
Ecoli-1	60 kDa chaperonin OS=Escherichia coli (strain K12) GN=groL PE=1 SV=2	CH60_ECOLI	57328.9	1	10	12	22	0.00415	0.252	GQNEDQNVGIK	R	V	0.997	55.3	25	45.7	0	1	0	0	2	1201.58	101.259	16687.6	431	441
Ecoli-1	60 kDa chaperonin OS=Escherichia coli (strain K12) GN=groL PE=1 SV=2	CH60_ECOLI	57328.9	1	10	12	22	0.00415	0.252	GVNVLADAVK	R	V	0.997	31.8	25	16	0	2	0	0	2	985.568	652.672	109659	19	28
Ecoli-1	60 kDa chaperonin OS=Escherichia coli (strain K12) GN=groL PE=1 SV=2	CH60_ECOLI	57328.9	1	10	12	22	0.00415	0.252	LAGGVAVIK	K	V	0.997	60.3	25	49.4	0	2	0	0	2	827.535	455.064	71216.3	372	380
Ecoli-1	Thymidylate synthase OS=Escherichia coli (strain K12) GN=thyA PE=1 SV=1	TYSY_ECOLI	30480.4	0.968	1	1	2	0.000378	0.0492	IIVSAWNVGELDK	R	M	0.997	42.7	25	39	0	2	0	0	2	1443.78	1101.78	52730.5	128	140
Ecoli-1	(Dimethylallyl)adenosine tRNA methylthiotransferase MiaB OS=Escherichia coli (strain K12) GN=miaB PE=1 SV=1	MIAB_ECOLI	53663.9	0.968	1	1	1	0.000189	0.0211	LVAAIDGIDR	R	I	0.997	35.3	25	35.1	0	1	0	0	2	1042.59	633.06	30204.7	224	233
Ecoli-1	Uncharacterized ABC transporter ATP-binding protein YbiT OS=Escherichia coli (strain K12) GN=ybiT PE=1 SV=1	YBIT_ECOLI	59860.4	0.993	1	1	1	0.000189	0.0151	ILEITPER	R	V	0.99	41.8	25	14.9	0	1	0	0	2	970.557	535.645	31699.2	505	512
Ecoli-1	Spheroplast protein Y OS=Escherichia coli (strain K12) GN=spy PE=1 SV=1	SPY_ECOLI	18199.8	1	2	2	2	0.000378	0.118	DLNLTDAQK	K	Q	0.997	30.4	25	29.6	0	1	0	0	2	1017.52	296.52	19796.2	54	62
Ecoli-1	Spheroplast protein Y OS=Escherichia coli (strain K12) GN=spy PE=1 SV=1	SPY_ECOLI	18199.8	1	2	2	2	0.000378	0.118	IYNILTPEQK	K	K	0.997	33.4	25	33.4	0	1	0	0	2	1218.67	714.812	18585.2	126	135
Ecoli-1	Fructose-1,6-bisphosphatase class 1 OS=Escherichia coli (strain K12) GN=fbp PE=1 SV=1	F16PA_ECOLI	36834.5	1	5	6	9	0.0017	0.211	AGLVDILGASGAENVQGEVQQK	K	L	0.997	53.6	25	53.6	0	0	1	0	2	2183.13	1107.43	29622.1	43	64
Ecoli-1	Fructose-1,6-bisphosphatase class 1 OS=Escherichia coli (strain K12) GN=fbp PE=1 SV=1	F16PA_ECOLI	36834.5	1	5	6	9	0.0017	0.211	ILDIIPETLHQR	R	R	0.959	23.6	25	23.6	0	0	1	0	2	1447.83	1042.3	64437.7	297	308
Ecoli-1	Fructose-1,6-bisphosphatase class 1 OS=Escherichia coli (strain K12) GN=fbp PE=1 SV=1	F16PA_ECOLI	36834.5	1	5	6	9	0.0017	0.211	LDLFANEK	K	L	0.99	29.6	25	21.9	0	2	0	0	2	949.499	648.138	56644.3	65	72
Ecoli-1	Fructose-1,6-bisphosphatase class 1 OS=Escherichia coli (strain K12) GN=fbp PE=1 SV=1	F16PA_ECOLI	36834.5	1	5	6	9	0.0017	0.211	TLGEFIVEK	K	Q	0.997	41.2	25	36.5	0	2	0	0	2	1035.57	758.073	67806.6	3	11
Ecoli-1	Fructose-1,6-bisphosphatase class 1 OS=Escherichia coli (strain K12) GN=fbp PE=1 SV=1	F16PA_ECOLI	36834.5	1	5	6	9	0.0017	0.211	VTPVGTPVTEEDFLQPGNK	R	Q	0.997	41	25	41	0	2	1	0	2	2028.03	979.854	98304.6	134	152
Ecoli-1	Chaperone protein HscA OS=Escherichia coli (strain K12) GN=hscA PE=1 SV=1	HSCA_ECOLI	65653.1	0.959	1	1	1	0.000189	0.0455	GVFEVLATGGDSALGGDDFDHLLADYIR	R	E	0.996	29.2	25	29.2	0	0	1	0	2	2923.41	1871.64	33993.6	223	250
Ecoli-1	Cytosol non-specific dipeptidase OS=Escherichia coli (strain K12) GN=pepD PE=1 SV=3	PEPD_ECOLI	52916.5	1	4	4	8	0.00151	0.122	EAFATIAVAADK	R	V	0.997	61.7	25	61.7	0	2	0	0	2	1206.64	709.307	63166.1	261	272
Ecoli-1	Cytosol non-specific dipeptidase OS=Escherichia coli (strain K12) GN=pepD PE=1 SV=3	PEPD_ECOLI	52916.5	1	4	4	8	0.00151	0.122	NLALLLDSVANDK	K	A	0.997	57.2	25	43.2	0	3	0	0	2	1385.76	1274.78	86538.6	297	309
Ecoli-1	Cytosol non-specific dipeptidase OS=Escherichia coli (strain K12) GN=pepD PE=1 SV=3	PEPD_ECOLI	52916.5	1	4	4	8	0.00151	0.122	SELSQLSPQPLWDIFAK	M	I	0.997	62.3	25	57	0	2	0	0	1	1959.02	1739.29	60665.5	2	18
Ecoli-1	Cytosol non-specific dipeptidase OS=Escherichia coli (strain K12) GN=pepD PE=1 SV=3	PEPD_ECOLI	52916.5	1	4	4	8	0.00151	0.122	TPNIQIIHAGLECGLFK	K	K	0.997	36.7	25	36.7	0	0	1	0	2	1911.02	1251.15	32683.2	422	438
Ecoli-1	Threonine synthase OS=Escherichia coli (strain K12) GN=thrC PE=1 SV=1	THRC_ECOLI	47115.1	1	2	2	2	0.000378	0.0841	ADLPLLSHNLPADFAALR	R	K	0.997	42.2	25	42.2	0	0	1	0	2	1934.05	1490.78	47419.7	404	421
Ecoli-1	Threonine synthase OS=Escherichia coli (strain K12) GN=thrC PE=1 SV=1	THRC_ECOLI	47115.1	1	2	2	2	0.000378	0.0841	ILSAFIGDEIPQEILEER	K	V	0.955	35.2	25	35.2	0	1	0	0	2	2072.09	1587.44	26378.6	58	75
Ecoli-1	GTP-binding protein TypA/BipA OS=Escherichia coli (strain K12) GN=typA PE=1 SV=2	TYPA_ECOLI	67356	0.906	1	1	1	0.000189	0.0297	INIVDTPGHADFGGEVER	R	V	0.991	29.8	25	29.8	0	0	1	0	2	1925.94	739.439	42361.1	70	87
Ecoli-1	Phosphoheptose isomerase OS=Escherichia coli (strain K12) GN=gmhA PE=1 SV=1	GMHA_ECOLI	20815.4	1	6	9	19	0.00359	0.385	AAVLLADSFK	R	A	0.997	57.6	25	57.6	0	2	0	0	2	1034.59	840.022	83616.1	33	42
Ecoli-1	Phosphoheptose isomerase OS=Escherichia coli (strain K12) GN=gmhA PE=1 SV=1	GMHA_ECOLI	20815.4	1	6	9	19	0.00359	0.385	DDANIHAIQR	K	A	0.997	46.6	25	46.6	0	0	2	0	2	1152.58	137.518	85971.1	23	32
Ecoli-1	Phosphoheptose isomerase OS=Escherichia coli (strain K12) GN=gmhA PE=1 SV=1	GMHA_ECOLI	20815.4	1	6	9	19	0.00359	0.385	EGDVLLGISTSGNSANVIK	R	A	0.997	84.3	25	79	0	2	1	0	2	1873.99	1018.53	116198	111	129
Ecoli-1	Phosphoheptose isomerase OS=Escherichia coli (strain K12) GN=gmhA PE=1 SV=1	GMHA_ECOLI	20815.4	1	6	9	19	0.00359	0.385	NELNEAAETLANFLK	R	D	0.997	107	25	107	0	2	2	0	2	1676.85	1670.13	166026	8	22
Ecoli-1	Phosphoheptose isomerase OS=Escherichia coli (strain K12) GN=gmhA PE=1 SV=1	GMHA_ECOLI	20815.4	1	6	9	19	0.00359	0.385	VIHILIQLIEK	K	E	0.997	45.3	25	45.3	0	2	4	0	2	1318.85	1339	203993	178	188
Ecoli-1	Phosphoheptose isomerase OS=Escherichia coli (strain K12) GN=gmhA PE=1 SV=1	GMHA_ECOLI	20815.4	1	6	9	19	0.00359	0.385	VPHFGYADR	R	I	0.996	29	25	28.4	0	0	2	0	2	1061.52	298.393	75522.5	162	170
Ecoli-1	Outer-membrane lipoprotein LolB OS=Escherichia coli (strain K12) GN=lolB PE=1 SV=1	LOLB_ECOLI	23551.6	0.968	1	1	1	0.000189	0.13	LLLTNPLGSTELELNAQPGNVQLVDNK	R	G	0.997	56.2	25	56.2	0	0	1	0	2	2890.55	1517.95	39159.2	83	109
Ecoli-1	S-ribosylhomocysteine lyase OS=Escherichia coli (strain K12) GN=luxS PE=1 SV=3	LUXS_ECOLI	19416.2	1	2	2	4	0.000755	0.135	INSNEELALPK	R	E	0.997	84.7	25	67.4	0	2	0	0	2	1227.66	562.086	65356.6	153	163
Ecoli-1	S-ribosylhomocysteine lyase OS=Escherichia coli (strain K12) GN=luxS PE=1 SV=3	LUXS_ECOLI	19416.2	1	2	2	4	0.000755	0.135	PLLDSFTVDHTR	M	M	0.997	57.9	25	57.9	0	0	2	0	1	1400.72	772.91	81498.1	2	13
Ecoli-1	Thiosulfate sulfurtransferase PspE OS=Escherichia coli (strain K12) GN=pspE PE=1 SV=1	PSPE_ECOLI	11475.2	1	2	2	3	0.000567	0.308	IATAVPDKNDTVK	R	V	0.995	27.6	25	27.6	0	0	2	0	2	1371.75	183.418	88592.6	52	64
Ecoli-1	Thiosulfate sulfurtransferase PspE OS=Escherichia coli (strain K12) GN=pspE PE=1 SV=1	PSPE_ECOLI	11475.2	1	2	2	3	0.000567	0.308	VPEQYQQEHVQGAINIPLK	R	E	0.974	22	25	22	0	0	1	0	2	2191.15	827.626	39662.5	28	46
Ecoli-1	Enolase OS=Escherichia coli (strain K12) GN=eno PE=1 SV=2	ENO_ECOLI	45656.7	1	11	17	35	0.00661	0.322	AAGYELGK	K	D	0.99	41.2	25	36.3	0	2	0	0	2	808.42	146.656	51905.6	232	239
Ecoli-1	Enolase OS=Escherichia coli (strain K12) GN=eno PE=1 SV=2	ENO_ECOLI	45656.7	1	11	17	35	0.00661	0.322	AFTSEEFTHFLEELTK	K	Q	0.997	35.7	25	35.7	0	2	3	0	2	1928.93	1720.56	237236	267	282
Ecoli-1	Enolase OS=Escherichia coli (strain K12) GN=eno PE=1 SV=2	ENO_ECOLI	45656.7	1	11	17	35	0.00661	0.322	AVAAVNGPIAQALIGK	K	D	0.997	80.9	25	76.3	0	2	2	0	2	1492.88	1099.73	152679	67	82
Ecoli-1	Enolase OS=Escherichia coli (strain K12) GN=eno PE=1 SV=2	ENO_ECOLI	45656.7	1	11	17	35	0.00661	0.322	DAGYTAVISHR	K	S	0.997	62.1	25	62.1	0	2	2	0	2	1189.6	321.336	90599.1	361	371
Ecoli-1	Enolase OS=Escherichia coli (strain K12) GN=eno PE=1 SV=2	ENO_ECOLI	45656.7	1	11	17	35	0.00661	0.322	FNQIGSLTETLAAIK	K	M	0.997	101	25	93.7	0	2	2	0	2	1605.88	1348.35	183186	343	357
Ecoli-1	Enolase OS=Escherichia coli (strain K12) GN=eno PE=1 SV=2	ENO_ECOLI	45656.7	1	11	17	35	0.00661	0.322	GIANSILIK	K	F	0.997	46.6	25	40.8	0	2	0	0	2	928.583	753.373	90797.8	334	342
Ecoli-1	Enolase OS=Escherichia coli (strain K12) GN=eno PE=1 SV=2	ENO_ECOLI	45656.7	1	11	17	35	0.00661	0.322	IEEALGEK	R	A	0.99	47.6	25	36.7	0	2	0	0	2	888.467	147.871	75771.8	412	419
Ecoli-1	Enolase OS=Escherichia coli (strain K12) GN=eno PE=1 SV=2	ENO_ECOLI	45656.7	1	11	17	35	0.00661	0.322	IMIDLDGTENK	K	S	0.997	40.3	25	29.7	0	2	0	0	2	1248.61	688.386	47891	93	103
Ecoli-1	Enolase OS=Escherichia coli (strain K12) GN=eno PE=1 SV=2	ENO_ECOLI	45656.7	1	11	17	35	0.00661	0.322	IQLVGDDLFVTNTK	K	I	0.997	74.3	25	64.5	0	2	2	0	2	1562.84	1159.86	166174	312	325
Ecoli-1	Enolase OS=Escherichia coli (strain K12) GN=eno PE=1 SV=2	ENO_ECOLI	45656.7	1	11	17	35	0.00661	0.322	SGETEDATIADLAVGTAAGQIK	R	T	0.997	103	25	103	0	2	2	0	2	2118.06	1104.88	174567	372	393
Ecoli-1	Enolase OS=Escherichia coli (strain K12) GN=eno PE=1 SV=2	ENO_ECOLI	45656.7	1	11	17	35	0.00661	0.322	YVLAGEGNK	K	A	0.997	44.8	25	44.3	0	2	0	0	2	950.494	167.775	69398.2	258	266
Ecoli-1	Ribosomal RNA small subunit methyltransferase I OS=Escherichia coli (strain K12) GN=rsmI PE=1 SV=1	RSMI_ECOLI	31348.8	1	2	2	2	0.000378	0.115	ALEVLQAVDLIAAEDTR	R	H	0.997	44.2	25	44.2	0	1	0	0	2	1826.99	1645.26	24919.8	31	47
Ecoli-1	Ribosomal RNA small subunit methyltransferase I OS=Escherichia coli (strain K12) GN=rsmI PE=1 SV=1	RSMI_ECOLI	31348.8	1	2	2	2	0.000378	0.115	LLDSLEDIVAVLGESR	R	Y	0.982	24.2	25	24.2	0	1	0	0	2	1728.94	1860.06	12774.4	175	190
Ecoli-1	HTH-type transcriptional regulator IscR OS=Escherichia coli (strain K12) GN=iscR PE=1 SV=1	ISCR_ECOLI	17336.8	0.968	1	2	4	0.000755	0.136	DASSIAVGEVISAVDESVDATR	K	C	0.997	107	25	107	0	2	2	0	2	2191.07	1565.09	156554	70	91
Ecoli-1	33 kDa chaperonin OS=Escherichia coli (strain K12) GN=hslO PE=1 SV=1	HSLO_ECOLI	32534.2	1	4	6	10	0.00189	0.236	GELVTVSETLQQILENHDYPQPVK	R	N	0.997	49.9	25	49.9	0	0	2	2	2	2737.4	1650.15	248534	19	42
Ecoli-1	33 kDa chaperonin OS=Escherichia coli (strain K12) GN=hslO PE=1 SV=1	HSLO_ECOLI	32534.2	1	4	6	10	0.00189	0.236	LYHEEEVTVYDPQDVEFK	R	C	0.996	28.5	25	28.5	0	0	2	0	2	2240.04	867.014	74555.4	212	229
Ecoli-1	33 kDa chaperonin OS=Escherichia coli (strain K12) GN=hslO PE=1 SV=1	HSLO_ECOLI	32534.2	1	4	6	10	0.00189	0.236	TEELLTLPANEVLWR	K	L	0.997	47	25	45.8	0	2	1	0	2	1783.96	1486.62	96618.5	197	211
Ecoli-1	33 kDa chaperonin OS=Escherichia coli (strain K12) GN=hslO PE=1 SV=1	HSLO_ECOLI	32534.2	1	4	6	10	0.00189	0.236	VQGEIPENADLK	R	T	0.997	55.1	25	48.7	0	1	0	0	2	1312.67	388.182	25441	94	105
Ecoli-1	UPF0345 protein YaiE OS=Escherichia coli (strain K12) GN=yaiE PE=3 SV=1	YAIE_ECOLI	10234.1	0.968	1	1	2	0.000378	0.117	SIGFSSSSTGR	K	A	0.997	33.8	25	33.8	0	2	0	0	2	1085.52	231.051	53607.2	14	24
Ecoli-1	Universal stress protein F OS=Escherichia coli (strain K12) GN=uspF PE=1 SV=2	USPF_ECOLI	16016.9	1	4	6	9	0.0017	0.312	HAECSVLVVR	R	-	0.987	26.8	25	24.5	0	2	1	0	2	1169.61	346.804	58665.2	135	144
Ecoli-1	Universal stress protein F OS=Escherichia coli (strain K12) GN=uspF PE=1 SV=2	USPF_ECOLI	16016.9	1	4	6	9	0.0017	0.312	SQLEEIIK	K	K	0.99	44.6	25	37.5	0	1	0	0	2	959.541	571.716	37589.4	70	77
Ecoli-1	Universal stress protein F OS=Escherichia coli (strain K12) GN=uspF PE=1 SV=2	USPF_ECOLI	16016.9	1	4	6	9	0.0017	0.312	TILVPIDISDSELTQR	R	V	0.997	66.1	25	66.1	0	2	2	0	2	1799.98	1326.54	236176	4	19
Ecoli-1	Universal stress protein F OS=Escherichia coli (strain K12) GN=uspF PE=1 SV=2	USPF_ECOLI	16016.9	1	4	6	9	0.0017	0.312	VHVHVEEGSPK	R	D	0.986	24.1	25	24.1	0	0	1	0	2	1217.63	74.015	20507	86	96
Ecoli-1	Glutathione synthetase OS=Escherichia coli (strain K12) GN=gshB PE=1 SV=1	GSHB_ECOLI	35562.6	0.968	1	1	1	0.000189	0.0411	GLIFVGLDIIGDR	K	L	0.997	47	25	47	0	1	0	0	2	1387.79	1681.29	29736.4	266	278
Ecoli-1	Aspartate aminotransferase OS=Escherichia coli (strain K12) GN=aspC PE=1 SV=1	AAT_ECOLI	43574.1	1	18	21	42	0.00793	0.525	ANYSNPPAHGASVVATILSNDALR	R	A	0.997	77	25	77	0	1	3	0	2	2438.24	1255.49	165238	281	304
Ecoli-1	Aspartate aminotransferase OS=Escherichia coli (strain K12) GN=aspC PE=1 SV=1	AAT_ECOLI	43574.1	1	18	21	42	0.00793	0.525	CTQELLFGK	R	G	0.997	66.8	25	52.5	0	2	0	0	2	1095.55	632.006	82456.4	77	85
Ecoli-1	Aspartate aminotransferase OS=Escherichia coli (strain K12) GN=aspC PE=1 SV=1	AAT_ECOLI	43574.1	1	18	21	42	0.00793	0.525	ELIVASSYSK	K	N	0.997	48.6	25	48.6	0	2	0	0	2	1096.59	431.214	108549	237	246
Ecoli-1	Aspartate aminotransferase OS=Escherichia coli (strain K12) GN=aspC PE=1 SV=1	AAT_ECOLI	43574.1	1	18	21	42	0.00793	0.525	FENITAAPADPILGLADLFR	M	A	0.997	38.3	25	38.3	0	1	0	0	1	2144.14	1970.77	28244.6	2	21
Ecoli-1	Aspartate aminotransferase OS=Escherichia coli (strain K12) GN=aspC PE=1 SV=1	AAT_ECOLI	43574.1	1	18	21	42	0.00793	0.525	GLEEDAEGLR	R	A	0.997	49.8	25	44.9	0	2	0	0	2	1088.52	350.154	100104	220	229
Ecoli-1	Aspartate aminotransferase OS=Escherichia coli (strain K12) GN=aspC PE=1 SV=1	AAT_ECOLI	43574.1	1	18	21	42	0.00793	0.525	GSALINDK	K	R	0.99	35.1	25	20.8	0	2	0	0	2	817.442	130.163	76374.8	86	93
Ecoli-1	Aspartate aminotransferase OS=Escherichia coli (strain K12) GN=aspC PE=1 SV=1	AAT_ECOLI	43574.1	1	18	21	42	0.00793	0.525	INLGIGVYK	K	D	0.997	55.8	25	38.2	0	3	0	0	2	976.583	833.34	117535	29	37
Ecoli-1	Aspartate aminotransferase OS=Escherichia coli (strain K12) GN=aspC PE=1 SV=1	AAT_ECOLI	43574.1	1	18	21	42	0.00793	0.525	INLGIGVYKDETGK	K	T	0.997	35.4	25	35.4	0	0	2	0	2	1506.82	709.086	104286	29	42
Ecoli-1	Aspartate aminotransferase OS=Escherichia coli (strain K12) GN=aspC PE=1 SV=1	AAT_ECOLI	43574.1	1	18	21	42	0.00793	0.525	KAEQYLLENETTK	K	N	0.997	57.8	25	57.8	0	2	2	0	2	1566.8	338.09	117984	51	63
Ecoli-1	Aspartate aminotransferase OS=Escherichia coli (strain K12) GN=aspC PE=1 SV=1	AAT_ECOLI	43574.1	1	18	21	42	0.00793	0.525	LREEFGVYAVASGR	R	V	0.996	29.1	25	29.1	0	0	2	0	2	1553.81	694.477	133752	361	374
Ecoli-1	Aspartate aminotransferase OS=Escherichia coli (strain K12) GN=aspC PE=1 SV=1	AAT_ECOLI	43574.1	1	18	21	42	0.00793	0.525	NFGLYNER	K	V	0.99	28.6	25	28.5	0	2	0	0	2	1012.48	432.592	66328.5	247	254
Ecoli-1	Aspartate aminotransferase OS=Escherichia coli (strain K12) GN=aspC PE=1 SV=1	AAT_ECOLI	43574.1	1	18	21	42	0.00793	0.525	NYLGIDGIPEFGR	K	C	0.997	51.9	25	48.1	0	2	0	0	2	1450.73	1199.22	81357.1	64	76
Ecoli-1	Aspartate aminotransferase OS=Escherichia coli (strain K12) GN=aspC PE=1 SV=1	AAT_ECOLI	43574.1	1	18	21	42	0.00793	0.525	QLFVNTLQEK	R	G	0.997	53.6	25	40.9	0	2	0	0	2	1219.67	706.281	101670	323	332
Ecoli-1	Aspartate aminotransferase OS=Escherichia coli (strain K12) GN=aspC PE=1 SV=1	AAT_ECOLI	43574.1	1	18	21	42	0.00793	0.525	SVFNSAGLEVR	K	E	0.997	56.8	25	46.4	0	2	0	0	2	1178.62	706.198	126049	135	145
Ecoli-1	Aspartate aminotransferase OS=Escherichia coli (strain K12) GN=aspC PE=1 SV=1	AAT_ECOLI	43574.1	1	18	21	42	0.00793	0.525	TAQTPGGTGALR	R	V	0.997	32.9	25	31	0	2	0	0	2	1129.6	138.713	95990.2	97	108
Ecoli-1	Aspartate aminotransferase OS=Escherichia coli (strain K12) GN=aspC PE=1 SV=1	AAT_ECOLI	43574.1	1	18	21	42	0.00793	0.525	TPVLTSVK	K	K	0.99	47.8	25	46.2	0	2	0	0	2	844.514	322.431	100286	43	50
Ecoli-1	Aspartate aminotransferase OS=Escherichia coli (strain K12) GN=aspC PE=1 SV=1	AAT_ECOLI	43574.1	1	18	21	42	0.00793	0.525	VAADFLAK	R	N	0.99	34.7	25	30.6	0	2	0	0	2	834.472	490.481	97031.3	109	116
Ecoli-1	Aspartate aminotransferase OS=Escherichia coli (strain K12) GN=aspC PE=1 SV=1	AAT_ECOLI	43574.1	1	18	21	42	0.00793	0.525	VGACTLVAADSETVDR	R	A	0.997	104	25	95.5	0	2	2	0	2	1663.8	545.661	159628	255	270
Ecoli-1	Enoyl-[acyl-carrier-protein] reductase [NADH] FabI OS=Escherichia coli (strain K12) GN=fabI PE=1 SV=2	FABI_ECOLI	27864.6	1	3	3	4	0.000755	0.168	FDGFVHSIGFAPGDQLDGDYVNAVTR	K	E	0.997	53.8	25	53.8	0	0	1	0	2	2797.32	1324.35	37880.2	85	110
Ecoli-1	Enoyl-[acyl-carrier-protein] reductase [NADH] FabI OS=Escherichia coli (strain K12) GN=fabI PE=1 SV=2	FABI_ECOLI	27864.6	1	3	3	4	0.000755	0.168	TLAASGIK	R	D	0.99	30	25	30	0	1	0	0	2	760.456	171.655	43839.4	194	201
Ecoli-1	Enoyl-[acyl-carrier-protein] reductase [NADH] FabI OS=Escherichia coli (strain K12) GN=fabI PE=1 SV=2	FABI_ECOLI	27864.6	1	3	3	4	0.000755	0.168	VNAISAGPIR	R	T	0.997	58.2	25	58.2	0	2	0	0	2	997.579	419.259	66545.7	184	193
Ecoli-1	Phosphatidylserine decarboxylase proenzyme OS=Escherichia coli (strain K12) GN=psd PE=1 SV=1	PSD_ECOLI	35935.3	0.968	1	1	1	0.000189	0.0435	VNLVEQLESLSVTK	K	I	0.997	50.3	25	50.3	0	1	0	0	2	1558.87	1440.28	27216.7	265	278
Ecoli-1	Serine hydroxymethyltransferase OS=Escherichia coli (strain K12) GN=glyA PE=1 SV=1	GLYA_ECOLI	45316.7	1	12	15	29	0.00548	0.355	AMVEVFLER	K	G	0.997	43.5	25	37	0	2	0	0	2	1093.57	966.535	39428.8	297	305
Ecoli-1	Serine hydroxymethyltransferase OS=Escherichia coli (strain K12) GN=glyA PE=1 SV=1	GLYA_ECOLI	45316.7	1	12	15	29	0.00548	0.355	EADAALGR	K	A	0.99	55.3	25	45.9	0	1	0	0	2	802.405	81.049	55422.3	332	339
Ecoli-1	Serine hydroxymethyltransferase OS=Escherichia coli (strain K12) GN=glyA PE=1 SV=1	GLYA_ECOLI	45316.7	1	12	15	29	0.00548	0.355	ELAGWMCDVLDSINDEAVIER	K	I	0.997	104	25	102	0	2	2	0	2	2435.12	1777.6	152997	381	401
Ecoli-1	Serine hydroxymethyltransferase OS=Escherichia coli (strain K12) GN=glyA PE=1 SV=1	GLYA_ECOLI	45316.7	1	12	15	29	0.00548	0.355	GGSEELYK	K	K	0.99	53	25	37	0	2	0	0	2	882.42	109.242	51578.9	243	250
Ecoli-1	Serine hydroxymethyltransferase OS=Escherichia coli (strain K12) GN=glyA PE=1 SV=1	GLYA_ECOLI	45316.7	1	12	15	29	0.00548	0.355	LYNIVPYGIDATGHIDYADLEK	K	Q	0.997	46.8	25	46.8	0	0	2	0	2	2480.23	1301.05	163003	139	160
Ecoli-1	Serine hydroxymethyltransferase OS=Escherichia coli (strain K12) GN=glyA PE=1 SV=1	GLYA_ECOLI	45316.7	1	12	15	29	0.00548	0.355	QEEHIELIASENYTSPR	R	V	0.997	68.9	25	68.9	0	0	2	0	2	2015.97	675.446	121067	26	42
Ecoli-1	Serine hydroxymethyltransferase OS=Escherichia coli (strain K12) GN=glyA PE=1 SV=1	GLYA_ECOLI	45316.7	1	12	15	29	0.00548	0.355	SPFVTSGIR	K	V	0.997	35.8	25	22	0	2	0	0	2	963.526	478.447	64477.6	355	363
Ecoli-1	Serine hydroxymethyltransferase OS=Escherichia coli (strain K12) GN=glyA PE=1 SV=1	GLYA_ECOLI	45316.7	1	12	15	29	0.00548	0.355	VGTPAITR	R	R	0.99	38.8	25	38.8	0	3	0	0	2	814.478	189.717	129684	364	371
Ecoli-1	Serine hydroxymethyltransferase OS=Escherichia coli (strain K12) GN=glyA PE=1 SV=1	GLYA_ECOLI	45316.7	1	12	15	29	0.00548	0.355	VRQEEHIELIASENYTSPR	K	V	0.947	29.8	25	29.8	0	0	0	1	2	2271.14	615.575	35949.4	24	42
Ecoli-1	Serine hydroxymethyltransferase OS=Escherichia coli (strain K12) GN=glyA PE=1 SV=1	GLYA_ECOLI	45316.7	1	12	15	29	0.00548	0.355	VVSGGTDNHLFLVDLVDK	K	N	0.997	67.3	25	67.3	0	2	2	0	2	1928.01	1280.86	233875	309	326
Ecoli-1	Serine hydroxymethyltransferase OS=Escherichia coli (strain K12) GN=glyA PE=1 SV=1	GLYA_ECOLI	45316.7	1	12	15	29	0.00548	0.355	YAEGYPGK	K	R	0.99	45.3	25	40.4	0	2	0	0	2	884.415	88.084	52950.9	55	62
Ecoli-1	Serine hydroxymethyltransferase OS=Escherichia coli (strain K12) GN=glyA PE=1 SV=1	GLYA_ECOLI	45316.7	1	12	15	29	0.00548	0.355	YYGGCEYVDIVEQLAIDR	R	A	0.997	101	25	101	0	2	2	0	2	2163.01	1528.29	151429	64	81
Ecoli-1	UPF0325 protein YaeH OS=Escherichia coli (strain K12) GN=yaeH PE=3 SV=1	YAEH_ECOLI	15097	1	6	6	10	0.00189	0.508	EVQEISPNLR	K	Y	0.997	42.8	25	42.8	0	2	0	0	2	1184.63	416.212	66298.9	68	77
Ecoli-1	UPF0325 protein YaeH OS=Escherichia coli (strain K12) GN=yaeH PE=3 SV=1	YAEH_ECOLI	15097	1	6	6	10	0.00189	0.508	ISEIEADLEK	K	L	0.997	40	25	40	0	2	0	0	2	1146.59	496.37	82879.5	115	124
Ecoli-1	UPF0325 protein YaeH OS=Escherichia coli (strain K12) GN=yaeH PE=3 SV=1	YAEH_ECOLI	15097	1	6	6	10	0.00189	0.508	QEANNDILK	R	I	0.997	53.2	25	47.6	0	1	0	0	2	1044.53	186.973	26138.4	23	31
Ecoli-1	UPF0325 protein YaeH OS=Escherichia coli (strain K12) GN=yaeH PE=3 SV=1	YAEH_ECOLI	15097	1	6	6	10	0.00189	0.508	SLGITNPEEIDR	K	Y	0.997	36.5	25	36.5	0	1	0	0	2	1343.68	629.018	49861.5	7	18
Ecoli-1	UPF0325 protein YaeH OS=Escherichia coli (strain K12) GN=yaeH PE=3 SV=1	YAEH_ECOLI	15097	1	6	6	10	0.00189	0.508	TVVADGVGQGYK	K	E	0.997	67.3	25	57.3	0	2	0	0	2	1193.62	259.607	67328.8	56	67
Ecoli-1	UPF0325 protein YaeH OS=Escherichia coli (strain K12) GN=yaeH PE=3 SV=1	YAEH_ECOLI	15097	1	6	6	10	0.00189	0.508	YIIDELDQICQR	R	D	0.997	88.6	25	76.1	0	2	0	0	2	1565.76	1018.02	60653	78	89
Ecoli-1	Glucose-specific phosphotransferase enzyme IIA component OS=Escherichia coli (strain K12) GN=crr PE=1 SV=2	PTGA_ECOLI	18251.5	1	6	9	18	0.0034	0.544	DTGTIEIIAPLSGEIVNIEDVPDVVFAEK	K	I	0.997	74	25	74	0	0	2	0	2	3083.6	1949.57	111450	17	45
Ecoli-1	Glucose-specific phosphotransferase enzyme IIA component OS=Escherichia coli (strain K12) GN=crr PE=1 SV=2	PTGA_ECOLI	18251.5	1	6	9	18	0.0034	0.544	IVGDGIAIKPTGNK	K	M	0.997	63.3	25	57.3	0	2	2	0	2	1382.8	441.6	212031	46	59
Ecoli-1	Glucose-specific phosphotransferase enzyme IIA component OS=Escherichia coli (strain K12) GN=crr PE=1 SV=2	PTGA_ECOLI	18251.5	1	6	9	18	0.0034	0.544	LSGSVTVGETPVIR	K	I	0.997	90.8	25	83.4	0	2	1	0	2	1414.79	709.625	159027	153	166
Ecoli-1	Glucose-specific phosphotransferase enzyme IIA component OS=Escherichia coli (strain K12) GN=crr PE=1 SV=2	PTGA_ECOLI	18251.5	1	6	9	18	0.0034	0.544	STLTPVVISNMDEIK	K	E	0.997	60.6	25	60.6	0	2	0	0	2	1646.87	1114.64	68408.5	134	148
Ecoli-1	Glucose-specific phosphotransferase enzyme IIA component OS=Escherichia coli (strain K12) GN=crr PE=1 SV=2	PTGA_ECOLI	18251.5	1	6	9	18	0.0034	0.544	STLTPVVISNMDEIKELIK	K	L	0.952	22.3	25	22.3	0	0	1	0	2	2130.17	1580.32	53753.2	134	152
Ecoli-1	Glucose-specific phosphotransferase enzyme IIA component OS=Escherichia coli (strain K12) GN=crr PE=1 SV=2	PTGA_ECOLI	18251.5	1	6	9	18	0.0034	0.544	VGDTVIEFDLPLLEEK	K	A	0.997	79.7	25	78.3	0	4	2	0	2	1816.96	1653.51	364945	116	131
Ecoli-1	Beta-galactosidase OS=Escherichia coli (strain K12) GN=lacZ PE=1 SV=2	BGAL_ECOLI	116483	1	4	4	8	0.00151	0.0723	AVVELHTADGTLIEAEACDVGFR	R	E	0.997	74.6	25	74.6	0	0	2	0	2	2473.2	1149.91	140334	312	334
Ecoli-1	Beta-galactosidase OS=Escherichia coli (strain K12) GN=lacZ PE=1 SV=2	BGAL_ECOLI	116483	1	4	4	8	0.00151	0.0723	LPSEFDLSAFLR	R	A	0.997	49.2	25	49.2	0	2	0	0	2	1394.73	1571.9	44427	168	179
Ecoli-1	Beta-galactosidase OS=Escherichia coli (strain K12) GN=lacZ PE=1 SV=2	BGAL_ECOLI	116483	1	4	4	8	0.00151	0.0723	VDEDQPFPAVPK	R	W	0.997	74.3	25	73.4	0	2	0	0	2	1341.67	647.836	73776.8	507	518
Ecoli-1	Beta-galactosidase OS=Escherichia coli (strain K12) GN=lacZ PE=1 SV=2	BGAL_ECOLI	116483	1	4	4	8	0.00151	0.0723	VTVSLWQGETQVASGTAPFGGEIIDER	R	G	0.997	86.1	25	81.4	0	0	2	0	2	2847.42	1405.43	115261	257	283
Ecoli-1	Phosphoserine aminotransferase OS=Escherichia coli (strain K12) GN=serC PE=1 SV=4	SERC_ECOLI	39784.1	1	6	7	12	0.00227	0.218	AELLYGVIDNSDFYR	K	N	0.997	68.1	25	68.1	0	2	2	0	2	1774.86	1285.31	131010	273	287
Ecoli-1	Phosphoserine aminotransferase OS=Escherichia coli (strain K12) GN=serC PE=1 SV=4	SERC_ECOLI	39784.1	1	6	7	12	0.00227	0.218	ALTDFMVEFER	K	R	0.997	43.9	25	39	0	1	0	0	2	1357.65	1315.99	28457.2	349	359
Ecoli-1	Phosphoserine aminotransferase OS=Escherichia coli (strain K12) GN=serC PE=1 SV=4	SERC_ECOLI	39784.1	1	6	7	12	0.00227	0.218	EFIQVAEEAEK	K	D	0.99	25.1	25	21.8	0	1	0	0	2	1292.64	601.901	34294.1	45	55
Ecoli-1	Phosphoserine aminotransferase OS=Escherichia coli (strain K12) GN=serC PE=1 SV=4	SERC_ECOLI	39784.1	1	6	7	12	0.00227	0.218	GQFAAVPLNILGDK	R	T	0.997	53.5	25	53.5	0	2	0	0	2	1442.8	1310.02	75633.8	78	91
Ecoli-1	Phosphoserine aminotransferase OS=Escherichia coli (strain K12) GN=serC PE=1 SV=4	SERC_ECOLI	39784.1	1	6	7	12	0.00227	0.218	LFLEESFAAGLHALK	K	G	0.997	57.3	25	57.3	0	0	2	0	2	1645.89	1390.07	69717.4	312	326
Ecoli-1	Phosphoserine aminotransferase OS=Escherichia coli (strain K12) GN=serC PE=1 SV=4	SERC_ECOLI	39784.1	1	6	7	12	0.00227	0.218	NIGPAGLTIVIVR	K	E	0.997	66.5	25	66.5	0	2	0	0	2	1322.82	1297.4	74919.8	199	211
Ecoli-1	Putative glucose-6-phosphate 1-epimerase OS=Escherichia coli (strain K12) GN=yeaD PE=1 SV=2	YEAD_ECOLI	32666	1	5	6	10	0.00189	0.19	IFALPVIEQISPVLSR	K	R	0.997	59	25	52.3	0	3	3	0	2	1782.05	1830.5	186733	5	20
Ecoli-1	Putative glucose-6-phosphate 1-epimerase OS=Escherichia coli (strain K12) GN=yeaD PE=1 SV=2	YEAD_ECOLI	32666	1	5	6	10	0.00189	0.19	KLDELDLIVVDHPQVK	R	A	0.98	39.3	25	39.3	0	0	0	1	2	1861.04	1045.55	57145.8	22	37
Ecoli-1	Putative glucose-6-phosphate 1-epimerase OS=Escherichia coli (strain K12) GN=yeaD PE=1 SV=2	YEAD_ECOLI	32666	1	5	6	10	0.00189	0.19	LDELDLIVVDHPQVK	K	A	0.997	46.3	25	46.3	0	0	1	0	2	1732.95	1135.02	48331.9	23	37
Ecoli-1	Putative glucose-6-phosphate 1-epimerase OS=Escherichia coli (strain K12) GN=yeaD PE=1 SV=2	YEAD_ECOLI	32666	1	5	6	10	0.00189	0.19	TFVCVETAYASETQK	K	V	0.997	81.9	25	81.9	0	1	0	0	2	1733.81	665.08	24445.6	262	276
Ecoli-1	Putative glucose-6-phosphate 1-epimerase OS=Escherichia coli (strain K12) GN=yeaD PE=1 SV=2	YEAD_ECOLI	32666	1	5	6	10	0.00189	0.19	VSVSGLGDR	K	F	0.997	46.4	25	33	0	1	0	0	2	889.474	247.02	45774.8	175	183
Ecoli-1	Transketolase 1 OS=Escherichia coli (strain K12) GN=tktA PE=1 SV=5	TKT1_ECOLI	72213	1	1	1	1	0.000189	0.0151	TEEQLANIAR	R	G	0.997	38.8	25	33.6	0	1	0	0	2	1144.6	364.715	34161.3	529	538
Ecoli-1	Arginine--tRNA ligase OS=Escherichia coli (strain K12) GN=argS PE=1 SV=1	SYR_ECOLI	64684.1	1	2	2	3	0.000567	0.0364	LADLLDEALER	K	A	0.997	73.1	25	66.9	0	2	0	0	2	1257.67	1126.76	51244.9	390	400
Ecoli-1	Arginine--tRNA ligase OS=Escherichia coli (strain K12) GN=argS PE=1 SV=1	SYR_ECOLI	64684.1	1	2	2	3	0.000567	0.0364	STIIGDAAVR	R	T	0.996	30.2	25	30.2	0	1	0	0	2	1002.56	420.358	24941	135	144
Ecoli-1	Glycine--tRNA ligase alpha subunit OS=Escherichia coli (strain K12) GN=glyQ PE=1 SV=2	SYGA_ECOLI	34774.9	0.957	1	1	1	0.000189	0.0627	EAQQLLALENPLPLPAYER	K	I	0.996	29.8	25	29.8	0	0	1	0	2	2165.16	1478.02	53243.6	229	247
Ecoli-1	Transcription termination/antitermination protein NusG OS=Escherichia coli (strain K12) GN=nusG PE=1 SV=2	NUSG_ECOLI	20531	0.968	1	1	2	0.000378	0.0718	ATPVELDFSQVEK	R	-	0.997	55	25	55	0	2	0	0	2	1462.74	881.723	79303.4	168	180
Ecoli-1	RNA polymerase-binding transcription factor DksA OS=Escherichia coli (strain K12) GN=dksA PE=1 SV=1	DKSA_ECOLI	17528.1	0.968	1	1	1	0.000189	0.0795	AAQEEEFSLELR	R	N	0.997	90.3	25	85.5	0	1	0	0	2	1421.69	827.279	31558.8	76	87
Ecoli-1	Aromatic-amino-acid aminotransferase OS=Escherichia coli (strain K12) GN=tyrB PE=1 SV=1	TYRB_ECOLI	43538.6	1	2	2	3	0.000567	0.0579	FNDLLATLK	R	T	0.996	27.3	25	27.3	0	1	0	0	2	1034.59	1012.59	31691.3	160	168
Ecoli-1	Aromatic-amino-acid aminotransferase OS=Escherichia coli (strain K12) GN=tyrB PE=1 SV=1	TYRB_ECOLI	43538.6	1	2	2	3	0.000567	0.0579	VATIQTLGGSGALK	R	V	0.997	77.9	25	76	0	2	0	0	2	1315.76	652.711	65789.3	96	109
Ecoli-1	Proline--tRNA ligase OS=Escherichia coli (strain K12) GN=proS PE=1 SV=4	SYP_ECOLI	63693.4	1	2	2	3	0.000567	0.0367	AQGIEVLLDDR	R	K	0.997	56.6	25	56.6	0	2	0	0	2	1228.65	921.062	57251.3	502	512
Ecoli-1	Proline--tRNA ligase OS=Escherichia coli (strain K12) GN=proS PE=1 SV=4	SYP_ECOLI	63693.4	1	2	2	3	0.000567	0.0367	TGDIVEYLVK	K	Q	0.997	52.6	25	52.6	0	1	0	0	2	1136.62	995.445	30061.1	559	568
Ecoli-1	Glucose-1-phosphatase OS=Escherichia coli (strain K12) GN=agp PE=1 SV=1	AGP_ECOLI	45682.9	1	5	5	9	0.0017	0.143	FDSVLNEAVK	K	-	0.997	44.6	25	35.4	0	2	0	0	2	1121.58	654.01	63436	404	413
Ecoli-1	Glucose-1-phosphatase OS=Escherichia coli (strain K12) GN=agp PE=1 SV=1	AGP_ECOLI	45682.9	1	5	5	9	0.0017	0.143	LQLTDSYQLLEK	K	I	0.997	77.8	25	61.9	0	2	0	0	2	1450.78	994.585	118937	175	186
Ecoli-1	Glucose-1-phosphatase OS=Escherichia coli (strain K12) GN=agp PE=1 SV=1	AGP_ECOLI	45682.9	1	5	5	9	0.0017	0.143	NADALTLQAPAQR	R	V	0.997	72.3	25	64	0	2	0	0	2	1368.72	504.034	47692.8	371	383
Ecoli-1	Glucose-1-phosphatase OS=Escherichia coli (strain K12) GN=agp PE=1 SV=1	AGP_ECOLI	45682.9	1	5	5	9	0.0017	0.143	NVAKPLVSYIDK	R	A	0.995	30.5	25	30.5	0	0	2	0	2	1346.77	652.693	81780.4	282	293
Ecoli-1	Glucose-1-phosphatase OS=Escherichia coli (strain K12) GN=agp PE=1 SV=1	AGP_ECOLI	45682.9	1	5	5	9	0.0017	0.143	YQQEPGVSGPLK	K	V	0.997	38.8	25	38.5	0	1	0	0	2	1302.67	348.338	19838.4	215	226
Ecoli-1	UDP-N-acetylglucosamine 1-carboxyvinyltransferase OS=Escherichia coli (strain K12) GN=murA PE=1 SV=1	MURA_ECOLI	44817.9	1	5	5	5	0.000944	0.181	EPEIVDTANFLITLGAK	R	I	0.997	52.2	25	52.2	0	1	0	0	2	1830.98	1636.96	34392.5	188	204
Ecoli-1	UDP-N-acetylglucosamine 1-carboxyvinyltransferase OS=Escherichia coli (strain K12) GN=murA PE=1 SV=1	MURA_ECOLI	44817.9	1	5	5	5	0.000944	0.181	IETGTFLVAAAISR	R	G	0.997	73.2	25	70	0	1	0	0	2	1448.81	1207.88	29418.5	233	246
Ecoli-1	UDP-N-acetylglucosamine 1-carboxyvinyltransferase OS=Escherichia coli (strain K12) GN=murA PE=1 SV=1	MURA_ECOLI	44817.9	1	5	5	5	0.000944	0.181	IVIEGVER	R	L	0.99	29	25	26.7	0	1	0	0	2	914.531	418.54	32170.1	213	220
Ecoli-1	UDP-N-acetylglucosamine 1-carboxyvinyltransferase OS=Escherichia coli (strain K12) GN=murA PE=1 SV=1	MURA_ECOLI	44817.9	1	5	5	5	0.000944	0.181	NAALPILFAALLAEEPVEIQNVPK	K	L	0.983	26	25	26	0	0	1	0	2	2560.44	2013.49	24301.4	23	46
Ecoli-1	UDP-N-acetylglucosamine 1-carboxyvinyltransferase OS=Escherichia coli (strain K12) GN=murA PE=1 SV=1	MURA_ECOLI	44817.9	1	5	5	5	0.000944	0.181	NAQPDTLDAVLAK	R	L	0.956	21.4	25	21.4	0	1	0	0	2	1355.72	739.755	23611.9	253	265
Ecoli-1	Dihydrolipoyllysine-residue succinyltransferase component of 2-oxoglutarate dehydrogenase complex OS=Escherichia coli (strain K12) GN=sucB PE=1 SV=2	ODO2_ECOLI	44012.1	0.963	1	1	1	0.000189	0.0593	SSVDILVPDLPESVADATVATWHK	M	K	0.997	33	25	32.1	0	0	1	0	1	2550.31	1633.28	51138.8	2	25
Ecoli-1	Asparagine--tRNA ligase OS=Escherichia coli (strain K12) GN=asnS PE=1 SV=2	SYN_ECOLI	52570.3	1	3	3	3	0.000567	0.0644	TNLIGAVAR	R	V	0.99	26	25	16.6	0	1	0	0	2	914.542	534.487	25027.7	131	139
Ecoli-1	Asparagine--tRNA ligase OS=Escherichia coli (strain K12) GN=asnS PE=1 SV=2	SYN_ECOLI	52570.3	1	3	3	3	0.000567	0.0644	VAVDSEVTVR	R	G	0.997	50.9	25	45.6	0	1	0	0	2	1074.58	328.337	22184.1	14	23
Ecoli-1	Asparagine--tRNA ligase OS=Escherichia coli (strain K12) GN=asnS PE=1 SV=2	SYN_ECOLI	52570.3	1	3	3	3	0.000567	0.0644	VSTLDLENLPR	R	N	0.997	44.7	25	37	0	1	0	0	2	1256.68	874.515	41184.6	179	189
Ecoli-1	Probable Fe(2+)-trafficking protein OS=Escherichia coli (strain K12) GN=yggX PE=1 SV=2	FETP_ECOLI	10952.8	1	2	2	3	0.000567	0.286	EVHIEGYTPEDK	K	-	0.969	21.4	25	21.4	0	0	1	0	2	1416.66	334.043	36972.7	79	90
Ecoli-1	Probable Fe(2+)-trafficking protein OS=Escherichia coli (strain K12) GN=yggX PE=1 SV=2	FETP_ECOLI	10952.8	1	2	2	3	0.000567	0.286	LLEQEMVNFLFEGK	K	E	0.997	76.2	25	76.2	0	2	0	0	2	1696.86	1639.55	52074.6	65	78
Ecoli-1	D-xylose-binding periplasmic protein OS=Escherichia coli (strain K12) GN=xylF PE=1 SV=1	XYLF_ECOLI	35735	0.888	1	1	1	0.000189	0.0273	LLTPIDVNK	R	N	0.99	25	25	25	0	1	0	0	2	1012.6	689.103	29746.1	304	312
Ecoli-1	Transcription termination/antitermination protein NusA OS=Escherichia coli (strain K12) GN=nusA PE=1 SV=1	NUSA_ECOLI	54871.4	1	5	5	7	0.00132	0.17	EILAVVEAVSNEK	K	A	0.997	64.6	25	45.2	0	2	0	0	2	1400.76	1057.16	91482.1	4	16
Ecoli-1	Transcription termination/antitermination protein NusA OS=Escherichia coli (strain K12) GN=nusA PE=1 SV=1	NUSA_ECOLI	54871.4	1	5	5	7	0.00132	0.17	ELLEIEGLDEPTVEALR	K	E	0.997	65.3	25	64.2	0	1	0	0	2	1926.01	1356.19	59404.4	391	407
Ecoli-1	Transcription termination/antitermination protein NusA OS=Escherichia coli (strain K12) GN=nusA PE=1 SV=1	NUSA_ECOLI	54871.4	1	5	5	7	0.00132	0.17	GVCTLEDLAEQGIDDLADIEGLTDEK	R	A	0.997	76.2	25	76.2	0	0	1	0	2	2819.31	1934.99	44444	452	477
Ecoli-1	Transcription termination/antitermination protein NusA OS=Escherichia coli (strain K12) GN=nusA PE=1 SV=1	NUSA_ECOLI	54871.4	1	5	5	7	0.00132	0.17	IEVPEIGEEVIEIK	R	A	0.997	56.5	25	55.6	0	2	0	0	2	1596.87	1322.45	64732.5	211	224
Ecoli-1	Transcription termination/antitermination protein NusA OS=Escherichia coli (strain K12) GN=nusA PE=1 SV=1	NUSA_ECOLI	54871.4	1	5	5	7	0.00132	0.17	IFEALESALATATK	K	K	0.997	76.1	25	76.1	0	1	0	0	2	1464.79	1362.59	30582.9	23	36
Ecoli-1	Riboflavin synthase OS=Escherichia coli (strain K12) GN=ribC PE=1 SV=1	RISA_ECOLI	23444.8	0.591	1	1	1	0.000189	0.0516	LVSIDEKPNFR	K	T	0.945	21.9	25	21.9	0	0	1	0	2	1317.72	553.926	25897.8	12	22
Ecoli-1	Glutamine-binding periplasmic protein OS=Escherichia coli (strain K12) GN=glnH PE=1 SV=1	GLNH_ECOLI	27191.3	1	8	11	23	0.00434	0.464	ADAVLHDTPNILYFIK	R	T	0.997	72.9	25	72.9	0	2	3	0	2	1829.98	1451.28	184275	173	188
Ecoli-1	Glutamine-binding periplasmic protein OS=Escherichia coli (strain K12) GN=glnH PE=1 SV=1	GLNH_ECOLI	27191.3	1	8	11	23	0.00434	0.464	AIDFSDGYYK	K	S	0.997	31.3	25	31.3	0	2	0	0	2	1178.54	584.086	65360.2	100	109
Ecoli-1	Glutamine-binding periplasmic protein OS=Escherichia coli (strain K12) GN=glnH PE=1 SV=1	GLNH_ECOLI	27191.3	1	8	11	23	0.00434	0.464	AVGDSLEAQQYGIAFPK	K	G	0.997	90.3	25	90.3	0	2	0	0	2	1793.91	997.54	58230.3	197	213
Ecoli-1	Glutamine-binding periplasmic protein OS=Escherichia coli (strain K12) GN=glnH PE=1 SV=1	GLNH_ECOLI	27191.3	1	8	11	23	0.00434	0.464	LDYELKPMDFSGIIPALQTK	K	N	0.968	23.6	25	23.6	0	0	1	0	2	2279.2	1600.67	39739	63	82
Ecoli-1	Glutamine-binding periplasmic protein OS=Escherichia coli (strain K12) GN=glnH PE=1 SV=1	GLNH_ECOLI	27191.3	1	8	11	23	0.00434	0.464	LVVATDTAFVPFEFK	K	Q	0.997	87.8	25	87.8	0	3	2	0	2	1683.9	1521.32	248373	27	41
Ecoli-1	Glutamine-binding periplasmic protein OS=Escherichia coli (strain K12) GN=glnH PE=1 SV=1	GLNH_ECOLI	27191.3	1	8	11	23	0.00434	0.464	NVDLALAGITITDER	K	K	0.997	104	25	104	0	2	2	0	2	1600.85	1208.98	154659	83	97
Ecoli-1	Glutamine-binding periplasmic protein OS=Escherichia coli (strain K12) GN=glnH PE=1 SV=1	GLNH_ECOLI	27191.3	1	8	11	23	0.00434	0.464	SGLLVMVK	K	A	0.99	59	25	56.9	0	2	0	0	2	846.512	823.499	64854	110	117
Ecoli-1	Glutamine-binding periplasmic protein OS=Escherichia coli (strain K12) GN=glnH PE=1 SV=1	GLNH_ECOLI	27191.3	1	8	11	23	0.00434	0.464	YVGFDVDLWAAIAK	K	E	0.997	81.1	25	81.1	0	2	0	0	2	1567.82	1704.63	53532.2	46	59
Ecoli-1	D-lactate dehydrogenase OS=Escherichia coli (strain K12) GN=dld PE=1 SV=3	DLD_ECOLI	64614.1	0.968	1	1	1	0.000189	0.0368	LTLVNHLGIDLGETPEQILSK	K	L	0.997	32.8	25	32.8	0	0	1	0	2	2290.27	1488.67	39978.3	185	205
Ecoli-1	Protein IscX OS=Escherichia coli (strain K12) GN=iscX PE=1 SV=1	ISCX_ECOLI	7732	0.968	1	1	1	0.000189	0.212	ILEAILLVWLDEAE	K	-	0.997	46.3	25	46.3	0	1	0	0	2	1626.9	2013	40041.8	53	66
Ecoli-1	Glutathione S-transferase GstB OS=Escherichia coli (strain K12) GN=gstB PE=1 SV=1	GSTB_ECOLI	23714	1	3	5	10	0.00189	0.24	DDESDLILWESNAIVR	R	Y	0.997	99.5	25	95.8	0	2	0	0	2	1874.91	1332.93	85357.5	58	73
Ecoli-1	Glutathione S-transferase GstB OS=Escherichia coli (strain K12) GN=gstB PE=1 SV=1	GSTB_ECOLI	23714	1	3	5	10	0.00189	0.24	ECDALFALLDAELAK	K	V	0.997	90.2	25	82.1	0	2	2	0	2	1678.84	1749.36	144412	136	150
Ecoli-1	Glutathione S-transferase GstB OS=Escherichia coli (strain K12) GN=gstB PE=1 SV=1	GSTB_ECOLI	23714	1	3	5	10	0.00189	0.24	VLLTLEELELPYEQILAGR	K	E	0.997	68.4	25	61.1	0	2	2	0	2	2199.23	1924.19	197544	16	34
Ecoli-1	Translation initiation factor IF-1 OS=Escherichia coli (strain K12) GN=infA PE=1 SV=2	IF1_ECOLI	8249.7	0.795	1	1	1	0.000189	0.167	VTVELTPYDLSK	K	G	0.979	23.6	25	23.6	0	1	0	0	2	1364.73	909.349	21380.7	53	64
Ecoli-1	UPF0304 protein YfbU OS=Escherichia coli (strain K12) GN=yfbU PE=1 SV=1	YFBU_ECOLI	19536.5	1	2	2	3	0.000567	0.128	LILSNQYK	R	M	0.99	26.4	25	26.4	0	2	0	0	2	978.562	399.716	54530.3	9	16
Ecoli-1	UPF0304 protein YfbU OS=Escherichia coli (strain K12) GN=yfbU PE=1 SV=1	YFBU_ECOLI	19536.5	1	2	2	3	0.000567	0.128	VTFLGFDAATEAR	R	Y	0.997	53.9	25	53.9	0	1	0	0	2	1397.71	1059.51	47558.9	90	102
Ecoli-1	Long-chain fatty acid transport protein OS=Escherichia coli (strain K12) GN=fadL PE=1 SV=5	FADL_ECOLI	48543.1	0.968	1	1	2	0.000378	0.0269	ATSTSGDTLFQK	K	H	0.997	55.7	25	53.7	0	2	0	0	2	1255.62	325.703	44906	331	342
Ecoli-1	Alanine racemase, catabolic OS=Escherichia coli (strain K12) GN=dadX PE=2 SV=2	ALR2_ECOLI	38844.8	1	11	11	17	0.00321	0.43	APLDIYLK	K	V	0.99	40.2	25	40.2	0	2	0	0	2	932.545	831.284	64193.2	116	123
Ecoli-1	Alanine racemase, catabolic OS=Escherichia coli (strain K12) GN=dadX PE=2 SV=2	ALR2_ECOLI	38844.8	1	11	11	17	0.00321	0.43	DIANTGLRPVMTLSSEIIGVQTLK	R	A	0.997	83	25	83	0	0	1	0	2	2556.41	1664.7	49146.1	223	246
Ecoli-1	Alanine racemase, catabolic OS=Escherichia coli (strain K12) GN=dadX PE=2 SV=2	ALR2_ECOLI	38844.8	1	11	11	17	0.00321	0.43	HAPTGTPVLVDGVR	R	T	0.997	44.7	25	44.7	0	0	2	0	2	1418.78	544.303	114503	279	292
Ecoli-1	Alanine racemase, catabolic OS=Escherichia coli (strain K12) GN=dadX PE=2 SV=2	ALR2_ECOLI	38844.8	1	11	11	17	0.00321	0.43	IDDVAAAAGTVGYELMCALALR	K	V	0.997	71.5	25	71.5	0	0	1	0	2	2280.14	1955.79	25099.4	329	350
Ecoli-1	Alanine racemase, catabolic OS=Escherichia coli (strain K12) GN=dadX PE=2 SV=2	ALR2_ECOLI	38844.8	1	11	11	17	0.00321	0.43	IEQAAEGLECR	R	R	0.997	67.1	25	64.8	0	1	0	0	2	1275.6	214.425	31598.5	176	186
Ecoli-1	Alanine racemase, catabolic OS=Escherichia coli (strain K12) GN=dadX PE=2 SV=2	ALR2_ECOLI	38844.8	1	11	11	17	0.00321	0.43	IGIVAAGYADGYPR	R	H	0.997	102	25	102	0	2	0	0	2	1422.74	774.708	98849.9	265	278
Ecoli-1	Alanine racemase, catabolic OS=Escherichia coli (strain K12) GN=dadX PE=2 SV=2	ALR2_ECOLI	38844.8	1	11	11	17	0.00321	0.43	IWSAIGATDGFALLNLEEAITLR	R	E	0.996	29	25	29	0	0	1	0	2	2474.33	1983.72	35408.4	46	68
Ecoli-1	Alanine racemase, catabolic OS=Escherichia coli (strain K12) GN=dadX PE=2 SV=2	ALR2_ECOLI	38844.8	1	11	11	17	0.00321	0.43	LKAPLDIYLK	R	V	0.997	58	25	58	0	0	2	0	2	1173.72	956.166	84997.8	114	123
Ecoli-1	Alanine racemase, catabolic OS=Escherichia coli (strain K12) GN=dadX PE=2 SV=2	ALR2_ECOLI	38844.8	1	11	11	17	0.00321	0.43	LTTCVHSNWQLK	R	A	0.965	21.6	25	21.6	0	0	1	0	2	1486.75	527.633	44140.9	96	107
Ecoli-1	Alanine racemase, catabolic OS=Escherichia coli (strain K12) GN=dadX PE=2 SV=2	ALR2_ECOLI	38844.8	1	11	11	17	0.00321	0.43	TRPIQASLDLQALK	M	Q	0.997	57.1	25	57.1	0	0	2	0	1	1553.9	883.476	131647	2	15
Ecoli-1	Alanine racemase, catabolic OS=Escherichia coli (strain K12) GN=dadX PE=2 SV=2	ALR2_ECOLI	38844.8	1	11	11	17	0.00321	0.43	VLTVWQQLR	R	A	0.997	33.5	25	31.8	0	2	0	0	2	1142.67	966.215	79166.3	138	146
Ecoli-1	L-arabinose-binding periplasmic protein OS=Escherichia coli (strain K12) GN=araF PE=1 SV=2	ARAF_ECOLI	35541.5	0.968	1	1	1	0.000189	0.0365	VIAVDDQFVNAK	K	G	0.997	35.9	25	27	0	1	0	0	2	1318.7	679.861	25025.5	108	119
Ecoli-1	NADH-quinone oxidoreductase subunit F OS=Escherichia coli (strain K12) GN=nuoF PE=1 SV=3	NUOF_ECOLI	49294.5	1	2	2	3	0.000567	0.0629	AIAEATEAGLLGK	R	N	0.997	67.2	25	67.2	0	2	0	0	2	1243.69	664.516	59465.8	146	158
Ecoli-1	NADH-quinone oxidoreductase subunit F OS=Escherichia coli (strain K12) GN=nuoF PE=1 SV=3	NUOF_ECOLI	49294.5	1	2	2	3	0.000567	0.0629	ALTGLSPDEIVNQVK	K	D	0.997	43.7	25	43.7	0	1	0	0	2	1583.86	1067.53	23076	41	55
Ecoli-1	N-succinylglutamate 5-semialdehyde dehydrogenase OS=Escherichia coli (strain K12) GN=astD PE=1 SV=1	ASTD_ECOLI	53027.1	1	3	3	6	0.00113	0.102	AELTAIIAR	K	E	0.997	32.2	25	26.7	0	2	0	0	2	957.573	727.435	95122.3	77	85
Ecoli-1	N-succinylglutamate 5-semialdehyde dehydrogenase OS=Escherichia coli (strain K12) GN=astD PE=1 SV=1	ASTD_ECOLI	53027.1	1	3	3	6	0.00113	0.102	ETGQALSALEDLDGLLFTGSANTGYQLHR	R	Q	0.997	58.3	25	58.3	0	0	2	0	2	3077.52	1787.52	84581.9	202	230
Ecoli-1	N-succinylglutamate 5-semialdehyde dehydrogenase OS=Escherichia coli (strain K12) GN=astD PE=1 SV=1	ASTD_ECOLI	53027.1	1	3	3	6	0.00113	0.102	FGLSCGLVSPER	R	E	0.997	73.1	25	69.8	0	2	0	0	2	1321.66	834.793	52446.9	401	412
Ecoli-1	Carbonic anhydrase 2 OS=Escherichia coli (strain K12) GN=can PE=1 SV=1	CAN_ECOLI	25096.9	1	2	2	3	0.000567	0.1	DLDVTATNR	R	E	0.972	22.8	25	16	0	1	0	0	2	1004.5	197.136	29267.9	190	198
Ecoli-1	Carbonic anhydrase 2 OS=Escherichia coli (strain K12) GN=can PE=1 SV=1	CAN_ECOLI	25096.9	1	2	2	3	0.000567	0.1	LTGLEPGELFVHR	R	N	0.997	44.2	25	44.2	0	0	2	0	2	1467.8	1040.24	112942	52	64
Ecoli-1	D-erythro-7,8-dihydroneopterin triphosphate epimerase OS=Escherichia coli (strain K12) GN=folX PE=1 SV=2	FOLX_ECOLI	14082.5	0.999	1	1	1	0.000189	0.0833	LTQDVLDIAR	K	E	0.997	50	25	47.3	0	1	0	0	2	1143.64	777.25	26735.9	79	88
Ecoli-1	Aminomethyltransferase OS=Escherichia coli (strain K12) GN=gcvT PE=1 SV=3	GCST_ECOLI	40147	1	9	11	24	0.00453	0.28	AATLFNDAQR	K	Q	0.997	63.1	25	56.5	0	3	0	0	2	1106.56	375.11	120747	156	165
Ecoli-1	Aminomethyltransferase OS=Escherichia coli (strain K12) GN=gcvT PE=1 SV=3	GCST_ECOLI	40147	1	9	11	24	0.00453	0.28	ALVEAGVKPCGLGAR	R	D	0.997	36.5	25	33.1	0	0	2	0	2	1497.82	528.052	122926	210	224
Ecoli-1	Aminomethyltransferase OS=Escherichia coli (strain K12) GN=gcvT PE=1 SV=3	GCST_ECOLI	40147	1	9	11	24	0.00453	0.28	AQQTPLYEQHTLCGAR	M	M	0.997	31.1	25	31.1	0	0	1	0	1	1872.9	414.475	71009.1	2	17
Ecoli-1	Aminomethyltransferase OS=Escherichia coli (strain K12) GN=gcvT PE=1 SV=3	GCST_ECOLI	40147	1	9	11	24	0.00453	0.28	DLSWITQHAEPFGIEITVR	K	D	0.997	66.7	25	65.4	0	2	3	0	2	2212.14	1602.02	337239	121	139
Ecoli-1	Aminomethyltransferase OS=Escherichia coli (strain K12) GN=gcvT PE=1 SV=3	GCST_ECOLI	40147	1	9	11	24	0.00453	0.28	EKDLSWITQHAEPFGIEITVR	R	D	0.985	43.6	25	43.6	0	0	0	2	2	2469.28	1395.14	127746	119	139
Ecoli-1	Aminomethyltransferase OS=Escherichia coli (strain K12) GN=gcvT PE=1 SV=3	GCST_ECOLI	40147	1	9	11	24	0.00453	0.28	LVGLVMTEK	K	G	0.997	33.5	25	33.5	0	2	0	0	2	989.57	719.518	44819.4	281	289
Ecoli-1	Aminomethyltransferase OS=Escherichia coli (strain K12) GN=gcvT PE=1 SV=3	GCST_ECOLI	40147	1	9	11	24	0.00453	0.28	LVVNSATR	R	E	0.99	28.7	25	24.8	0	1	0	0	2	859.5	137.955	28914	111	118
Ecoli-1	Aminomethyltransferase OS=Escherichia coli (strain K12) GN=gcvT PE=1 SV=3	GCST_ECOLI	40147	1	9	11	24	0.00453	0.28	VPEGIGETAIVQIR	R	N	0.997	79.5	25	76.8	0	4	2	0	2	1481.83	938.059	184426	330	343
Ecoli-1	Aminomethyltransferase OS=Escherichia coli (strain K12) GN=gcvT PE=1 SV=3	GCST_ECOLI	40147	1	9	11	24	0.00453	0.28	YLLANDVAK	R	L	0.997	40.3	25	35.2	0	2	0	0	2	1006.56	487.452	91133	68	76
Ecoli-1	Outer membrane protein assembly factor BamC OS=Escherichia coli (strain K12) GN=bamC PE=1 SV=1	BAMC_ECOLI	36842.3	1	3	3	6	0.00113	0.105	ALDIRPPAQPLALVSGAR	K	T	0.997	34.5	25	34.5	0	0	2	0	2	1845.07	1211.35	97976	79	96
Ecoli-1	Outer membrane protein assembly factor BamC OS=Escherichia coli (strain K12) GN=bamC PE=1 SV=1	BAMC_ECOLI	36842.3	1	3	3	6	0.00113	0.105	LQVGDLDNR	K	S	0.997	45	25	36.3	0	2	0	0	2	1029.53	361.125	80195.2	305	313
Ecoli-1	Outer membrane protein assembly factor BamC OS=Escherichia coli (strain K12) GN=bamC PE=1 SV=1	BAMC_ECOLI	36842.3	1	3	3	6	0.00113	0.105	SSLQFIDPK	R	G	0.997	69.6	25	46.6	0	2	0	0	2	1034.55	674.124	90392.4	314	322
Ecoli-1	Biotin carboxyl carrier protein of acetyl-CoA carboxylase OS=Escherichia coli (strain K12) GN=accB PE=1 SV=1	BCCP_ECOLI	16687	1	3	4	7	0.00132	0.327	AFIEVGQK	K	V	0.99	40.4	25	36.6	0	2	0	0	2	891.494	423.509	86207	101	108
Ecoli-1	Biotin carboxyl carrier protein of acetyl-CoA carboxylase OS=Escherichia coli (strain K12) GN=accB PE=1 SV=1	BCCP_ECOLI	16687	1	3	4	7	0.00132	0.327	AILVESGQPVEFDEPLVVIE	K	-	0.997	64.8	25	64.8	0	2	1	0	2	2183.15	1648.27	125486	137	156
Ecoli-1	Biotin carboxyl carrier protein of acetyl-CoA carboxylase OS=Escherichia coli (strain K12) GN=accB PE=1 SV=1	BCCP_ECOLI	16687	1	3	4	7	0.00132	0.327	LIELVEESGISELEISEGEESVR	K	I	0.997	82.7	25	82.7	0	0	2	0	2	2546.27	1367.92	76118.8	9	31
Ecoli-1	Glyoxylate/hydroxypyruvate reductase A OS=Escherichia coli (strain K12) GN=ghrA PE=1 SV=2	GHRA_ECOLI	35343.7	1	3	3	5	0.000944	0.179	EDFTIGILGAGVLGSK	R	V	0.997	62.3	25	62.3	0	1	0	0	2	1576.86	1489.12	31091	135	150
Ecoli-1	Glyoxylate/hydroxypyruvate reductase A OS=Escherichia coli (strain K12) GN=ghrA PE=1 SV=2	GHRA_ECOLI	35343.7	1	3	3	5	0.000944	0.179	GVHVVEDDLLAALDSGK	R	V	0.997	53.2	25	52.2	0	0	2	0	2	1737.9	1212.83	66132.1	228	244
Ecoli-1	Glyoxylate/hydroxypyruvate reductase A OS=Escherichia coli (strain K12) GN=ghrA PE=1 SV=2	GHRA_ECOLI	35343.7	1	3	3	5	0.000944	0.179	VLINLLPNTPETVGIINQQLLEK	R	L	0.997	82.5	25	82.5	0	0	2	0	2	2559.48	1755.47	123033	193	215
Ecoli-1	Outer membrane protein assembly factor BamA OS=Escherichia coli (strain K12) GN=bamA PE=1 SV=1	BAMA_ECOLI	90554.4	1	10	10	16	0.00302	0.147	ALFATGNFEDVR	R	V	0.997	53.5	25	53.5	0	2	0	0	2	1339.66	895.643	61105.2	65	76
Ecoli-1	Outer membrane protein assembly factor BamA OS=Escherichia coli (strain K12) GN=bamA PE=1 SV=1	BAMA_ECOLI	90554.4	1	10	10	16	0.00302	0.147	AVVTPLPR	K	N	0.99	31.5	25	31.5	0	2	0	0	2	852.53	449.001	74692.3	153	160
Ecoli-1	Outer membrane protein assembly factor BamA OS=Escherichia coli (strain K12) GN=bamA PE=1 SV=1	BAMA_ECOLI	90554.4	1	10	10	16	0.00302	0.147	DGDTLLVQVK	R	E	0.997	51	25	49.5	0	1	0	0	2	1087.6	663.458	42517.7	80	89
Ecoli-1	Outer membrane protein assembly factor BamA OS=Escherichia coli (strain K12) GN=bamA PE=1 SV=1	BAMA_ECOLI	90554.4	1	10	10	16	0.00302	0.147	DIHFEGLQR	K	V	0.99	25	25	25	0	0	1	0	2	1114.56	529.292	28210.5	28	36
Ecoli-1	Outer membrane protein assembly factor BamA OS=Escherichia coli (strain K12) GN=bamA PE=1 SV=1	BAMA_ECOLI	90554.4	1	10	10	16	0.00302	0.147	FNIDSTQVSLTPDKK	R	G	0.997	37.7	25	37.7	0	0	2	0	2	1692.88	729.086	79608.3	238	252
Ecoli-1	Outer membrane protein assembly factor BamA OS=Escherichia coli (strain K12) GN=bamA PE=1 SV=1	BAMA_ECOLI	90554.4	1	10	10	16	0.00302	0.147	LAGDLETLR	K	S	0.997	44.9	25	40.1	0	1	0	0	2	987.547	504.254	32060.9	219	227
Ecoli-1	Outer membrane protein assembly factor BamA OS=Escherichia coli (strain K12) GN=bamA PE=1 SV=1	BAMA_ECOLI	90554.4	1	10	10	16	0.00302	0.147	LGFFETVDTDTQR	R	V	0.997	83.3	25	83.3	0	2	0	0	2	1528.73	936.57	68447.2	392	404
Ecoli-1	Outer membrane protein assembly factor BamA OS=Escherichia coli (strain K12) GN=bamA PE=1 SV=1	BAMA_ECOLI	90554.4	1	10	10	16	0.00302	0.147	LSGVEVSGNLAGHSAEIEQLTK	K	I	0.997	38.6	25	38.6	0	0	1	0	2	2239.16	907.768	48726.2	268	289
Ecoli-1	Outer membrane protein assembly factor BamA OS=Escherichia coli (strain K12) GN=bamA PE=1 SV=1	BAMA_ECOLI	90554.4	1	10	10	16	0.00302	0.147	TTIADIEK	R	G	0.99	33.4	25	24	0	2	0	0	2	890.483	287.986	69685.1	128	135
Ecoli-1	Outer membrane protein assembly factor BamA OS=Escherichia coli (strain K12) GN=bamA PE=1 SV=1	BAMA_ECOLI	90554.4	1	10	10	16	0.00302	0.147	VPGSPDQVDVVYK	R	V	0.997	59.3	25	59.3	0	2	0	0	2	1402.72	539.76	32459.4	405	417
Ecoli-1	Acetyl-coenzyme A carboxylase carboxyl transferase subunit beta OS=Escherichia coli (strain K12) GN=accD PE=1 SV=1	ACCD_ECOLI	33322.5	0.968	1	1	1	0.000189	0.0658	LHSLLDEGSLVELGSELEPK	R	D	0.997	44.3	25	44.3	0	0	1	0	2	2165.13	1491.02	40537.2	61	80
Ecoli-1	Uncharacterized protein YceD OS=Escherichia coli (strain K12) GN=yceD PE=4 SV=1	YCED_ECOLI	19314.3	0.968	1	1	1	0.000189	0.052	VTVTLECQR	K	C	0.997	57.3	25	55.9	0	1	0	0	2	1105.57	323.859	26321.9	67	75
Ecoli-1	Phosphoglucomutase OS=Escherichia coli (strain K12) GN=pgm PE=1 SV=1	PGM_ECOLI	58361.6	0.968	1	1	1	0.000189	0.0201	EAVEIVSEVLK	K	N	0.997	42.4	25	40.8	0	1	0	0	2	1215.68	1052.19	27752.3	534	544
Ecoli-1	Phosphoglycerate kinase OS=Escherichia coli (strain K12) GN=pgk PE=1 SV=2	PGK_ECOLI	41119.2	1	15	21	51	0.00963	0.618	ADEQILDIGDASAQELAEILK	K	N	0.997	89.3	25	89.3	0	2	3	0	2	2242.15	1753.86	233814	279	299
Ecoli-1	Phosphoglycerate kinase OS=Escherichia coli (strain K12) GN=pgk PE=1 SV=2	PGK_ECOLI	41119.2	1	15	21	51	0.00963	0.618	ADLNVPVK	R	D	0.99	50.1	25	43.8	0	2	0	0	2	855.494	395.378	117629	20	27
Ecoli-1	Phosphoglycerate kinase OS=Escherichia coli (strain K12) GN=pgk PE=1 SV=2	PGK_ECOLI	41119.2	1	15	21	51	0.00963	0.618	ADLNVPVKDGK	R	V	0.994	29.1	25	29.1	0	0	1	0	2	1155.64	263.574	44756.2	20	30
Ecoli-1	Phosphoglycerate kinase OS=Escherichia coli (strain K12) GN=pgk PE=1 SV=2	PGK_ECOLI	41119.2	1	15	21	51	0.00963	0.618	ASLPTIELALK	R	Q	0.997	71.1	25	65.4	0	4	0	0	2	1155.7	1188.26	274135	39	49
Ecoli-1	Phosphoglycerate kinase OS=Escherichia coli (strain K12) GN=pgk PE=1 SV=2	PGK_ECOLI	41119.2	1	15	21	51	0.00963	0.618	DYLDGVDVAEGELVVLENVR	K	F	0.997	123	25	123	0	2	2	0	2	2204.11	1621.99	182332	94	113
Ecoli-1	Phosphoglycerate kinase OS=Escherichia coli (strain K12) GN=pgk PE=1 SV=2	PGK_ECOLI	41119.2	1	15	21	51	0.00963	0.618	FADVACAGPLLAAELDALGK	K	A	0.997	73.2	25	73.2	0	4	4	0	2	2002.03	1664.53	308804	157	176
Ecoli-1	Phosphoglycerate kinase OS=Escherichia coli (strain K12) GN=pgk PE=1 SV=2	PGK_ECOLI	41119.2	1	15	21	51	0.00963	0.618	IADQLIVGGGIANTFIAAQGHDVGK	K	S	0.997	80.6	25	80.6	0	0	2	0	2	2465.32	1334.33	168137	207	231
Ecoli-1	Phosphoglycerate kinase OS=Escherichia coli (strain K12) GN=pgk PE=1 SV=2	PGK_ECOLI	41119.2	1	15	21	51	0.00963	0.618	ISYISTGGGAFLEFVEGK	K	V	0.997	99.2	25	99.2	0	4	2	0	2	1874.95	1518.24	243961	356	373
Ecoli-1	Phosphoglycerate kinase OS=Escherichia coli (strain K12) GN=pgk PE=1 SV=2	PGK_ECOLI	41119.2	1	15	21	51	0.00963	0.618	KGTEIVANAIADSEAFSIAGGGDTLAAIDLFGIADK	R	I	0.997	78.9	25	78.9	0	0	2	0	2	3521.8	1922.77	76525	320	355
Ecoli-1	Phosphoglycerate kinase OS=Escherichia coli (strain K12) GN=pgk PE=1 SV=2	PGK_ECOLI	41119.2	1	15	21	51	0.00963	0.618	LLTTCNIPVPSDVR	R	V	0.997	73.1	25	68.3	0	3	0	0	2	1584.84	931.943	129426	245	258
Ecoli-1	Phosphoglycerate kinase OS=Escherichia coli (strain K12) GN=pgk PE=1 SV=2	PGK_ECOLI	41119.2	1	15	21	51	0.00963	0.618	LTVLDSLSK	K	I	0.997	48.3	25	45	0	2	0	0	2	975.572	741.556	119349	198	206
Ecoli-1	Phosphoglycerate kinase OS=Escherichia coli (strain K12) GN=pgk PE=1 SV=2	PGK_ECOLI	41119.2	1	15	21	51	0.00963	0.618	SLYEADLVDEAK	K	R	0.997	67.2	25	67.2	0	2	0	0	2	1352.66	681.396	91987.4	232	243
Ecoli-1	Phosphoglycerate kinase OS=Escherichia coli (strain K12) GN=pgk PE=1 SV=2	PGK_ECOLI	41119.2	1	15	21	51	0.00963	0.618	TILWNGPVGVFEFPNFR	K	K	0.997	61.7	25	61.7	0	2	2	0	2	1993.03	1858.16	152727	303	319
Ecoli-1	Phosphoglycerate kinase OS=Escherichia coli (strain K12) GN=pgk PE=1 SV=2	PGK_ECOLI	41119.2	1	15	21	51	0.00963	0.618	VATEFSETAPATLK	R	S	0.997	94	25	89	0	3	2	0	2	1464.76	618.493	206782	259	272
Ecoli-1	Phosphoglycerate kinase OS=Escherichia coli (strain K12) GN=pgk PE=1 SV=2	PGK_ECOLI	41119.2	1	15	21	51	0.00963	0.618	VLPAVAMLEER	K	A	0.995	27.5	25	27.5	0	1	0	0	2	1227.68	1171.4	31475.1	374	384
Ecoli-1	50S ribosomal protein L25 OS=Escherichia coli (strain K12) GN=rplY PE=1 SV=1	RL25_ECOLI	10693.6	0.833	1	1	1	0.000189	0.16	AEFYSEVLTIVVDGK	K	E	0.984	34.6	25	34.6	0	1	0	0	2	1669.87	1593.64	20298	54	68
Ecoli-1	Succinyl-CoA ligase [ADP-forming] subunit beta OS=Escherichia coli (strain K12) GN=sucC PE=1 SV=1	SUCC_ECOLI	41392.7	1	14	19	34	0.00642	0.466	CDLIADGIIGAVAEVGVNVPVVVR	R	L	0.997	66.1	25	66.1	0	0	1	0	2	2435.33	1935.26	29696.7	325	348
Ecoli-1	Succinyl-CoA ligase [ADP-forming] subunit beta OS=Escherichia coli (strain K12) GN=sucC PE=1 SV=1	SUCC_ECOLI	41392.7	1	14	19	34	0.00642	0.466	DLALIEINPLVITK	R	Q	0.997	83.5	25	83.5	0	3	2	0	2	1551.94	1697.72	185773	192	205
Ecoli-1	Succinyl-CoA ligase [ADP-forming] subunit beta OS=Escherichia coli (strain K12) GN=sucC PE=1 SV=1	SUCC_ECOLI	41392.7	1	14	19	34	0.00642	0.466	ELYLGAVVDR	K	S	0.997	47.8	25	46	0	2	0	0	2	1134.62	844.44	79784	107	116
Ecoli-1	Succinyl-CoA ligase [ADP-forming] subunit beta OS=Escherichia coli (strain K12) GN=sucC PE=1 SV=1	SUCC_ECOLI	41392.7	1	14	19	34	0.00642	0.466	GLTDAAQQVVAAVEGK	K	-	0.997	143	25	133	0	4	2	0	2	1556.83	1273.7	245247	373	388
Ecoli-1	Succinyl-CoA ligase [ADP-forming] subunit beta OS=Escherichia coli (strain K12) GN=sucC PE=1 SV=1	SUCC_ECOLI	41392.7	1	14	19	34	0.00642	0.466	IGAGPWVVK	K	C	0.997	49.9	25	39	0	2	0	0	2	926.546	710.391	86101.9	38	46
Ecoli-1	Succinyl-CoA ligase [ADP-forming] subunit beta OS=Escherichia coli (strain K12) GN=sucC PE=1 SV=1	SUCC_ECOLI	41392.7	1	14	19	34	0.00642	0.466	IILSDDKVK	K	A	0.987	24.2	25	16.8	0	0	1	0	2	1030.61	272.056	21522.6	304	312
Ecoli-1	Succinyl-CoA ligase [ADP-forming] subunit beta OS=Escherichia coli (strain K12) GN=sucC PE=1 SV=1	SUCC_ECOLI	41392.7	1	14	19	34	0.00642	0.466	KLADSGLNIIAAK	K	G	0.997	36.5	25	28.3	0	0	1	0	2	1313.78	704.596	30765	360	372
Ecoli-1	Succinyl-CoA ligase [ADP-forming] subunit beta OS=Escherichia coli (strain K12) GN=sucC PE=1 SV=1	SUCC_ECOLI	41392.7	1	14	19	34	0.00642	0.466	LADSGLNIIAAK	K	G	0.997	89.5	25	79.6	0	2	0	0	2	1185.68	795.234	89272.1	361	372
Ecoli-1	Succinyl-CoA ligase [ADP-forming] subunit beta OS=Escherichia coli (strain K12) GN=sucC PE=1 SV=1	SUCC_ECOLI	41392.7	1	14	19	34	0.00642	0.466	LEGNNAELGAK	R	K	0.997	70.1	25	62	0	2	0	0	2	1115.57	126.248	43465.5	349	359
Ecoli-1	Succinyl-CoA ligase [ADP-forming] subunit beta OS=Escherichia coli (strain K12) GN=sucC PE=1 SV=1	SUCC_ECOLI	41392.7	1	14	19	34	0.00642	0.466	LGADGNALFR	K	Q	0.997	95.3	25	78	0	2	0	0	2	1033.54	597.988	63609.4	216	225
Ecoli-1	Succinyl-CoA ligase [ADP-forming] subunit beta OS=Escherichia coli (strain K12) GN=sucC PE=1 SV=1	SUCC_ECOLI	41392.7	1	14	19	34	0.00642	0.466	LHGGEPANFLDVGGGATK	K	E	0.997	53.2	25	53.2	0	1	2	0	2	1739.87	734.066	140820	278	295
Ecoli-1	Succinyl-CoA ligase [ADP-forming] subunit beta OS=Escherichia coli (strain K12) GN=sucC PE=1 SV=1	SUCC_ECOLI	41392.7	1	14	19	34	0.00642	0.466	LVTYQTDANGQPVNQILVEAATDIAK	R	E	0.997	81	25	81	0	1	2	0	2	2772.44	1540.06	125227	81	106
Ecoli-1	Succinyl-CoA ligase [ADP-forming] subunit beta OS=Escherichia coli (strain K12) GN=sucC PE=1 SV=1	SUCC_ECOLI	41392.7	1	14	19	34	0.00642	0.466	QGDLICLDGK	K	L	0.997	68	25	61.4	0	2	0	0	2	1118.55	569.542	99050.2	206	215
Ecoli-1	Succinyl-CoA ligase [ADP-forming] subunit beta OS=Escherichia coli (strain K12) GN=sucC PE=1 SV=1	SUCC_ECOLI	41392.7	1	14	19	34	0.00642	0.466	VAEETPHLIHK	K	V	0.995	32.1	25	32.1	0	1	1	0	2	1273.69	200.292	59759.8	136	146
Ecoli-1	Transcription termination factor Rho OS=Escherichia coli (strain K12) GN=rho PE=1 SV=1	RHO_ECOLI	47006.3	1	4	5	9	0.0017	0.122	DVIILLDSITR	K	L	0.997	53	25	53	0	2	0	0	2	1257.74	1484.71	88528.5	259	269
Ecoli-1	Transcription termination factor Rho OS=Escherichia coli (strain K12) GN=rho PE=1 SV=1	RHO_ECOLI	47006.3	1	4	5	9	0.0017	0.122	GLIVAPPK	R	A	0.99	35.5	25	35.5	0	2	0	0	2	794.514	548.947	46235.1	174	181
Ecoli-1	Transcription termination factor Rho OS=Escherichia coli (strain K12) GN=rho PE=1 SV=1	RHO_ECOLI	47006.3	1	4	5	9	0.0017	0.122	SGEDIFGDGVLEILQDGFGFLR	K	S	0.997	91.1	25	91.1	0	2	2	0	2	2384.18	2055.76	105716	45	66
Ecoli-1	Transcription termination factor Rho OS=Escherichia coli (strain K12) GN=rho PE=1 SV=1	RHO_ECOLI	47006.3	1	4	5	9	0.0017	0.122	VLDLASPIGR	R	G	0.997	47.6	25	42.3	0	1	0	0	2	1040.61	835.854	23329.7	161	170
Ecoli-1	Xaa-Pro dipeptidase OS=Escherichia coli (strain K12) GN=pepQ PE=1 SV=2	PEPQ_ECOLI	50177.3	1	2	2	2	0.000378	0.0519	GNIGYIGPVPER	R	A	0.99	26.3	25	26.3	0	1	0	0	2	1271.67	657.213	17322.3	124	135
Ecoli-1	Xaa-Pro dipeptidase OS=Escherichia coli (strain K12) GN=pepQ PE=1 SV=2	PEPQ_ECOLI	50177.3	1	2	2	2	0.000378	0.0519	IEALKPFGGIR	K	I	0.989	25.6	25	20.4	0	0	1	0	2	1200.71	777.101	30301	411	421
Ecoli-1	Integration host factor subunit alpha OS=Escherichia coli (strain K12) GN=ihfA PE=1 SV=1	IHFA_ECOLI	11354.5	0.968	1	1	1	0.000189	0.111	ELVELFFEEIR	K	R	0.997	47.1	25	45.7	0	1	0	0	2	1423.75	1649.29	29175.6	25	35
Ecoli-1	Cold shock protein CspA OS=Escherichia coli (strain K12) GN=cspA PE=1 SV=2	CSPA_ECOLI	7403.5	1	4	4	7	0.00132	0.671	DVFVHFSAIQNDGYK	K	S	0.997	40.8	25	40.8	0	0	2	0	2	1739.84	945.834	109346	29	43
Ecoli-1	Cold shock protein CspA OS=Escherichia coli (strain K12) GN=cspA PE=1 SV=2	CSPA_ECOLI	7403.5	1	4	4	7	0.00132	0.671	GFGFITPDDGSK	K	D	0.997	39.2	25	25.5	0	2	0	0	2	1240.58	793.802	72390.5	17	28
Ecoli-1	Cold shock protein CspA OS=Escherichia coli (strain K12) GN=cspA PE=1 SV=2	CSPA_ECOLI	7403.5	1	4	4	7	0.00132	0.671	GPAAGNVTSL	K	-	0.995	28.8	25	28.8	0	1	0	0	2	886.463	415.799	28352.8	61	70
Ecoli-1	Cold shock protein CspA OS=Escherichia coli (strain K12) GN=cspA PE=1 SV=2	CSPA_ECOLI	7403.5	1	4	4	7	0.00132	0.671	VSFTIESGAK	K	G	0.997	44.8	25	28.5	0	2	0	0	2	1038.55	496.359	72984	51	60
Ecoli-1	Acetylglutamate kinase OS=Escherichia coli (strain K12) GN=argB PE=1 SV=1	ARGB_ECOLI	27160.4	1	3	4	7	0.00132	0.209	LGGVLLDSEEALER	K	L	0.997	75.6	25	67.4	0	2	0	0	2	1500.79	980.728	88498.4	9	22
Ecoli-1	Acetylglutamate kinase OS=Escherichia coli (strain K12) GN=argB PE=1 SV=1	ARGB_ECOLI	27160.4	1	3	4	7	0.00132	0.209	VTPADQIDIITGALAGTANK	R	T	0.997	87.4	25	87.4	0	2	2	0	2	1969.06	1402.16	154717	67	86
Ecoli-1	Acetylglutamate kinase OS=Escherichia coli (strain K12) GN=argB PE=1 SV=1	ARGB_ECOLI	27160.4	1	3	4	7	0.00132	0.209	VTQLDEELGHVGLAQPGSPK	K	L	0.988	24.4	25	24.4	0	0	1	0	2	2075.08	872.446	43746.9	112	131
Ecoli-1	Aspartate-semialdehyde dehydrogenase OS=Escherichia coli (strain K12) GN=asd PE=1 SV=1	DHAS_ECOLI	40018.6	1	5	9	18	0.0034	0.259	ALDIIVTCQGGDYTNEIYPK	K	L	0.997	75.2	25	75.2	0	2	2	0	2	2270.1	1116.64	115424	65	84
Ecoli-1	Aspartate-semialdehyde dehydrogenase OS=Escherichia coli (strain K12) GN=asd PE=1 SV=1	DHAS_ECOLI	40018.6	1	5	9	18	0.0034	0.259	DVSIPTVEELLAAHNPWAK	K	V	0.997	38.2	25	38.2	0	0	3	0	2	2090.09	1702.63	169203	285	303
Ecoli-1	Aspartate-semialdehyde dehydrogenase OS=Escherichia coli (strain K12) GN=asd PE=1 SV=1	DHAS_ECOLI	40018.6	1	5	9	18	0.0034	0.259	ELTPAAVTGTLTTPVGR	R	L	0.997	62.8	25	62.8	0	2	2	0	2	1683.93	1018.64	163481	315	331
Ecoli-1	Aspartate-semialdehyde dehydrogenase OS=Escherichia coli (strain K12) GN=asd PE=1 SV=1	DHAS_ECOLI	40018.6	1	5	9	18	0.0034	0.259	ILNTSSVIPVDGLCVR	K	V	0.997	62.4	25	57.3	0	2	2	0	2	1742.95	1214.48	187202	252	267
Ecoli-1	Aspartate-semialdehyde dehydrogenase OS=Escherichia coli (strain K12) GN=asd PE=1 SV=1	DHAS_ECOLI	40018.6	1	5	9	18	0.0034	0.259	SGELPVDNFGVPLAGSLIPWIDK	R	Q	0.997	51.3	25	51.3	0	2	1	0	2	2424.28	1947.31	89981	210	232
Ecoli-1	Glycerol kinase OS=Escherichia coli (strain K12) GN=glpK PE=1 SV=2	GLPK_ECOLI	56231.3	1	4	4	4	0.000755	0.122	EFRPGIETTER	R	N	0.966	23.4	25	23.4	0	0	1	0	2	1334.67	302.78	31769	470	480
Ecoli-1	Glycerol kinase OS=Escherichia coli (strain K12) GN=glpK PE=1 SV=2	GLPK_ECOLI	56231.3	1	4	4	4	0.000755	0.122	ETTIVWEK	R	E	0.99	53	25	53	0	1	0	0	2	1005.53	469.801	31580.8	85	92
Ecoli-1	Glycerol kinase OS=Escherichia coli (strain K12) GN=glpK PE=1 SV=2	GLPK_ECOLI	56231.3	1	4	4	4	0.000755	0.122	EVTALGAAYLAGLAVGFWQNLDELQEK	R	A	0.997	111	25	111	0	0	1	0	2	2906.49	2042.41	47408.1	438	464
Ecoli-1	Glycerol kinase OS=Escherichia coli (strain K12) GN=glpK PE=1 SV=2	GLPK_ECOLI	56231.3	1	4	4	4	0.000755	0.122	SNTGLVIDPYFSGTK	R	V	0.997	46.8	25	46.8	0	1	0	0	2	1598.81	1022.24	33038.5	127	141
Ecoli-1	Glyceraldehyde-3-phosphate dehydrogenase A OS=Escherichia coli (strain K12) GN=gapA PE=1 SV=2	G3P1_ECOLI	35532.6	1	16	24	52	0.00982	0.707	AATYEQIK	K	A	0.99	36.9	25	28.9	0	1	0	0	2	923.483	133.996	70816.5	250	257
Ecoli-1	Glyceraldehyde-3-phosphate dehydrogenase A OS=Escherichia coli (strain K12) GN=gapA PE=1 SV=2	G3P1_ECOLI	35532.6	1	16	24	52	0.00982	0.707	AGIALNDNFVK	K	L	0.997	78.1	25	75.5	0	4	0	0	2	1161.63	781.579	202167	297	307
Ecoli-1	Glyceraldehyde-3-phosphate dehydrogenase A OS=Escherichia coli (strain K12) GN=gapA PE=1 SV=2	G3P1_ECOLI	35532.6	1	16	24	52	0.00982	0.707	DGHLIVNGK	K	K	0.997	32.7	25	26	0	2	1	0	2	952.521	138.341	102078	62	70
Ecoli-1	Glyceraldehyde-3-phosphate dehydrogenase A OS=Escherichia coli (strain K12) GN=gapA PE=1 SV=2	G3P1_ECOLI	35532.6	1	16	24	52	0.00982	0.707	FDGTVEVK	R	D	0.99	51.7	25	43.4	0	2	0	0	2	894.457	252.131	83714.1	54	61
Ecoli-1	Glyceraldehyde-3-phosphate dehydrogenase A OS=Escherichia coli (strain K12) GN=gapA PE=1 SV=2	G3P1_ECOLI	35532.6	1	16	24	52	0.00982	0.707	GASQNIIPSSTGAAK	R	A	0.997	62	25	59.5	0	3	1	0	2	1401.73	337.622	154732	199	213
Ecoli-1	Glyceraldehyde-3-phosphate dehydrogenase A OS=Escherichia coli (strain K12) GN=gapA PE=1 SV=2	G3P1_ECOLI	35532.6	1	16	24	52	0.00982	0.707	GVLGYTEDDVVSTDFNGEVCTSVFDAK	K	A	0.997	87	25	87	0	0	1	0	2	2924.31	1302.85	44705.3	270	296
Ecoli-1	Glyceraldehyde-3-phosphate dehydrogenase A OS=Escherichia coli (strain K12) GN=gapA PE=1 SV=2	G3P1_ECOLI	35532.6	1	16	24	52	0.00982	0.707	LVSWYDNETGYSNK	K	V	0.997	65.5	25	65.5	0	3	0	0	2	1675.76	616.427	105952	308	321
Ecoli-1	Glyceraldehyde-3-phosphate dehydrogenase A OS=Escherichia coli (strain K12) GN=gapA PE=1 SV=2	G3P1_ECOLI	35532.6	1	16	24	52	0.00982	0.707	SDIEIVAINDLLDADYMAYMLK	R	Y	0.997	58	25	58	0	1	1	0	2	2516.23	1980	42237.3	25	46
Ecoli-1	Glyceraldehyde-3-phosphate dehydrogenase A OS=Escherichia coli (strain K12) GN=gapA PE=1 SV=2	G3P1_ECOLI	35532.6	1	16	24	52	0.00982	0.707	VGINGFGR	K	I	0.99	43.9	25	39.4	0	3	0	0	2	819.447	405.883	98987.3	5	12
Ecoli-1	Glyceraldehyde-3-phosphate dehydrogenase A OS=Escherichia coli (strain K12) GN=gapA PE=1 SV=2	G3P1_ECOLI	35532.6	1	16	24	52	0.00982	0.707	VINDNFGIIEGLMTTVHATTATQK	K	T	0.997	90.4	25	90.4	0	2	4	0	2	2574.32	1657.56	360546	161	184
Ecoli-1	Glyceraldehyde-3-phosphate dehydrogenase A OS=Escherichia coli (strain K12) GN=gapA PE=1 SV=2	G3P1_ECOLI	35532.6	1	16	24	52	0.00982	0.707	VLDLIAHISK	K	-	0.997	55.4	25	55.4	0	2	4	0	2	1108.67	878.304	269200	322	331
Ecoli-1	Glyceraldehyde-3-phosphate dehydrogenase A OS=Escherichia coli (strain K12) GN=gapA PE=1 SV=2	G3P1_ECOLI	35532.6	1	16	24	52	0.00982	0.707	VLPELNGK	K	L	0.99	38.5	25	38.5	0	2	0	0	2	869.509	388.514	119993	218	225
Ecoli-1	Glyceraldehyde-3-phosphate dehydrogenase A OS=Escherichia coli (strain K12) GN=gapA PE=1 SV=2	G3P1_ECOLI	35532.6	1	16	24	52	0.00982	0.707	VPTPNVSVVDLTVR	R	L	0.997	64.4	25	64.4	0	4	2	0	2	1495.85	1084.99	180058	233	246
Ecoli-1	Glyceraldehyde-3-phosphate dehydrogenase A OS=Escherichia coli (strain K12) GN=gapA PE=1 SV=2	G3P1_ECOLI	35532.6	1	16	24	52	0.00982	0.707	VTAERDPANLK	R	W	0.997	30.9	25	24.4	0	1	0	0	2	1213.65	112.764	9713.39	74	84
Ecoli-1	Glyceraldehyde-3-phosphate dehydrogenase A OS=Escherichia coli (strain K12) GN=gapA PE=1 SV=2	G3P1_ECOLI	35532.6	1	16	24	52	0.00982	0.707	WDEVGVDVVAEATGLFLTDETAR	K	K	0.997	138	25	138	0	2	2	0	2	2493.21	1910.01	145228	85	107
Ecoli-1	Glyceraldehyde-3-phosphate dehydrogenase A OS=Escherichia coli (strain K12) GN=gapA PE=1 SV=2	G3P1_ECOLI	35532.6	1	16	24	52	0.00982	0.707	YAGQDIVSNASCTTNCLAPLAK	K	V	0.997	85.3	25	85.3	0	2	2	0	2	2354.11	918.135	139566	139	160
Ecoli-1	Uncharacterized protein YncE OS=Escherichia coli (strain K12) GN=yncE PE=1 SV=1	YNCE_ECOLI	38613.8	1	5	6	12	0.00227	0.21	AAEVLVVDTR	K	N	0.997	54	25	43.6	0	2	0	0	2	1072.6	510.318	68722.8	252	261
Ecoli-1	Uncharacterized protein YncE OS=Escherichia coli (strain K12) GN=yncE PE=1 SV=1	YNCE_ECOLI	38613.8	1	5	6	12	0.00227	0.21	ELVADDATNTVYISGIGK	R	E	0.997	84.8	25	84.8	0	2	0	0	2	1865.95	919.15	61283.2	145	162
Ecoli-1	Uncharacterized protein YncE OS=Escherichia coli (strain K12) GN=yncE PE=1 SV=1	YNCE_ECOLI	38613.8	1	5	6	12	0.00227	0.21	LYTTNADGELITIDTADNK	R	I	0.997	99.5	25	99.5	0	2	0	0	2	2068.01	857.004	58694	199	217
Ecoli-1	Uncharacterized protein YncE OS=Escherichia coli (strain K12) GN=yncE PE=1 SV=1	YNCE_ECOLI	38613.8	1	5	6	12	0.00227	0.21	QQEATQPDDVIR	K	I	0.997	40.5	25	40.5	0	2	0	0	2	1399.68	266.428	28943.7	339	350
Ecoli-1	Uncharacterized protein YncE OS=Escherichia coli (strain K12) GN=yncE PE=1 SV=1	YNCE_ECOLI	38613.8	1	5	6	12	0.00227	0.21	VAAPESLAVLFNPAR	K	N	0.997	83.7	25	80.5	0	2	2	0	2	1554.86	1402.89	123477	269	283
Ecoli-1	50S ribosomal protein L1 OS=Escherichia coli (strain K12) GN=rplA PE=1 SV=2	RL1_ECOLI	24729.4	0.968	1	1	1	0.000189	0.047	ENLEALLVALK	K	K	0.997	56.9	25	56.9	0	1	0	0	2	1212.72	1467.6	27481.5	187	197
Ecoli-1	Thymidylate kinase OS=Escherichia coli (strain K12) GN=tmk PE=1 SV=1	KTHY_ECOLI	23783.5	0.968	1	1	1	0.000189	0.061	NVVVETLEQLGIR	R	D	0.997	45.1	25	45.1	0	1	0	0	2	1469.83	1548.15	24035.9	21	33
Ecoli-1	Uncharacterized protein YniA OS=Escherichia coli (strain K12) GN=yniA PE=3 SV=1	YNIA_ECOLI	32459.3	0.968	1	1	2	0.000378	0.0594	GIAFGNIDAIVEHIQQR	K	L	0.997	38.7	25	38.7	0	0	2	0	2	1881	1415.89	102943	163	179
Ecoli-1	Ribosome-recycling factor OS=Escherichia coli (strain K12) GN=frr PE=1 SV=1	RRF_ECOLI	20639.3	1	5	6	13	0.00246	0.276	ASPSLLDGIVVEYYGTPTPLR	R	Q	0.997	63.8	25	58	0	2	2	0	2	2248.19	1566.48	162585	32	52
Ecoli-1	Ribosome-recycling factor OS=Escherichia coli (strain K12) GN=frr PE=1 SV=1	RRF_ECOLI	20639.3	1	5	6	13	0.00246	0.276	IEAALADK	K	E	0.96	25.8	25	17.5	0	1	0	0	2	830.462	185.882	27313.6	171	178
Ecoli-1	Ribosome-recycling factor OS=Escherichia coli (strain K12) GN=frr PE=1 SV=1	RRF_ECOLI	20639.3	1	5	6	13	0.00246	0.276	KIEAALADK	K	E	0.997	31.1	25	22.1	0	2	0	0	2	958.557	153.124	28923.3	170	178
Ecoli-1	Ribosome-recycling factor OS=Escherichia coli (strain K12) GN=frr PE=1 SV=1	RRF_ECOLI	20639.3	1	5	6	13	0.00246	0.276	QLASVTVEDSR	R	T	0.997	56.8	25	47.1	0	2	0	0	2	1204.62	299.841	79686.1	53	63
Ecoli-1	Ribosome-recycling factor OS=Escherichia coli (strain K12) GN=frr PE=1 SV=1	RRF_ECOLI	20639.3	1	5	6	13	0.00246	0.276	VPLPPLTEER	R	R	0.997	29.9	25	29.9	0	4	0	0	2	1150.65	773.567	110032	100	109
Ecoli-1	FKBP-type 16 kDa peptidyl-prolyl cis-trans isomerase OS=Escherichia coli (strain K12) GN=fkpB PE=1 SV=2	FKBX_ECOLI	16081.5	0.968	1	1	2	0.000378	0.121	LGDASLSEGLEQHLLGLK	R	V	0.997	52.7	25	52.7	0	0	2	0	2	1880.01	1275.26	91054.8	39	56
Ecoli-1	Acetyl-coenzyme A synthetase OS=Escherichia coli (strain K12) GN=acs PE=1 SV=2	ACSA_ECOLI	72094.3	1	15	22	40	0.00755	0.331	EIGPLATPDVLHWTDSLPK	K	T	0.997	31.2	25	31.2	0	1	1	0	2	2089.1	1501.75	101875	586	604
Ecoli-1	Acetyl-coenzyme A synthetase OS=Escherichia coli (strain K12) GN=acs PE=1 SV=2	ACSA_ECOLI	72094.3	1	15	22	40	0.00755	0.331	FANTLLELGIK	R	K	0.997	70.8	25	65.3	0	2	0	0	2	1218.71	1249.92	84472.2	120	130
Ecoli-1	Acetyl-coenzyme A synthetase OS=Escherichia coli (strain K12) GN=acs PE=1 SV=2	ACSA_ECOLI	72094.3	1	15	22	40	0.00755	0.331	HTIPANIADR	K	C	0.997	30.4	25	30.4	0	2	0	0	2	1107.59	216.49	29442	7	16
Ecoli-1	Acetyl-coenzyme A synthetase OS=Escherichia coli (strain K12) GN=acs PE=1 SV=2	ACSA_ECOLI	72094.3	1	15	22	40	0.00755	0.331	IAAGDTSNLGDTSTLADPGVVEK	K	L	0.997	63.4	25	63.4	0	2	2	0	2	2231.1	763.193	139610	618	640
Ecoli-1	Acetyl-coenzyme A synthetase OS=Escherichia coli (strain K12) GN=acs PE=1 SV=2	ACSA_ECOLI	72094.3	1	15	22	40	0.00755	0.331	IAEAAVVGIPHNIK	K	G	0.997	40.8	25	40.8	0	1	2	0	2	1431.83	725.111	179502	542	555
Ecoli-1	Acetyl-coenzyme A synthetase OS=Escherichia coli (strain K12) GN=acs PE=1 SV=2	ACSA_ECOLI	72094.3	1	15	22	40	0.00755	0.331	IGAVHSVIFGGFSPEAVAGR	R	I	0.997	48.7	25	45.6	0	0	2	0	2	1971.04	1200.39	124812	155	174
Ecoli-1	Acetyl-coenzyme A synthetase OS=Escherichia coli (strain K12) GN=acs PE=1 SV=2	ACSA_ECOLI	72094.3	1	15	22	40	0.00755	0.331	ILGSVGEPINPEAWEWYWK	R	K	0.997	41.7	25	41.7	0	2	1	0	2	2274.12	1685.32	114422	382	400
Ecoli-1	Acetyl-coenzyme A synthetase OS=Escherichia coli (strain K12) GN=acs PE=1 SV=2	ACSA_ECOLI	72094.3	1	15	22	40	0.00755	0.331	LGTAEIESALVAHPK	R	I	0.997	85	25	85	0	2	4	0	2	1535.84	825.155	286801	527	541
Ecoli-1	Acetyl-coenzyme A synthetase OS=Escherichia coli (strain K12) GN=acs PE=1 SV=2	ACSA_ECOLI	72094.3	1	15	22	40	0.00755	0.331	LVITSDEGVR	R	A	0.997	41.2	25	31.8	0	2	0	0	2	1088.59	397.967	97727.3	182	191
Ecoli-1	Acetyl-coenzyme A synthetase OS=Escherichia coli (strain K12) GN=acs PE=1 SV=2	ACSA_ECOLI	72094.3	1	15	22	40	0.00755	0.331	NPNVTSVEHVVVLK	K	R	0.997	71.6	25	71.6	0	2	2	0	2	1534.86	767.784	198679	208	221
Ecoli-1	Acetyl-coenzyme A synthetase OS=Escherichia coli (strain K12) GN=acs PE=1 SV=2	ACSA_ECOLI	72094.3	1	15	22	40	0.00755	0.331	NTSFAPGNVSIK	K	W	0.997	48	25	48	0	2	0	0	2	1234.64	578.046	79814.8	57	68
Ecoli-1	Acetyl-coenzyme A synthetase OS=Escherichia coli (strain K12) GN=acs PE=1 SV=2	ACSA_ECOLI	72094.3	1	15	22	40	0.00755	0.331	TAIIWEGDDASQSK	R	H	0.997	71.8	25	71.8	0	2	0	0	2	1520.72	567.985	75290.6	93	106
Ecoli-1	Acetyl-coenzyme A synthetase OS=Escherichia coli (strain K12) GN=acs PE=1 SV=2	ACSA_ECOLI	72094.3	1	15	22	40	0.00755	0.331	TLFGDHER	R	F	0.983	25.4	25	13.9	0	0	1	0	2	974.469	178.516	35410.2	476	483
Ecoli-1	Acetyl-coenzyme A synthetase OS=Escherichia coli (strain K12) GN=acs PE=1 SV=2	ACSA_ECOLI	72094.3	1	15	22	40	0.00755	0.331	VDDVLNVSGHR	R	L	0.997	68	25	68	0	2	2	0	2	1210.62	330.081	163039	516	526
Ecoli-1	Acetyl-coenzyme A synthetase OS=Escherichia coli (strain K12) GN=acs PE=1 SV=2	ACSA_ECOLI	72094.3	1	15	22	40	0.00755	0.331	WYEDGTLNLAANCLDR	K	H	0.997	56.2	25	56.2	0	1	0	0	2	1910.87	1025.59	16844.1	69	84
Ecoli-1	Autonomous glycyl radical cofactor OS=Escherichia coli (strain K12) GN=grcA PE=1 SV=1	GRCA_ECOLI	14284	1	1	1	2	0.000378	0.134	AANDDLLNSFWLLDSEK	K	G	0.997	67.8	25	67.8	0	2	0	0	2	1950.94	1643.47	51444.4	10	26
Ecoli-1	3-mercaptopyruvate sulfurtransferase OS=Escherichia coli (strain K12) GN=sseA PE=1 SV=3	THTM_ECOLI	30811.9	1	3	3	5	0.000944	0.174	ADLPVEPVK	R	-	0.997	53	25	53	0	2	0	0	2	967.546	508.666	68308	273	281
Ecoli-1	3-mercaptopyruvate sulfurtransferase OS=Escherichia coli (strain K12) GN=sseA PE=1 SV=3	THTM_ECOLI	30811.9	1	3	3	5	0.000944	0.174	DDLLLEEGAVELPEGEFNAAFNPEAVVK	R	V	0.997	63.2	25	63.2	0	0	1	0	2	3015.48	1694.99	44270.9	129	156
Ecoli-1	3-mercaptopyruvate sulfurtransferase OS=Escherichia coli (strain K12) GN=sseA PE=1 SV=3	THTM_ECOLI	30811.9	1	3	3	5	0.000944	0.174	TTDELDAIFFGR	K	G	0.997	92.4	25	87.2	0	2	0	0	2	1384.67	1308.43	63587.8	215	226
Ecoli-1	FKBP-type peptidyl-prolyl cis-trans isomerase SlyD OS=Escherichia coli (strain K12) GN=slyD PE=1 SV=1	SLYD_ECOLI	20851	1	2	2	5	0.000944	0.102	DLVVSLAYQVR	K	T	0.997	49.1	25	44.8	0	2	0	0	2	1262.71	1061.51	55190.4	6	16
Ecoli-1	FKBP-type peptidyl-prolyl cis-trans isomerase SlyD OS=Escherichia coli (strain K12) GN=slyD PE=1 SV=1	SLYD_ECOLI	20851	1	2	2	5	0.000944	0.102	FNVEVVAIR	K	E	0.997	51.5	25	48.7	0	3	0	0	2	1046.6	935.228	120958	132	140
Ecoli-1	D-amino acid dehydrogenase small subunit OS=Escherichia coli (strain K12) GN=dadA PE=2 SV=1	DADA_ECOLI	47607.6	1	3	4	7	0.00132	0.102	DIAVLEDAGVPYQLLESSR	R	L	0.997	116	25	116	0	2	1	0	2	2075.07	1512.97	81844.7	153	171
Ecoli-1	D-amino acid dehydrogenase small subunit OS=Escherichia coli (strain K12) GN=dadA PE=2 SV=1	DADA_ECOLI	47607.6	1	3	4	7	0.00132	0.102	GIVDIPVYPLK	K	G	0.997	51.8	25	51.8	0	2	0	0	2	1213.72	1255.49	66738.6	263	273
Ecoli-1	D-amino acid dehydrogenase small subunit OS=Escherichia coli (strain K12) GN=dadA PE=2 SV=1	DADA_ECOLI	47607.6	1	3	4	7	0.00132	0.102	LAEVEPALAEVAHK	R	L	0.997	52.6	25	52.6	0	0	2	0	2	1476.81	717.822	96835.2	172	185
Ecoli-1	Uncharacterized protein YcgM OS=Escherichia coli (strain K12) GN=ycgM PE=1 SV=1	YCGM_ECOLI	23711	0.961	1	1	1	0.000189	0.0457	VVCVGSNYAK	K	H	0.992	26.7	25	26.7	0	1	0	0	2	1096.55	195.749	23305.2	19	28
Ecoli-1	Anti-adapter protein IraP OS=Escherichia coli (strain K12) GN=iraP PE=1 SV=1	IRAP_ECOLI	9937.9	1	2	2	2	0.000378	0.419	LIDQVEGALYEVKPDASIPDDDTELLR	R	D	0.997	40.6	25	40.6	0	0	1	0	2	3014.52	1351.27	46200	48	74
Ecoli-1	Anti-adapter protein IraP OS=Escherichia coli (strain K12) GN=iraP PE=1 SV=1	IRAP_ECOLI	9937.9	1	2	2	2	0.000378	0.419	NLIAELLFK	K	L	0.997	37.2	25	37.2	0	1	0	0	2	1060.64	1591.46	24948.4	3	11
Ecoli-1	Regulator of nucleoside diphosphate kinase OS=Escherichia coli (strain K12) GN=rnk PE=1 SV=1	RNK_ECOLI	14927.3	1	2	3	6	0.00113	0.287	IDILLEQPAYAGLPIADALNAELDR	R	A	0.997	114	25	114	0	2	2	0	2	2694.44	1906.89	199599	16	40
Ecoli-1	Regulator of nucleoside diphosphate kinase OS=Escherichia coli (strain K12) GN=rnk PE=1 SV=1	RNK_ECOLI	14927.3	1	2	3	6	0.00113	0.287	SRPTIIINDLDAER	M	I	0.997	50	25	50	0	0	2	0	1	1612.87	762.283	96654.5	2	15
Ecoli-1	Regulator of ribonuclease activity B OS=Escherichia coli (strain K12) GN=rraB PE=1 SV=1	RRAB_ECOLI	15602.9	0.968	1	1	1	0.000189	0.239	LIIEELLEDGSDPDALYTIEHHLSADDLETLEK	R	A	0.997	39.3	25	39.3	0	0	1	0	2	3736.83	1883.39	36029.9	16	48
Ecoli-1	Aerobic respiration control protein ArcA OS=Escherichia coli (strain K12) GN=arcA PE=1 SV=1	ARCA_ECOLI	27293.3	1	2	2	4	0.000755	0.126	ILGLEIGADDYITKPFNPR	K	E	0.997	31.4	25	31.4	0	0	2	0	2	2132.14	1375.87	132900	90	108
Ecoli-1	Aerobic respiration control protein ArcA OS=Escherichia coli (strain K12) GN=arcA PE=1 SV=1	ARCA_ECOLI	27293.3	1	2	2	4	0.000755	0.126	SLIGPDGEQYK	R	L	0.997	50.6	25	44.5	0	2	0	0	2	1206.6	390.613	82586.2	150	160
Ecoli-1	Cob(I)yrinic acid a,c-diamide adenosyltransferase OS=Escherichia coli (strain K12) GN=btuR PE=3 SV=1	BTUR_ECOLI	21998.4	0.968	1	1	2	0.000378	0.0816	DILELADTVSELRPVK	R	H	0.997	38.2	25	38.2	0	0	2	0	2	1798	1470.08	85153.6	166	181
Ecoli-1	Mannonate dehydratase OS=Escherichia coli (strain K12) GN=uxuA PE=1 SV=2	UXUA_ECOLI	44838.5	1	2	2	3	0.000567	0.0888	AIIEDAGLVWSVVESVPIHEDIK	K	T	0.997	61.8	25	61.8	0	0	2	0	2	2519.34	1871.07	105021	50	72
Ecoli-1	Mannonate dehydratase OS=Escherichia coli (strain K12) GN=uxuA PE=1 SV=2	UXUA_ECOLI	44838.5	1	2	2	3	0.000567	0.0888	AIIPVAEEVGVR	K	M	0.997	35.6	25	35.6	0	1	0	0	2	1252.73	942.32	48151.8	218	229
Ecoli-1	FKBP-type peptidyl-prolyl cis-trans isomerase FkpA OS=Escherichia coli (strain K12) GN=fkpA PE=1 SV=1	FKBA_ECOLI	28883.1	1	7	9	21	0.00397	0.4	AGVPGIPPNSTLVFDVELLDVKPAPK	K	A	0.961	22.9	25	22.9	0	0	1	0	2	2673.49	1693.16	54556.9	228	253
Ecoli-1	FKBP-type peptidyl-prolyl cis-trans isomerase FkpA OS=Escherichia coli (strain K12) GN=fkpA PE=1 SV=1	FKBA_ECOLI	28883.1	1	7	9	21	0.00397	0.4	DSDTVVVNYK	K	G	0.997	65.8	25	56	0	2	0	0	2	1139.56	304.507	46203	163	172
Ecoli-1	FKBP-type peptidyl-prolyl cis-trans isomerase FkpA OS=Escherichia coli (strain K12) GN=fkpA PE=1 SV=1	FKBA_ECOLI	28883.1	1	7	9	21	0.00397	0.4	LDGVIPGWTEGLK	R	N	0.997	38.4	25	25.1	0	2	0	0	2	1384.75	1136.83	101474	195	207
Ecoli-1	FKBP-type peptidyl-prolyl cis-trans isomerase FkpA OS=Escherichia coli (strain K12) GN=fkpA PE=1 SV=1	FKBA_ECOLI	28883.1	1	7	9	21	0.00397	0.4	LDKDQLIAGVQDAFADK	K	S	0.997	61.7	25	61.7	0	2	2	0	2	1846.95	1076.29	133788	74	90
Ecoli-1	FKBP-type peptidyl-prolyl cis-trans isomerase FkpA OS=Escherichia coli (strain K12) GN=fkpA PE=1 SV=1	FKBA_ECOLI	28883.1	1	7	9	21	0.00397	0.4	LSDQEIEQTLQAFEAR	K	V	0.997	98.7	25	98.7	0	2	2	0	2	1877.92	1348.22	194159	93	108
Ecoli-1	FKBP-type peptidyl-prolyl cis-trans isomerase FkpA OS=Escherichia coli (strain K12) GN=fkpA PE=1 SV=1	FKBA_ECOLI	28883.1	1	7	9	21	0.00397	0.4	LVIPPELAYGK	K	A	0.997	29.7	25	29.7	0	6	0	0	2	1199.7	1033.32	197294	217	227
Ecoli-1	FKBP-type peptidyl-prolyl cis-trans isomerase FkpA OS=Escherichia coli (strain K12) GN=fkpA PE=1 SV=1	FKBA_ECOLI	28883.1	1	7	9	21	0.00397	0.4	TSSTGLVYQVVEAGK	K	G	0.997	110	25	108	0	2	0	0	2	1538.81	877.787	82156.5	143	157
Ecoli-1	Protein GrpE OS=Escherichia coli (strain K12) GN=grpE PE=1 SV=1	GRPE_ECOLI	21797.8	1	2	3	7	0.00132	0.112	FINELLPVIDSLDR	K	A	0.997	50	25	40.2	0	3	2	0	2	1643.9	1703.8	244898	91	104
Ecoli-1	Protein GrpE OS=Escherichia coli (strain K12) GN=grpE PE=1 SV=1	GRPE_ECOLI	21797.8	1	2	3	7	0.00132	0.112	RTELDIEK	R	A	0.99	34	25	13.8	0	2	0	0	2	1003.54	180.358	26445.5	75	82
Ecoli-1	NH(3)-dependent NAD(+) synthetase OS=Escherichia coli (strain K12) GN=nadE PE=1 SV=2	NADE_ECOLI	30637.8	1	5	5	7	0.00132	0.313	EAGIELSDFVR	R	G	0.997	55.6	25	55.6	0	2	0	0	2	1235.63	1043.14	68444.2	124	134
Ecoli-1	NH(3)-dependent NAD(+) synthetase OS=Escherichia coli (strain K12) GN=nadE PE=1 SV=2	NADE_ECOLI	30637.8	1	5	5	7	0.00132	0.313	GAVLASEQALR	K	E	0.997	52.8	25	43.4	0	2	0	0	2	1114.62	425.1	48208.5	113	123
Ecoli-1	NH(3)-dependent NAD(+) synthetase OS=Escherichia coli (strain K12) GN=nadE PE=1 SV=2	NADE_ECOLI	30637.8	1	5	5	7	0.00132	0.313	KAPTADLEDDRPSLPDEVALGVTYDNIDDYLEGK	K	N	0.951	30.4	25	30.4	0	0	0	1	2	3734.79	1473.36	67838.2	208	241
Ecoli-1	NH(3)-dependent NAD(+) synthetase OS=Escherichia coli (strain K12) GN=nadE PE=1 SV=2	NADE_ECOLI	30637.8	1	5	5	7	0.00132	0.313	SLVLGISGGQDSTLAGK	K	L	0.997	58.8	25	58.8	0	1	0	0	2	1602.87	877.482	36699	42	58
Ecoli-1	NH(3)-dependent NAD(+) synthetase OS=Escherichia coli (strain K12) GN=nadE PE=1 SV=2	NADE_ECOLI	30637.8	1	5	5	7	0.00132	0.313	YGDGGTDINPLYR	K	L	0.997	78.1	25	76.1	0	1	0	0	2	1440.68	620.41	18869.3	174	186
Ecoli-1	UDP-glucose 6-dehydrogenase OS=Escherichia coli (strain K12) GN=ugd PE=1 SV=1	UDG_ECOLI	43658.8	1	3	3	6	0.00113	0.0825	FAALLQEGAIK	R	Q	0.997	59.3	25	58.6	0	2	0	0	2	1160.67	887.833	54819.6	170	180
Ecoli-1	UDP-glucose 6-dehydrogenase OS=Escherichia coli (strain K12) GN=ugd PE=1 SV=1	UDG_ECOLI	43658.8	1	3	3	6	0.00113	0.0825	IVIGERSER	R	A	0.989	26.9	25	26.9	0	2	0	0	2	1058.6	963.844	97703.1	158	166
Ecoli-1	UDP-glucose 6-dehydrogenase OS=Escherichia coli (strain K12) GN=ugd PE=1 SV=1	UDG_ECOLI	43658.8	1	3	3	6	0.00113	0.0825	TENIIFSPEFLR	R	E	0.997	41.5	25	41.5	0	2	0	0	2	1465.77	1355.29	48338.5	133	144
Ecoli-1	Universal stress protein G OS=Escherichia coli (strain K12) GN=uspG PE=1 SV=2	USPG_ECOLI	15934.8	0.968	1	1	2	0.000378	0.141	DEVNELAEELGADVVVIGSR	R	N	0.997	65.1	25	65.1	0	0	2	0	2	2114.06	1601.45	89243.9	95	114
Ecoli-1	Isocitrate lyase OS=Escherichia coli (strain K12) GN=aceA PE=1 SV=1	ACEA_ECOLI	47522	1	2	2	2	0.000378	0.0599	LAADVTGVPTLLVAR	R	T	0.997	49.4	25	45.5	0	1	0	0	2	1495.88	1233.81	36268.2	218	232
Ecoli-1	Isocitrate lyase OS=Escherichia coli (strain K12) GN=aceA PE=1 SV=1	ACEA_ECOLI	47522	1	2	2	2	0.000378	0.0599	VLVPTQEAIQK	K	L	0.997	32.2	25	32.2	0	1	0	0	2	1225.72	537.198	28467.2	202	212
Ecoli-1	Uncharacterized oxidoreductase YbiC OS=Escherichia coli (strain K12) GN=ybiC PE=1 SV=2	YBIC_ECOLI	38896.7	0.968	1	1	1	0.000189	0.0332	EAGAAVTLDGDR	K	A	0.997	46.8	25	40.7	0	1	0	0	2	1174.57	248.469	16142.2	76	87
Ecoli-1	Histidine-binding periplasmic protein OS=Escherichia coli (strain K12) GN=hisJ PE=1 SV=1	HISJ_ECOLI	28484.6	1	8	11	22	0.00415	0.465	GIEIVSYQGQDNIYSDLTAGR	K	I	0.997	114	25	114	0	2	2	0	2	2299.12	1166.25	155147	156	176
Ecoli-1	Histidine-binding periplasmic protein OS=Escherichia coli (strain K12) GN=hisJ PE=1 SV=1	HISJ_ECOLI	28484.6	1	8	11	22	0.00415	0.465	IDAAFQDEVAASEGFLK	R	Q	0.997	86.8	25	86.8	0	2	2	0	2	1810.89	1172.49	184546	177	193
Ecoli-1	Histidine-binding periplasmic protein OS=Escherichia coli (strain K12) GN=hisJ PE=1 SV=1	HISJ_ECOLI	28484.6	1	8	11	22	0.00415	0.465	IGTDPTYAPFESK	R	N	0.997	87.5	25	84.5	0	2	0	0	2	1425.69	627.183	54211.1	30	42
Ecoli-1	Histidine-binding periplasmic protein OS=Escherichia coli (strain K12) GN=hisJ PE=1 SV=1	HISJ_ECOLI	28484.6	1	8	11	22	0.00415	0.465	KIDAIMSSLSITEK	K	R	0.997	48.3	25	48.3	0	0	2	0	2	1535.84	933.326	120456	85	98
Ecoli-1	Histidine-binding periplasmic protein OS=Escherichia coli (strain K12) GN=hisJ PE=1 SV=1	HISJ_ECOLI	28484.6	1	8	11	22	0.00415	0.465	NSDIQPTVESLK	K	G	0.997	46	25	46	0	2	0	0	2	1330.68	483.307	91575	121	132
Ecoli-1	Histidine-binding periplasmic protein OS=Escherichia coli (strain K12) GN=hisJ PE=1 SV=1	HISJ_ECOLI	28484.6	1	8	11	22	0.00415	0.465	NSQGELVGFDIDLAK	K	E	0.997	106	25	102	0	3	1	0	2	1605.81	1163.79	112872	43	57
Ecoli-1	Histidine-binding periplasmic protein OS=Escherichia coli (strain K12) GN=hisJ PE=1 SV=1	HISJ_ECOLI	28484.6	1	8	11	22	0.00415	0.465	QQEIAFTDK	R	L	0.997	46.4	25	46	0	2	0	0	2	1079.54	311.973	58216.4	100	108
Ecoli-1	Histidine-binding periplasmic protein OS=Escherichia coli (strain K12) GN=hisJ PE=1 SV=1	HISJ_ECOLI	28484.6	1	8	11	22	0.00415	0.465	VGVLQGTTQETFGNEHWAPK	R	G	0.997	45.3	25	45.3	0	0	2	0	2	2199.08	854.655	139915	136	155
Ecoli-1	Ribose-phosphate pyrophosphokinase OS=Escherichia coli (strain K12) GN=prs PE=1 SV=2	KPRS_ECOLI	34218.6	1	2	2	3	0.000567	0.105	NSVIDEVVVCDTIPLSDEIK	R	S	0.997	36.7	25	36.7	0	1	0	0	2	2245.13	1420.99	17441.6	263	282
Ecoli-1	Ribose-phosphate pyrophosphokinase OS=Escherichia coli (strain K12) GN=prs PE=1 SV=2	KPRS_ECOLI	34218.6	1	2	2	3	0.000567	0.105	VVADFLSSVGVDR	K	V	0.997	73	25	69.9	0	2	0	0	2	1363.72	1064.76	75317.2	112	124
Ecoli-1	Periplasmic oligopeptide-binding protein OS=Escherichia coli (strain K12) GN=oppA PE=1 SV=2	OPPA_ECOLI	60899.8	1	18	25	47	0.00888	0.521	AEQQLDKDSAIVPVYYYVNAR	K	L	0.997	45.1	25	45.1	0	0	2	0	2	2442.23	1103.18	109039	495	515
Ecoli-1	Periplasmic oligopeptide-binding protein OS=Escherichia coli (strain K12) GN=oppA PE=1 SV=2	OPPA_ECOLI	60899.8	1	18	25	47	0.00888	0.521	AIDDHTLEVTLSEPVPYFYK	K	L	0.997	43.6	25	43.6	0	0	2	0	2	2337.17	1371.66	134150	164	183
Ecoli-1	Periplasmic oligopeptide-binding protein OS=Escherichia coli (strain K12) GN=oppA PE=1 SV=2	OPPA_ECOLI	60899.8	1	18	25	47	0.00888	0.521	DLFEGLLVSDLDGHPAPGVAESWDNK	R	D	0.997	52.5	25	52.5	0	0	2	1	2	2781.34	1602.12	162590	68	93
Ecoli-1	Periplasmic oligopeptide-binding protein OS=Escherichia coli (strain K12) GN=oppA PE=1 SV=2	OPPA_ECOLI	60899.8	1	18	25	47	0.00888	0.521	HQGTFDVAR	R	A	0.997	43.8	25	43.8	0	2	0	0	2	1030.51	145.473	32207.6	431	439
Ecoli-1	Periplasmic oligopeptide-binding protein OS=Escherichia coli (strain K12) GN=oppA PE=1 SV=2	OPPA_ECOLI	60899.8	1	18	25	47	0.00888	0.521	IEGVPESNISR	K	D	0.997	34.1	25	24.7	0	2	0	0	2	1200.62	356.032	69955	57	67
Ecoli-1	Periplasmic oligopeptide-binding protein OS=Escherichia coli (strain K12) GN=oppA PE=1 SV=2	OPPA_ECOLI	60899.8	1	18	25	47	0.00888	0.521	KPITDLGVK	K	A	0.997	50.4	25	40.3	0	2	2	0	2	970.593	296.711	154556	155	163
Ecoli-1	Periplasmic oligopeptide-binding protein OS=Escherichia coli (strain K12) GN=oppA PE=1 SV=2	OPPA_ECOLI	60899.8	1	18	25	47	0.00888	0.521	LAIAASSLWK	K	K	0.997	48	25	48	0	2	0	0	2	1059.62	1000.42	87870	400	409
Ecoli-1	Periplasmic oligopeptide-binding protein OS=Escherichia coli (strain K12) GN=oppA PE=1 SV=2	OPPA_ECOLI	60899.8	1	18	25	47	0.00888	0.521	LLAEAGYTADKPLTINLLYNTSDLHK	K	K	0.997	56.2	25	56.2	0	0	2	2	2	2874.53	1289.75	275128	373	398
Ecoli-1	Periplasmic oligopeptide-binding protein OS=Escherichia coli (strain K12) GN=oppA PE=1 SV=2	OPPA_ECOLI	60899.8	1	18	25	47	0.00888	0.521	LLVHPSTSPVPK	K	A	0.995	28.2	25	28.2	0	2	3	0	2	1274.75	463.444	203232	184	195
Ecoli-1	Periplasmic oligopeptide-binding protein OS=Escherichia coli (strain K12) GN=oppA PE=1 SV=2	OPPA_ECOLI	60899.8	1	18	25	47	0.00888	0.521	LTQPEWFGWSQEK	K	R	0.997	49.5	25	49.5	0	2	0	0	2	1635.78	1074.41	76062.2	353	365
Ecoli-1	Periplasmic oligopeptide-binding protein OS=Escherichia coli (strain K12) GN=oppA PE=1 SV=2	OPPA_ECOLI	60899.8	1	18	25	47	0.00888	0.521	LVKPWVGGYTGK	R	D	0.997	47.1	25	33.2	0	0	2	0	2	1304.74	568.012	129299	516	527
Ecoli-1	Periplasmic oligopeptide-binding protein OS=Escherichia coli (strain K12) GN=oppA PE=1 SV=2	OPPA_ECOLI	60899.8	1	18	25	47	0.00888	0.521	LVKPWVGGYTGKDPLDNTYTR	R	N	0.993	26.5	25	26.5	0	0	2	2	2	2380.23	879.725	233207	516	536
Ecoli-1	Periplasmic oligopeptide-binding protein OS=Escherichia coli (strain K12) GN=oppA PE=1 SV=2	OPPA_ECOLI	60899.8	1	18	25	47	0.00888	0.521	SPAFDSIMAETLK	K	V	0.997	73.3	25	73.3	0	2	0	0	2	1409.7	1133.61	66649.2	469	481
Ecoli-1	Periplasmic oligopeptide-binding protein OS=Escherichia coli (strain K12) GN=oppA PE=1 SV=2	OPPA_ECOLI	60899.8	1	18	25	47	0.00888	0.521	SPTYWNNAK	R	T	0.997	40.3	25	35.2	0	1	0	0	2	1080.51	214.821	18418	233	241
Ecoli-1	Periplasmic oligopeptide-binding protein OS=Escherichia coli (strain K12) GN=oppA PE=1 SV=2	OPPA_ECOLI	60899.8	1	18	25	47	0.00888	0.521	SVDPNTASPYASYLQYGHIAGIDEILEGK	R	K	0.997	34	25	34	0	0	2	0	2	3108.52	1535.33	144664	126	154
Ecoli-1	Periplasmic oligopeptide-binding protein OS=Escherichia coli (strain K12) GN=oppA PE=1 SV=2	OPPA_ECOLI	60899.8	1	18	25	47	0.00888	0.521	TVINQVTYLPIASEVTDVNR	K	Y	0.997	75.3	25	75.3	0	2	2	0	2	2232.19	1344.69	208081	242	261
Ecoli-1	Periplasmic oligopeptide-binding protein OS=Escherichia coli (strain K12) GN=oppA PE=1 SV=2	OPPA_ECOLI	60899.8	1	18	25	47	0.00888	0.521	WSDGTPVTAQDFVYSWQR	K	S	0.997	56.5	25	50.8	0	2	1	0	2	2142.99	1216.1	88356.6	108	125
Ecoli-1	Periplasmic oligopeptide-binding protein OS=Escherichia coli (strain K12) GN=oppA PE=1 SV=2	OPPA_ECOLI	60899.8	1	18	25	47	0.00888	0.521	WTQPGNIVTNGAYTLK	K	D	0.997	62.8	25	54.2	0	1	0	0	2	1762.91	913.19	22092.4	205	220
Ecoli-1	N-ethylmaleimide reductase OS=Escherichia coli (strain K12) GN=nemA PE=1 SV=1	NEMA_ECOLI	39517.5	0.968	1	2	2	0.000378	0.0466	LVLEVVDAGIEEWGADR	R	I	0.997	71.1	25	71.1	0	1	1	0	2	1870.95	1461.75	55020.1	214	230
Ecoli-1	DNA-directed RNA polymerase subunit omega OS=Escherichia coli (strain K12) GN=rpoZ PE=1 SV=1	RPOZ_ECOLI	10236.3	1	1	1	1	0.000189	0.0989	VTVQDAVEK	R	I	0.997	33.2	25	27.2	0	1	0	0	2	988.531	192.879	27185.3	4	12
Ecoli-1	Transcriptional regulator KdgR OS=Escherichia coli (strain K12) GN=kdgR PE=1 SV=1	KDGR_ECOLI	30030.3	1	3	3	4	0.000755	0.144	EIGITELSQR	R	V	0.997	43.4	25	43.4	0	1	0	0	2	1145.62	610.97	38100.9	31	40
Ecoli-1	Transcriptional regulator KdgR OS=Escherichia coli (strain K12) GN=kdgR PE=1 SV=1	KDGR_ECOLI	30030.3	1	3	3	4	0.000755	0.144	TITSTEALLPVLDQVR	R	E	0.997	76.2	25	76.2	0	2	0	0	2	1755.99	1416.07	53590.1	176	191
Ecoli-1	Transcriptional regulator KdgR OS=Escherichia coli (strain K12) GN=kdgR PE=1 SV=1	KDGR_ECOLI	30030.3	1	3	3	4	0.000755	0.144	VFGILQALGEER	K	E	0.997	89.5	25	88.3	0	1	0	0	2	1331.73	1339.57	26929.9	19	30
Ecoli-1	Protein tas OS=Escherichia coli (strain K12) GN=tas PE=1 SV=1	TAS_ECOLI	38500.4	0.968	1	1	2	0.000378	0.0289	AVAAYVDIAR	K	R	0.997	47.8	25	35.5	0	2	0	0	2	1048.58	596.817	47236.2	273	282
Ecoli-1	Aminopeptidase N OS=Escherichia coli (strain K12) GN=pepN PE=1 SV=2	AMPN_ECOLI	98921.8	1	3	3	4	0.000755	0.0575	FLAFGETHLADVLVSK	R	Q	0.997	31.6	25	31.6	0	0	1	0	2	1746.94	1342.88	45489.6	687	702
Ecoli-1	Aminopeptidase N OS=Escherichia coli (strain K12) GN=pepN PE=1 SV=2	AMPN_ECOLI	98921.8	1	3	3	4	0.000755	0.0575	TLATELADELLAIYNANYQSEYR	R	V	0.997	46.8	25	46.8	0	0	1	0	2	2661.3	1957.38	28697.5	647	669
Ecoli-1	Aminopeptidase N OS=Escherichia coli (strain K12) GN=pepN PE=1 SV=2	AMPN_ECOLI	98921.8	1	3	3	4	0.000755	0.0575	TVVTAVSQAVR	K	H	0.997	46.4	25	46.4	0	2	0	0	2	1130.65	537.913	54641.3	34	44
Ecoli-1	Ribose-5-phosphate isomerase A OS=Escherichia coli (strain K12) GN=rpiA PE=1 SV=1	RPIA_ECOLI	22860.5	1	4	4	5	0.000944	0.178	FICIADASK	K	Q	0.997	42.4	25	42.4	0	1	0	0	2	1024.51	527.531	28874.2	113	121
Ecoli-1	Ribose-5-phosphate isomerase A OS=Escherichia coli (strain K12) GN=rpiA PE=1 SV=1	RPIA_ECOLI	22860.5	1	4	4	5	0.000944	0.178	GADVALIGTPDGVK	R	T	0.997	60.4	25	53.1	0	2	0	0	2	1312.71	728.779	62046.4	202	215
Ecoli-1	Ribose-5-phosphate isomerase A OS=Escherichia coli (strain K12) GN=rpiA PE=1 SV=1	RPIA_ECOLI	22860.5	1	4	4	5	0.000944	0.178	GGGAALTR	K	E	0.984	27.4	25	0.63	0	1	0	0	2	702.389	64.894	20866	95	102
Ecoli-1	Ribose-5-phosphate isomerase A OS=Escherichia coli (strain K12) GN=rpiA PE=1 SV=1	RPIA_ECOLI	22860.5	1	4	4	5	0.000944	0.178	IIASVAEK	K	F	0.986	23.1	25	22.1	0	1	0	0	2	830.498	202.176	37242.2	105	112
Ecoli-1	Single-stranded DNA-binding protein OS=Escherichia coli (strain K12) GN=ssb PE=1 SV=2	SSB_ECOLI	18974.4	0.968	1	1	1	0.000189	0.0787	VILVGNLGQDPEVR	K	Y	0.997	51.6	25	50.8	0	1	0	0	2	1508.84	916.674	37878.2	9	22
Ecoli-1	Nucleoside diphosphate kinase OS=Escherichia coli (strain K12) GN=ndk PE=1 SV=2	NDK_ECOLI	15463.6	1	3	4	10	0.00189	0.476	DLLGATNPANALAGTLR	R	A	0.997	99.9	25	99.9	0	4	2	0	2	1667.91	1273.81	264764	88	104
Ecoli-1	Nucleoside diphosphate kinase OS=Escherichia coli (strain K12) GN=ndk PE=1 SV=2	NDK_ECOLI	15463.6	1	3	4	10	0.00189	0.476	EIAYFFGEGEVCPR	R	T	0.997	77.1	25	77.1	0	2	0	0	2	1673.76	1067.49	83405	128	141
Ecoli-1	Nucleoside diphosphate kinase OS=Escherichia coli (strain K12) GN=ndk PE=1 SV=2	NDK_ECOLI	15463.6	1	3	4	10	0.00189	0.476	GFYAEHDGKPFFDGLVEFMTSGPIVVSVLEGENAVQR	R	H	0.992	67.8	25	67.8	0	0	0	2	2	4041.97	2009.47	159152	49	85
Ecoli-1	Tryptophan--tRNA ligase OS=Escherichia coli (strain K12) GN=trpS PE=1 SV=3	SYW_ECOLI	37438.4	1	5	6	8	0.00151	0.213	AGVSNLLDILSAVTGQSIPELEK	K	Q	0.997	110	25	110	0	2	2	0	2	2354.28	1997.4	163937	241	263
Ecoli-1	Tryptophan--tRNA ligase OS=Escherichia coli (strain K12) GN=trpS PE=1 SV=3	SYW_ECOLI	37438.4	1	5	6	8	0.00151	0.213	AVTDSDEPPVVR	R	Y	0.997	62.5	25	62.5	0	1	0	0	2	1284.64	323.467	22317.1	223	234
Ecoli-1	Tryptophan--tRNA ligase OS=Escherichia coli (strain K12) GN=trpS PE=1 SV=3	SYW_ECOLI	37438.4	1	5	6	8	0.00151	0.213	GEVADAVSGMLTELQER	K	Y	0.997	66.7	25	66.7	0	1	0	0	2	1804.87	1327.61	32037	275	291
Ecoli-1	Tryptophan--tRNA ligase OS=Escherichia coli (strain K12) GN=trpS PE=1 SV=3	SYW_ECOLI	37438.4	1	5	6	8	0.00151	0.213	NNVIGLLEDPK	R	S	0.997	63.2	25	63.2	0	1	0	0	2	1211.66	928.676	31849	204	214
Ecoli-1	Tryptophan--tRNA ligase OS=Escherichia coli (strain K12) GN=trpS PE=1 SV=3	SYW_ECOLI	37438.4	1	5	6	8	0.00151	0.213	VPEPFIPK	K	S	0.99	38.2	25	36.9	0	1	0	0	2	926.535	701.471	36422.4	174	181
Ecoli-1	Thiol peroxidase OS=Escherichia coli (strain K12) GN=tpx PE=1 SV=2	TPX_ECOLI	17835.2	1	8	12	31	0.00585	0.792	AQTFTLVAK	K	D	0.997	57.6	25	47	0	3	0	0	2	978.562	552.21	127502	25	33
Ecoli-1	Thiol peroxidase OS=Escherichia coli (strain K12) GN=tpx PE=1 SV=2	TPX_ECOLI	17835.2	1	8	12	31	0.00585	0.792	AVVVIDENDNVIFSQLVDEITTEPDYEAALAVLK	R	-	0.997	79.1	25	79.1	0	0	2	2	2	3732.91	1991.65	341453	134	167
Ecoli-1	Thiol peroxidase OS=Escherichia coli (strain K12) GN=tpx PE=1 SV=2	TPX_ECOLI	17835.2	1	8	12	31	0.00585	0.792	AVVVIDENDNVIFSQLVDEITTEPDYEAALAVLKA	R	-	0.997	58.2	25	58.2	0	0	1	0	2	3803.95	2005.45	38970.6	134	168
Ecoli-1	Thiol peroxidase OS=Escherichia coli (strain K12) GN=tpx PE=1 SV=2	TPX_ECOLI	17835.2	1	8	12	31	0.00585	0.792	DLSDVTLGQFAGK	K	R	0.997	74.7	25	64.7	0	3	2	0	2	1350.69	914.435	247064	34	46
Ecoli-1	Thiol peroxidase OS=Escherichia coli (strain K12) GN=tpx PE=1 SV=2	TPX_ECOLI	17835.2	1	8	12	31	0.00585	0.792	FCGAEGLNNVITLSTFR	R	N	0.997	77.1	25	77.1	0	3	2	0	2	1898.94	1360.83	181675	94	110
Ecoli-1	Thiol peroxidase OS=Escherichia coli (strain K12) GN=tpx PE=1 SV=2	TPX_ECOLI	17835.2	1	8	12	31	0.00585	0.792	NAEFLQAYGVAIADGPLK	R	G	0.997	86.7	25	86.7	0	4	4	0	2	1876.98	1361.46	368224	111	128
Ecoli-1	Thiol peroxidase OS=Escherichia coli (strain K12) GN=tpx PE=1 SV=2	TPX_ECOLI	17835.2	1	8	12	31	0.00585	0.792	SQTVHFQGNPVTVANSIPQAGSK	M	A	0.997	58	25	58	0	0	2	0	1	2367.21	778.783	126150	2	24
Ecoli-1	Thiol peroxidase OS=Escherichia coli (strain K12) GN=tpx PE=1 SV=2	TPX_ECOLI	17835.2	1	8	12	31	0.00585	0.792	VLNIFPSIDTGVCAASVR	K	K	0.997	49.5	25	49.5	0	3	0	0	2	1919.01	1383.12	119133	49	66
Ecoli-1	Acetate kinase OS=Escherichia coli (strain K12) GN=ackA PE=1 SV=1	ACKA_ECOLI	43291.5	0.892	1	1	1	0.000189	0.065	FAIIDAVNGEEYLSGLAECFHLPEAR	K	I	0.99	25.2	25	25.2	0	0	1	0	2	2921.41	1894.42	44314	18	43
Ecoli-1	Glycine--tRNA ligase beta subunit OS=Escherichia coli (strain K12) GN=glyS PE=1 SV=4	SYGB_ECOLI	76815.3	0.968	1	1	1	0.000189	0.0305	IQALAGWIAEQIGADVNHATR	R	A	0.997	33.9	25	33.9	0	0	1	0	2	2234.17	1578.43	33855.7	368	388
Ecoli-1	N-methyl-L-tryptophan oxidase OS=Escherichia coli (strain K12) GN=solA PE=1 SV=1	MTOX_ECOLI	40902.8	0.968	1	1	1	0.000189	0.043	FASVLGEIAADFAQDK	K	K	0.997	45.5	25	45.5	0	1	0	0	2	1681.84	1604.32	25166.4	342	357
Ecoli-1	UTP--glucose-1-phosphate uridylyltransferase OS=Escherichia coli (strain K12) GN=galU PE=1 SV=2	GALU_ECOLI	32942	0.968	1	1	2	0.000378	0.043	ADVAPSNLAIVGR	K	Y	0.997	50.2	25	47.7	0	2	0	0	2	1282.71	716.743	57663.6	205	217
Ecoli-1	4-hydroxy-tetrahydrodipicolinate synthase OS=Escherichia coli (strain K12) GN=dapA PE=1 SV=1	DAPA_ECOLI	31270.2	1	2	2	3	0.000567	0.11	IPVIAGTGANATAEAISLTQR	R	F	0.997	72.8	25	68.4	0	0	2	0	2	2054.12	1126.81	99122.5	71	91
Ecoli-1	4-hydroxy-tetrahydrodipicolinate synthase OS=Escherichia coli (strain K12) GN=dapA PE=1 SV=1	DAPA_ECOLI	31270.2	1	2	2	3	0.000567	0.11	LFVEPNPIPVK	K	W	0.997	31.9	25	31.9	0	1	0	0	2	1252.73	995.81	48110.9	243	253
Ecoli-1	Protein YciN OS=Escherichia coli (strain K12) GN=yciN PE=1 SV=1	YCIN_ECOLI	9385.8	0.968	1	1	1	0.000189	0.205	EHEDTLAGIEATGVTQR	R	N	0.997	38.8	25	38.8	0	0	1	0	2	1826.89	570.225	42033.5	23	39
Ecoli-1	Aconitate hydratase 2 OS=Escherichia coli (strain K12) GN=acnB PE=1 SV=3	ACON2_ECOLI	93501	1	21	28	61	0.0115	0.333	AGFLAAIAK	K	G	0.997	58.3	25	44.3	0	3	0	0	2	861.519	843.602	69495.9	65	73
Ecoli-1	Aconitate hydratase 2 OS=Escherichia coli (strain K12) GN=acnB PE=1 SV=3	ACON2_ECOLI	93501	1	21	28	61	0.0115	0.333	AIELLGTMQGGYNIHPLIDALDDAK	K	L	0.997	35.8	25	35.8	0	0	1	0	2	2668.37	1632.65	50643.3	86	110
Ecoli-1	Aconitate hydratase 2 OS=Escherichia coli (strain K12) GN=acnB PE=1 SV=3	ACON2_ECOLI	93501	1	21	28	61	0.0115	0.333	ALSHTLLMFDNFYDVEEK	K	A	0.997	48.2	25	48.2	0	0	2	0	2	2172.03	1405.83	86572	118	135
Ecoli-1	Aconitate hydratase 2 OS=Escherichia coli (strain K12) GN=acnB PE=1 SV=3	ACON2_ECOLI	93501	1	21	28	61	0.0115	0.333	DLVHAIPLYAIK	R	Q	0.997	34.8	25	32	0	1	2	0	2	1352.79	1267.47	109328	548	559
Ecoli-1	Aconitate hydratase 2 OS=Escherichia coli (strain K12) GN=acnB PE=1 SV=3	ACON2_ECOLI	93501	1	21	28	61	0.0115	0.333	EALGLPHSDVFR	R	Q	0.997	34.5	25	34	0	2	2	0	2	1340.7	794.057	149196	359	370
Ecoli-1	Aconitate hydratase 2 OS=Escherichia coli (strain K12) GN=acnB PE=1 SV=3	ACON2_ECOLI	93501	1	21	28	61	0.0115	0.333	EGIEPDQPGVVGPIK	R	Q	0.997	50.3	25	43.9	0	2	1	0	2	1534.81	717.007	129214	207	221
Ecoli-1	Aconitate hydratase 2 OS=Escherichia coli (strain K12) GN=acnB PE=1 SV=3	ACON2_ECOLI	93501	1	21	28	61	0.0115	0.333	GFPLAYVGDVVGTGSSR	K	K	0.997	81.6	25	81.6	0	2	2	0	2	1681.85	1266.61	178528	230	246
Ecoli-1	Aconitate hydratase 2 OS=Escherichia coli (strain K12) GN=acnB PE=1 SV=3	ACON2_ECOLI	93501	1	21	28	61	0.0115	0.333	GGGLCLGGK	R	I	0.997	37.3	25	37.3	0	2	0	0	2	818.419	229.387	66127.4	269	277
Ecoli-1	Aconitate hydratase 2 OS=Escherichia coli (strain K12) GN=acnB PE=1 SV=3	ACON2_ECOLI	93501	1	21	28	61	0.0115	0.333	ILEIEGLPDLK	R	V	0.997	63.5	25	54.7	0	4	0	0	2	1239.72	1222.69	176298	578	588
Ecoli-1	Aconitate hydratase 2 OS=Escherichia coli (strain K12) GN=acnB PE=1 SV=3	ACON2_ECOLI	93501	1	21	28	61	0.0115	0.333	LGTGANVFLASAELAAVAALIGK	R	L	0.997	56.3	25	56.3	0	1	1	0	2	2157.23	2022.49	39534.2	797	819
Ecoli-1	Aconitate hydratase 2 OS=Escherichia coli (strain K12) GN=acnB PE=1 SV=3	ACON2_ECOLI	93501	1	21	28	61	0.0115	0.333	LNKEPIIEYLNSNIVLLK	K	W	0.997	60.1	25	60.1	0	0	2	0	2	2113.23	1554.07	76976.9	611	628
Ecoli-1	Aconitate hydratase 2 OS=Escherichia coli (strain K12) GN=acnB PE=1 SV=3	ACON2_ECOLI	93501	1	21	28	61	0.0115	0.333	LPTPEEYQTYVAQVDK	K	T	0.981	40	25	40	0	1	0	0	2	1880.93	929.42	16081.3	820	835
Ecoli-1	Aconitate hydratase 2 OS=Escherichia coli (strain K12) GN=acnB PE=1 SV=3	ACON2_ECOLI	93501	1	21	28	61	0.0115	0.333	NHETGELLATFELK	R	T	0.997	66.5	25	64.5	0	2	4	0	2	1601.82	1074.7	274057	318	331
Ecoli-1	Aconitate hydratase 2 OS=Escherichia coli (strain K12) GN=acnB PE=1 SV=3	ACON2_ECOLI	93501	1	21	28	61	0.0115	0.333	NPPAGEEEFLLDLLTNR	K	V	0.997	73.2	25	73.2	0	3	3	0	2	1927.98	1710.51	241718	36	52
Ecoli-1	Aconitate hydratase 2 OS=Escherichia coli (strain K12) GN=acnB PE=1 SV=3	ACON2_ECOLI	93501	1	21	28	61	0.0115	0.333	QGLLTVEK	K	K	0.99	59.4	25	51.8	0	2	0	0	2	887.52	418.967	77534.7	560	567
Ecoli-1	Aconitate hydratase 2 OS=Escherichia coli (strain K12) GN=acnB PE=1 SV=3	ACON2_ECOLI	93501	1	21	28	61	0.0115	0.333	QIEALQQK	K	G	0.99	53	25	46.1	0	2	0	0	2	957.537	167.776	85074.1	222	229
Ecoli-1	Aconitate hydratase 2 OS=Escherichia coli (strain K12) GN=acnB PE=1 SV=3	ACON2_ECOLI	93501	1	21	28	61	0.0115	0.333	SPLLTPEK	K	A	0.99	49	25	34.8	0	2	0	0	2	884.509	322.369	81686.4	78	85
Ecoli-1	Aconitate hydratase 2 OS=Escherichia coli (strain K12) GN=acnB PE=1 SV=3	ACON2_ECOLI	93501	1	21	28	61	0.0115	0.333	TDVLIDEVR	K	A	0.997	49.5	25	45.2	0	3	0	0	2	1059.57	627.68	137678	332	340
Ecoli-1	Aconitate hydratase 2 OS=Escherichia coli (strain K12) GN=acnB PE=1 SV=3	ACON2_ECOLI	93501	1	21	28	61	0.0115	0.333	VADGATVVSTSTR	R	N	0.997	77.6	25	77.6	0	2	0	0	2	1263.65	197.389	64630.2	779	791
Ecoli-1	Aconitate hydratase 2 OS=Escherichia coli (strain K12) GN=acnB PE=1 SV=3	ACON2_ECOLI	93501	1	21	28	61	0.0115	0.333	VEQAFELTDASAER	K	S	0.997	101	25	101	0	2	0	0	2	1565.74	603.875	101040	589	602
Ecoli-1	Aconitate hydratase 2 OS=Escherichia coli (strain K12) GN=acnB PE=1 SV=3	ACON2_ECOLI	93501	1	21	28	61	0.0115	0.333	VPPGVDEAAYVK	R	A	0.997	38.8	25	38.8	0	5	0	0	2	1244.65	488.232	131751	53	64
Ecoli-1	Purine nucleoside phosphorylase DeoD-type OS=Escherichia coli (strain K12) GN=deoD PE=1 SV=2	DEOD_ECOLI	25950.5	0.968	1	1	1	0.000189	0.0502	IALESVLLGDKE	K	-	0.997	57.1	25	50.3	0	1	0	0	2	1286.72	1144.05	29446.7	228	239
Ecoli-1	Large-conductance mechanosensitive channel OS=Escherichia coli (strain K12) GN=mscL PE=1 SV=1	MSCL_ECOLI	14957.5	0.968	1	1	1	0.000189	0.132	GNVVDLAVGVIIGAAFGK	R	I	0.997	68.5	25	68.5	0	1	0	0	2	1699.97	2026.22	27088.2	14	31
Ecoli-1	Iron-sulfur cluster insertion protein ErpA OS=Escherichia coli (strain K12) GN=erpA PE=1 SV=1	ERPA_ECOLI	12100.6	0.999	1	1	2	0.000378	0.105	SLIADEDNPNLK	K	L	0.997	72.1	25	56.1	0	2	0	0	2	1328.67	467.16	64980.2	21	32
Ecoli-1	3-phosphoshikimate 1-carboxyvinyltransferase OS=Escherichia coli (strain K12) GN=aroA PE=1 SV=1	AROA_ECOLI	46097.5	0.968	1	1	2	0.000378	0.0304	TVLTNLLDSDDVR	K	H	0.997	64.9	25	60.6	0	2	0	0	2	1460.76	1103.38	60459.9	39	51
Ecoli-1	S-(hydroxymethyl)glutathione dehydrogenase OS=Escherichia coli (strain K12) GN=frmA PE=1 SV=3	FRMA_ECOLI	39358	1	4	4	7	0.00132	0.127	AAVAFAPGKPLEIVEIDVAPPK	R	K	0.997	62.6	25	62.6	0	0	2	0	2	2232.26	1435.53	85745.6	5	26
Ecoli-1	S-(hydroxymethyl)glutathione dehydrogenase OS=Escherichia coli (strain K12) GN=frmA PE=1 SV=3	FRMA_ECOLI	39358	1	4	4	7	0.00132	0.127	DVLLDINK	K	W	0.988	25.3	25	14.1	0	2	0	0	2	929.53	678.635	49583.7	247	254
Ecoli-1	S-(hydroxymethyl)glutathione dehydrogenase OS=Escherichia coli (strain K12) GN=frmA PE=1 SV=3	FRMA_ECOLI	39358	1	4	4	7	0.00132	0.127	IIAIDTNPK	R	K	0.997	30.7	25	23.1	0	2	0	0	2	984.573	438.568	58847.2	214	222
Ecoli-1	S-(hydroxymethyl)glutathione dehydrogenase OS=Escherichia coli (strain K12) GN=frmA PE=1 SV=3	FRMA_ECOLI	39358	1	4	4	7	0.00132	0.127	TNLCVAVR	K	E	0.99	27.1	25	27.1	0	1	0	0	2	932.498	361.064	16299.1	103	110
Ecoli-1	Phosphopentomutase OS=Escherichia coli (strain K12) GN=deoB PE=1 SV=1	DEOB_ECOLI	44371.1	1	7	7	9	0.0017	0.229	ATGLDALFDATIK	K	E	0.997	70.2	25	70.2	0	2	0	0	2	1335.72	1340.25	58432.5	275	287
Ecoli-1	Phosphopentomutase OS=Escherichia coli (strain K12) GN=deoB PE=1 SV=1	DEOB_ECOLI	44371.1	1	7	7	9	0.0017	0.229	DVAGYAAGLELFDR	R	R	0.997	73.2	25	73.2	0	1	0	0	2	1496.74	1240.55	38476.4	314	327
Ecoli-1	Phosphopentomutase OS=Escherichia coli (strain K12) GN=deoB PE=1 SV=1	DEOB_ECOLI	44371.1	1	7	7	9	0.0017	0.229	ETFADIGQTLAK	R	Y	0.997	47.3	25	35.3	0	2	0	0	2	1293.67	832.915	109410	382	393
Ecoli-1	Phosphopentomutase OS=Escherichia coli (strain K12) GN=deoB PE=1 SV=1	DEOB_ECOLI	44371.1	1	7	7	9	0.0017	0.229	FGDVGADTLGHIAEACAK	R	G	0.997	65.9	25	65.9	0	0	1	0	2	1831.86	835.226	59537.2	23	40
Ecoli-1	Phosphopentomutase OS=Escherichia coli (strain K12) GN=deoB PE=1 SV=1	DEOB_ECOLI	44371.1	1	7	7	9	0.0017	0.229	HDLAVEPPAPTVLQK	R	L	0.948	28.9	25	28.9	0	0	1	0	2	1614.89	782.376	48211.9	231	245
Ecoli-1	Phosphopentomutase OS=Escherichia coli (strain K12) GN=deoB PE=1 SV=1	DEOB_ECOLI	44371.1	1	7	7	9	0.0017	0.229	HGQVVSVGK	K	I	0.995	26.7	25	23	0	1	0	0	2	910.51	79.661	11237.8	251	259
Ecoli-1	Phosphopentomutase OS=Escherichia coli (strain K12) GN=deoB PE=1 SV=1	DEOB_ECOLI	44371.1	1	7	7	9	0.0017	0.229	IADIYANCGITK	K	K	0.997	45.6	25	45.6	0	1	0	0	2	1338.67	519.625	26416.5	260	271
Ecoli-1	DNA-directed RNA polymerase subunit alpha OS=Escherichia coli (strain K12) GN=rpoA PE=1 SV=1	RPOA_ECOLI	36512.1	1	8	11	20	0.00378	0.289	AATILAEQLEAFVDLR	R	D	0.997	114	25	114	0	3	2	0	2	1759.96	1785.27	174962	220	235
Ecoli-1	DNA-directed RNA polymerase subunit alpha OS=Escherichia coli (strain K12) GN=rpoA PE=1 SV=1	RPOA_ECOLI	36512.1	1	8	11	20	0.00378	0.289	AEAIHYIGDLVQR	K	T	0.997	56.6	25	55.1	0	0	2	0	2	1484.79	811.448	62729.4	272	284
Ecoli-1	DNA-directed RNA polymerase subunit alpha OS=Escherichia coli (strain K12) GN=rpoA PE=1 SV=1	RPOA_ECOLI	36512.1	1	8	11	20	0.00378	0.289	DEVILTLNK	K	S	0.996	29.7	25	12.7	0	2	0	0	2	1044.59	691.104	87887.3	96	104
Ecoli-1	DNA-directed RNA polymerase subunit alpha OS=Escherichia coli (strain K12) GN=rpoA PE=1 SV=1	RPOA_ECOLI	36512.1	1	8	11	20	0.00378	0.289	EGVQEDILEILLNLK	K	G	0.997	99.6	25	95.9	0	2	2	0	2	1725.96	1984.19	134379	72	86
Ecoli-1	DNA-directed RNA polymerase subunit alpha OS=Escherichia coli (strain K12) GN=rpoA PE=1 SV=1	RPOA_ECOLI	36512.1	1	8	11	20	0.00378	0.289	IAYNVEAAR	R	V	0.981	24	25	21.1	0	1	0	0	2	1006.53	272.824	21862.3	183	191
Ecoli-1	DNA-directed RNA polymerase subunit alpha OS=Escherichia coli (strain K12) GN=rpoA PE=1 SV=1	RPOA_ECOLI	36512.1	1	8	11	20	0.00378	0.289	LLVDACYSPVER	R	I	0.997	56.2	25	54	0	1	0	0	2	1421.71	758.768	15848.1	171	182
Ecoli-1	DNA-directed RNA polymerase subunit alpha OS=Escherichia coli (strain K12) GN=rpoA PE=1 SV=1	RPOA_ECOLI	36512.1	1	8	11	20	0.00378	0.289	LVDIEQVSSTHAK	R	V	0.997	52.1	25	52.1	0	1	2	0	2	1426.75	434.712	176410	13	25
Ecoli-1	DNA-directed RNA polymerase subunit alpha OS=Escherichia coli (strain K12) GN=rpoA PE=1 SV=1	RPOA_ECOLI	36512.1	1	8	11	20	0.00378	0.289	VTLEPLER	K	G	0.99	30.3	25	24.4	0	2	0	0	2	956.541	554.509	97624.9	26	33
Ecoli-1	cAMP-activated global transcriptional regulator CRP OS=Escherichia coli (strain K12) GN=crp PE=1 SV=1	CRP_ECOLI	23640.9	0.968	1	1	2	0.000378	0.0571	VGNLAFLDVTGR	K	I	0.997	63.3	25	63.3	0	2	0	0	2	1261.69	1089.96	61623.1	132	143
Ecoli-1	Protein YffB OS=Escherichia coli (strain K12) GN=yffB PE=1 SV=1	YFFB_ECOLI	13601.4	0.968	1	1	1	0.000189	0.212	VDGLDSELLNDFINELGWEALLNTR	R	G	0.997	45.5	25	43.4	0	0	1	0	2	2846.42	2023.28	28392.5	34	58
Ecoli-1	Enhancing lycopene biosynthesis protein 2 OS=Escherichia coli (strain K12) GN=elbB PE=1 SV=1	ELBB_ECOLI	22981.9	1	2	2	4	0.000755	0.161	GEIRPLAQADAAELDALIVPGGFGAAK	R	N	0.997	67.2	25	67.2	0	0	2	0	2	2650.42	1520.8	108256	73	99
Ecoli-1	Enhancing lycopene biosynthesis protein 2 OS=Escherichia coli (strain K12) GN=elbB PE=1 SV=1	ELBB_ECOLI	22981.9	1	2	2	4	0.000755	0.161	NVLIEAAR	R	I	0.99	37.3	25	25.8	0	2	0	0	2	885.515	385.74	72698.4	62	69
Ecoli-1	UPF0352 protein YejL OS=Escherichia coli (strain K12) GN=yejL PE=1 SV=1	YEJL_ECOLI	8288.7	0.968	1	2	2	0.000378	0.253	YSDEQVEQLLAELLNVLEK	R	H	0.997	75.6	25	75.6	0	1	1	0	2	2233.16	2060.16	60085.9	7	25
Ecoli-1	ATP synthase subunit alpha OS=Escherichia coli (strain K12) GN=atpA PE=1 SV=1	ATPA_ECOLI	55223.2	1	7	7	14	0.00264	0.168	ASTISNVVR	K	K	0.997	36.9	25	36.9	0	2	0	0	2	946.532	255.129	78305.8	202	210
Ecoli-1	ATP synthase subunit alpha OS=Escherichia coli (strain K12) GN=atpA PE=1 SV=1	ATPA_ECOLI	55223.2	1	7	7	14	0.00264	0.168	GPLDHDGFSAVEAIAPGVIER	K	Q	0.997	32.5	25	32.5	0	0	2	0	2	2150.09	1272.59	101075	119	139
Ecoli-1	ATP synthase subunit alpha OS=Escherichia coli (strain K12) GN=atpA PE=1 SV=1	ATPA_ECOLI	55223.2	1	7	7	14	0.00264	0.168	GYLADVELSK	R	I	0.997	32.1	25	32.1	0	2	0	0	2	1094.57	654.578	64408.7	454	463
Ecoli-1	ATP synthase subunit alpha OS=Escherichia coli (strain K12) GN=atpA PE=1 SV=1	ATPA_ECOLI	55223.2	1	7	7	14	0.00264	0.168	IGSFEAALLAYVDR	K	D	0.997	159	25	156	0	2	0	0	2	1524.81	1576.05	65695.4	464	477
Ecoli-1	ATP synthase subunit alpha OS=Escherichia coli (strain K12) GN=atpA PE=1 SV=1	ATPA_ECOLI	55223.2	1	7	7	14	0.00264	0.168	ILEVPVGR	R	G	0.99	32	25	28.4	0	2	0	0	2	882.541	611.138	66424.7	94	101
Ecoli-1	ATP synthase subunit alpha OS=Escherichia coli (strain K12) GN=atpA PE=1 SV=1	ATPA_ECOLI	55223.2	1	7	7	14	0.00264	0.168	TALAIDAIINQR	K	D	0.997	80.8	25	73.9	0	2	0	0	2	1298.74	1074.61	60459.4	176	187
Ecoli-1	ATP synthase subunit alpha OS=Escherichia coli (strain K12) GN=atpA PE=1 SV=1	ATPA_ECOLI	55223.2	1	7	7	14	0.00264	0.168	VVNTLGAPIDGK	R	G	0.997	68.8	25	65	0	2	0	0	2	1183.67	500.462	46959.7	107	118
Ecoli-1	Phosphocarrier protein HPr OS=Escherichia coli (strain K12) GN=ptsH PE=1 SV=1	PTHP_ECOLI	9119.2	1	2	3	6	0.00113	0.424	GFTSEITVTSNGK	K	S	0.997	78.3	25	75.4	0	1	0	0	2	1340.67	510.212	37674.4	28	40
Ecoli-1	Phosphocarrier protein HPr OS=Escherichia coli (strain K12) GN=ptsH PE=1 SV=1	PTHP_ECOLI	9119.2	1	2	3	6	0.00113	0.424	LQTLGLTQGTVVTISAEGEDEQK	K	A	0.997	83.1	25	83.1	0	2	3	0	2	2417.24	1053.72	253275	50	72
Ecoli-1	Uncharacterized protein YcbL OS=Escherichia coli (strain K12) GN=ycbL PE=3 SV=1	YCBL_ECOLI	23784.4	1	2	2	4	0.000755	0.107	LAALVDPGGDAEK	R	I	0.997	38	25	38	0	2	0	0	2	1255.65	512.004	53563.8	25	37
Ecoli-1	Uncharacterized protein YcbL OS=Escherichia coli (strain K12) GN=ycbL PE=3 SV=1	YCBL_ECOLI	23784.4	1	2	2	4	0.000755	0.107	LLISGDVIFK	K	G	0.997	35.6	25	31.3	0	2	0	0	2	1104.67	1192.16	53434.4	146	155
Ecoli-1	Maltose operon periplasmic protein OS=Escherichia coli (strain K12) GN=malM PE=4 SV=1	MALM_ECOLI	31943.9	1	3	3	5	0.000944	0.118	DLQQTTQLLDPAK	K	A	0.997	68.5	25	57.8	0	2	0	0	2	1470.78	808.721	82670.9	167	179
Ecoli-1	Maltose operon periplasmic protein OS=Escherichia coli (strain K12) GN=malM PE=4 SV=1	MALM_ECOLI	31943.9	1	3	3	5	0.000944	0.118	GVGNSIPDIPDPVAR	K	H	0.997	55.1	25	54.1	0	2	0	0	2	1506.79	950.905	65936.6	184	198
Ecoli-1	Maltose operon periplasmic protein OS=Escherichia coli (strain K12) GN=malM PE=4 SV=1	MALM_ECOLI	31943.9	1	3	3	5	0.000944	0.118	HTTDGLLK	R	L	0.99	32.2	25	22.7	0	1	0	0	2	884.484	146.24	26728.3	199	206
Ecoli-1	Glutathione S-transferase GstA OS=Escherichia coli (strain K12) GN=gstA PE=1 SV=1	GSTA_ECOLI	22869.3	0.999	1	1	2	0.000378	0.0697	TIEWLNYIATELHK	K	G	0.997	60.6	25	58.2	0	0	2	0	2	1730.91	1559.44	79959.9	94	107
Ecoli-1	Penicillin-binding protein activator LpoA OS=Escherichia coli (strain K12) GN=lpoA PE=1 SV=1	LPOA_ECOLI	72825.8	1	1	1	2	0.000378	0.0177	ALIAQEPLLGAK	R	E	0.997	42.8	25	42.4	0	2	0	0	2	1223.74	899.042	56759.6	157	168
Ecoli-1	Ribosome hibernation promoting factor OS=Escherichia coli (strain K12) GN=hpf PE=1 SV=1	HPF_ECOLI	10750.3	1	1	1	3	0.000567	0.0947	INQVYVVLK	R	V	0.997	63.1	25	56.6	0	3	0	0	2	1075.65	741.947	138214	34	42
Ecoli-1	Ribosome maturation factor RimP OS=Escherichia coli (strain K12) GN=rimP PE=1 SV=2	RIMP_ECOLI	16650.7	1	2	2	4	0.000755	0.147	DEVFALSNIQK	K	A	0.997	55	25	51.5	0	2	0	0	2	1263.66	822.406	65981.3	133	143
Ecoli-1	Ribosome maturation factor RimP OS=Escherichia coli (strain K12) GN=rimP PE=1 SV=2	RIMP_ECOLI	16650.7	1	2	2	4	0.000755	0.147	FVGEEVTLVLR	R	M	0.997	69.3	25	69.3	0	2	0	0	2	1261.72	1136.85	58610.4	94	104
Ecoli-1	Lactaldehyde dehydrogenase OS=Escherichia coli (strain K12) GN=aldA PE=1 SV=2	ALDA_ECOLI	52273.3	1	4	4	6	0.00113	0.113	ASEISALIVEEGGK	R	I	0.997	77.4	25	75.3	0	1	0	0	2	1402.74	842.446	32312.4	83	96
Ecoli-1	Lactaldehyde dehydrogenase OS=Escherichia coli (strain K12) GN=aldA PE=1 SV=2	ALDA_ECOLI	52273.3	1	4	4	6	0.00113	0.113	GDAWIDVVNPATEAVISR	R	I	0.997	71.1	25	71.1	0	2	0	0	2	1912.98	1323.16	55341.9	20	37
Ecoli-1	Lactaldehyde dehydrogenase OS=Escherichia coli (strain K12) GN=aldA PE=1 SV=2	ALDA_ECOLI	52273.3	1	4	4	6	0.00113	0.113	GETVGQELAGNPK	R	V	0.997	72.9	25	69.2	0	1	0	0	2	1299.65	266.775	21885.6	209	221
Ecoli-1	Lactaldehyde dehydrogenase OS=Escherichia coli (strain K12) GN=aldA PE=1 SV=2	ALDA_ECOLI	52273.3	1	4	4	6	0.00113	0.113	IVDEIGLPR	K	G	0.997	51.2	25	51.2	0	2	0	0	2	1011.58	713.339	66333.6	191	199
Ecoli-1	NAD(P)H-flavin reductase OS=Escherichia coli (strain K12) GN=fre PE=1 SV=2	FRE_ECOLI	26242.6	0.968	1	1	2	0.000378	0.0558	VTSVEAITDTVYR	K	V	0.997	89.7	25	83.7	0	2	0	0	2	1453.75	831.251	58819.6	8	20
Ecoli-1	Pyruvate kinase II OS=Escherichia coli (strain K12) GN=pykA PE=1 SV=3	KPYK2_ECOLI	51357.8	1	10	12	20	0.00378	0.29	FLLDANLGK	K	G	0.997	41.6	25	24.5	0	2	0	0	2	990.562	900.403	61502.2	94	102
Ecoli-1	Pyruvate kinase II OS=Escherichia coli (strain K12) GN=pykA PE=1 SV=3	KPYK2_ECOLI	51357.8	1	10	12	20	0.00378	0.29	GDLGVEIGDPELVGIQK	R	A	0.997	75.6	25	72.9	0	2	1	0	2	1738.92	1122.66	95231.9	251	267
Ecoli-1	Pyruvate kinase II OS=Escherichia coli (strain K12) GN=pykA PE=1 SV=3	KPYK2_ECOLI	51357.8	1	10	12	20	0.00378	0.29	GLPADVVPGDILLLDDGR	K	V	0.997	57.4	25	55.3	0	2	0	0	2	1834.99	1566.83	67191.1	116	133
Ecoli-1	Pyruvate kinase II OS=Escherichia coli (strain K12) GN=pykA PE=1 SV=3	KPYK2_ECOLI	51357.8	1	10	12	20	0.00378	0.29	GVTPVHFDSANDGVAAASEAVNLLR	R	D	0.997	87.3	25	87.3	0	0	2	0	2	2510.26	1330.01	98127.4	422	446
Ecoli-1	Pyruvate kinase II OS=Escherichia coli (strain K12) GN=pykA PE=1 SV=3	KPYK2_ECOLI	51357.8	1	10	12	20	0.00378	0.29	HVAILGDLQGPK	R	I	0.997	54.2	25	54.2	0	0	2	0	2	1247.71	721.412	54609.7	64	75
Ecoli-1	Pyruvate kinase II OS=Escherichia coli (strain K12) GN=pykA PE=1 SV=3	KPYK2_ECOLI	51357.8	1	10	12	20	0.00378	0.29	IVTTLGPATDR	K	D	0.997	35.9	25	35.9	0	2	0	0	2	1143.64	416.227	88295.2	10	20
Ecoli-1	Pyruvate kinase II OS=Escherichia coli (strain K12) GN=pykA PE=1 SV=3	KPYK2_ECOLI	51357.8	1	10	12	20	0.00378	0.29	LGGGLSAEALTEK	K	D	0.997	84	25	74.6	0	2	0	0	2	1245.67	606.517	55826.3	165	177
Ecoli-1	Pyruvate kinase II OS=Escherichia coli (strain K12) GN=pykA PE=1 SV=3	KPYK2_ECOLI	51357.8	1	10	12	20	0.00378	0.29	TAALIGVDYLAVSFPR	K	C	0.997	65.3	25	64.6	0	1	1	0	2	1692.93	1575.72	56057.2	184	199
Ecoli-1	Pyruvate kinase II OS=Escherichia coli (strain K12) GN=pykA PE=1 SV=3	KPYK2_ECOLI	51357.8	1	10	12	20	0.00378	0.29	VFLNIGDK	K	F	0.99	31.1	25	25.7	0	2	0	0	2	905.509	681.553	47506.1	86	93
Ecoli-1	Pyruvate kinase II OS=Escherichia coli (strain K12) GN=pykA PE=1 SV=3	KPYK2_ECOLI	51357.8	1	10	12	20	0.00378	0.29	VIAAGANVVR	K	M	0.997	39.1	25	31.4	0	1	0	0	2	969.584	314.473	41807.1	27	36
Ecoli-1	Adenine phosphoribosyltransferase OS=Escherichia coli (strain K12) GN=apt PE=1 SV=1	APT_ECOLI	19859.8	1	6	8	11	0.00208	0.557	AYALSIDLLVER	K	Y	0.997	49.3	25	44.2	0	1	0	0	2	1362.76	1382.11	26467.3	40	51
Ecoli-1	Adenine phosphoribosyltransferase OS=Escherichia coli (strain K12) GN=apt PE=1 SV=1	APT_ECOLI	19859.8	1	6	8	11	0.00208	0.557	DVTSLLEDPK	R	A	0.997	33.7	25	20.7	0	1	0	0	2	1116.58	743.367	34035.7	30	39
Ecoli-1	Adenine phosphoribosyltransferase OS=Escherichia coli (strain K12) GN=apt PE=1 SV=1	APT_ECOLI	19859.8	1	6	8	11	0.00208	0.557	ETISETYDLEYGTDQLEIHVDAIKPGDK	R	V	0.964	33.2	25	33.2	0	0	0	1	2	3179.53	1193.68	74533.3	94	121
Ecoli-1	Adenine phosphoribosyltransferase OS=Escherichia coli (strain K12) GN=apt PE=1 SV=1	APT_ECOLI	19859.8	1	6	8	11	0.00208	0.557	LGGEVADAAFIINLFDLGGEQR	R	L	0.997	92.3	25	84.4	0	1	1	0	2	2305.18	1957.32	58217.9	145	166
Ecoli-1	Adenine phosphoribosyltransferase OS=Escherichia coli (strain K12) GN=apt PE=1 SV=1	APT_ECOLI	19859.8	1	6	8	11	0.00208	0.557	TATAQQLEYLK	M	N	0.997	64.9	25	61.1	0	2	0	0	1	1265.67	525.218	39710.4	2	12
Ecoli-1	Adenine phosphoribosyltransferase OS=Escherichia coli (strain K12) GN=apt PE=1 SV=1	APT_ECOLI	19859.8	1	6	8	11	0.00208	0.557	VLVVDDLLATGGTIEATVK	K	L	0.997	75.8	25	75.8	0	2	2	0	2	1914.08	1543.1	130247	122	140
Ecoli-1	Glutamine--fructose-6-phosphate aminotransferase [isomerizing] OS=Escherichia coli (strain K12) GN=glmS PE=1 SV=4	GLMS_ECOLI	66895.7	1	2	2	2	0.000378	0.0411	DVAEILLEGLR	R	R	0.997	40.7	25	40.7	0	1	0	0	2	1227.69	1496.47	40843.8	12	22
Ecoli-1	Glutamine--fructose-6-phosphate aminotransferase [isomerizing] OS=Escherichia coli (strain K12) GN=glmS PE=1 SV=4	GLMS_ECOLI	66895.7	1	2	2	2	0.000378	0.0411	FIFLEEGDIAEITR	R	R	0.997	63.3	25	61.9	0	1	0	0	2	1652.85	1422.03	31832.5	204	217
Ecoli-1	Chaperone protein HtpG OS=Escherichia coli (strain K12) GN=htpG PE=1 SV=1	HTPG_ECOLI	71425	1	2	2	2	0.000378	0.0369	EILQDSTVTR	R	N	0.991	41.5	25	28.2	0	1	0	0	2	1161.61	302.384	18057.8	337	346
Ecoli-1	Chaperone protein HtpG OS=Escherichia coli (strain K12) GN=htpG PE=1 SV=1	HTPG_ECOLI	71425	1	2	2	2	0.000378	0.0369	YSDHIALPVEIEK	K	R	0.985	24.6	25	22.8	0	0	1	0	2	1513.79	911.624	25198.5	200	212
Ecoli-1	Protein YceI OS=Escherichia coli (strain K12) GN=yceI PE=1 SV=1	YCEI_ECOLI	20913.3	1	4	4	7	0.00132	0.314	LIGQGDDPWGGK	K	R	0.997	36.5	25	36.5	0	1	0	0	2	1242.61	570.653	20683.1	140	151
Ecoli-1	Protein YceI OS=Escherichia coli (strain K12) GN=yceI PE=1 SV=1	YCEI_ECOLI	20913.3	1	4	4	7	0.00132	0.314	SADFLNTAK	R	Y	0.997	44.4	25	43.1	0	2	0	0	2	966.489	359.617	66323.9	93	101
Ecoli-1	Protein YceI OS=Escherichia coli (strain K12) GN=yceI PE=1 SV=1	YCEI_ECOLI	20913.3	1	4	4	7	0.00132	0.314	TDLGPASQEVDLIISVEGVQQK	K	-	0.997	66.8	25	66.8	0	0	2	0	2	2326.21	1409.74	113121	170	191
Ecoli-1	Protein YceI OS=Escherichia coli (strain K12) GN=yceI PE=1 SV=1	YCEI_ECOLI	20913.3	1	4	4	7	0.00132	0.314	VNVTINTTSVDTNHAER	K	D	0.997	51.5	25	51.5	0	0	2	0	2	1870.93	417.938	124618	71	87
Ecoli-1	ATP-dependent protease ATPase subunit HslU OS=Escherichia coli (strain K12) GN=hslU PE=1 SV=1	HSLU_ECOLI	49595.2	0.999	2	2	2	0.000378	0.0384	LLIEEEAAK	K	L	0.983	24.4	25	24.4	0	1	0	0	2	1015.57	445.535	25422.7	224	232
Ecoli-1	ATP-dependent protease ATPase subunit HslU OS=Escherichia coli (strain K12) GN=hslU PE=1 SV=1	HSLU_ECOLI	49595.2	0.999	2	2	2	0.000378	0.0384	LVNPEELK	K	Q	0.967	22.3	25	22.3	0	1	0	0	2	941.53	429.167	28798.8	233	240
Ecoli-1	Fumarate hydratase class I, aerobic OS=Escherichia coli (strain K12) GN=fumA PE=1 SV=2	FUMA_ECOLI	60300.3	1	10	13	20	0.00378	0.294	DDTEYYLLTSEHVSVSEFEGQEILK	K	V	0.992	28.6	25	28.6	0	0	1	0	2	2931.38	1387.05	21243.2	17	41
Ecoli-1	Fumarate hydratase class I, aerobic OS=Escherichia coli (strain K12) GN=fumA PE=1 SV=2	FUMA_ECOLI	60300.3	1	10	13	20	0.00378	0.294	EILAQLSQYPVSTR	K	L	0.997	68.5	25	68.5	0	2	0	0	2	1604.86	939.565	63181.6	369	382
Ecoli-1	Fumarate hydratase class I, aerobic OS=Escherichia coli (strain K12) GN=fumA PE=1 SV=2	FUMA_ECOLI	60300.3	1	10	13	20	0.00378	0.294	ELLIEAQNLGLGAQFGGK	K	Y	0.997	92.6	25	92.6	0	2	2	0	2	1858.01	1304.89	165408	275	292
Ecoli-1	Fumarate hydratase class I, aerobic OS=Escherichia coli (strain K12) GN=fumA PE=1 SV=2	FUMA_ECOLI	60300.3	1	10	13	20	0.00378	0.294	EVNTGTNLPAQIDLYAVDGDEYK	K	F	0.997	39.5	25	39.5	0	0	1	0	2	2525.2	1167.5	28354.8	157	179
Ecoli-1	Fumarate hydratase class I, aerobic OS=Escherichia coli (strain K12) GN=fumA PE=1 SV=2	FUMA_ECOLI	60300.3	1	10	13	20	0.00378	0.294	GVLPTCQDTGTAIIVGK	K	K	0.997	48.9	25	47	0	2	2	0	2	1729.92	896.276	157490	100	116
Ecoli-1	Fumarate hydratase class I, aerobic OS=Escherichia coli (strain K12) GN=fumA PE=1 SV=2	FUMA_ECOLI	60300.3	1	10	13	20	0.00378	0.294	IEVEDFPAFILVDDK	K	G	0.997	82.4	25	82.4	0	2	1	0	2	1749.89	1652.57	116945	516	530
Ecoli-1	Fumarate hydratase class I, aerobic OS=Escherichia coli (strain K12) GN=fumA PE=1 SV=2	FUMA_ECOLI	60300.3	1	10	13	20	0.00378	0.294	TPEGYASGSLGPTTAGR	K	M	0.997	46.9	25	46.9	0	1	0	0	2	1621.78	369.699	6964.69	427	443
Ecoli-1	Fumarate hydratase class I, aerobic OS=Escherichia coli (strain K12) GN=fumA PE=1 SV=2	FUMA_ECOLI	60300.3	1	10	13	20	0.00378	0.294	VAPEALTLLAR	K	Q	0.997	46.7	25	38.3	0	2	0	0	2	1153.69	1063.21	115722	42	52
Ecoli-1	Fumarate hydratase class I, aerobic OS=Escherichia coli (strain K12) GN=fumA PE=1 SV=2	FUMA_ECOLI	60300.3	1	10	13	20	0.00378	0.294	VWTGGGDEAALAR	R	G	0.997	51.5	25	40	0	1	0	0	2	1302.64	445.249	29010.4	121	133
Ecoli-1	Fumarate hydratase class I, aerobic OS=Escherichia coli (strain K12) GN=fumA PE=1 SV=2	FUMA_ECOLI	60300.3	1	10	13	20	0.00378	0.294	YVALQFLR	K	N	0.99	39.6	25	39.6	0	1	0	0	2	1009.58	1056.72	24849.8	85	92
Ecoli-1	Protein YchN OS=Escherichia coli (strain K12) GN=ychN PE=1 SV=1	YCHN_ECOLI	12693.2	1	3	4	7	0.00132	0.359	EQESNLDLR	R	L	0.997	52.7	25	52.7	0	2	0	0	2	1103.53	212.486	39516.3	30	38
Ecoli-1	Protein YchN OS=Escherichia coli (strain K12) GN=ychN PE=1 SV=1	YCHN_ECOLI	12693.2	1	3	4	7	0.00132	0.359	IVIVANGAPYGSESLFNSLR	K	L	0.997	76.2	25	76.2	0	2	1	0	2	2107.12	1371.18	100636	4	23
Ecoli-1	Protein YchN OS=Escherichia coli (strain K12) GN=ychN PE=1 SV=1	YCHN_ECOLI	12693.2	1	3	4	7	0.00132	0.359	LFLMSDAVTAGLR	R	G	0.997	70.2	25	70.2	0	2	0	0	2	1393.75	1295.99	56711.8	39	51
Ecoli-1	Dihydroxy-acid dehydratase OS=Escherichia coli (strain K12) GN=ilvD PE=1 SV=5	ILVD_ECOLI	65533	0.722	1	1	1	0.000189	0.0162	VVAGDVVVIR	K	Y	0.969	22.4	25	22.4	0	1	0	0	2	1026.63	667.2	39213.5	470	479
Ecoli-1	Triosephosphate isomerase OS=Escherichia coli (strain K12) GN=tpiA PE=1 SV=1	TPIS_ECOLI	26971.8	1	6	8	14	0.00264	0.345	ADAFAVIVK	K	A	0.997	53.8	25	46	0	2	0	0	2	933.54	799.2	61869.2	239	247
Ecoli-1	Triosephosphate isomerase OS=Escherichia coli (strain K12) GN=tpiA PE=1 SV=1	TPIS_ECOLI	26971.8	1	6	8	14	0.00264	0.345	DIGAQYIIIGHSER	K	R	0.997	66.8	25	66.8	0	2	1	0	2	1571.82	808.277	96230.8	85	98
Ecoli-1	Triosephosphate isomerase OS=Escherichia coli (strain K12) GN=tpiA PE=1 SV=1	TPIS_ECOLI	26971.8	1	6	8	14	0.00264	0.345	EQGLTPVLCIGETEAENEAGK	K	T	0.997	62.1	25	62.1	0	2	0	0	2	2245.07	1040.02	40954.1	118	138
Ecoli-1	Triosephosphate isomerase OS=Escherichia coli (strain K12) GN=tpiA PE=1 SV=1	TPIS_ECOLI	26971.8	1	6	8	14	0.00264	0.345	ESDELIAK	K	K	0.99	54.4	25	43.5	0	2	0	0	2	904.462	184.959	135785	104	111
Ecoli-1	Triosephosphate isomerase OS=Escherichia coli (strain K12) GN=tpiA PE=1 SV=1	TPIS_ECOLI	26971.8	1	6	8	14	0.00264	0.345	SATPAQAQAVHK	K	F	0.997	37.3	25	27.6	0	1	0	0	2	1208.64	55.223	19740.4	177	188
Ecoli-1	Triosephosphate isomerase OS=Escherichia coli (strain K12) GN=tpiA PE=1 SV=1	TPIS_ECOLI	26971.8	1	6	8	14	0.00264	0.345	TQGAAAFEGAVIAYEPVWAIGTGK	K	S	0.997	87.6	25	87.1	0	2	2	0	2	2407.23	1563.4	159733	153	176
Ecoli-1	Bifunctional polymyxin resistance protein ArnA OS=Escherichia coli (strain K12) GN=arnA PE=1 SV=1	ARNA_ECOLI	74290.8	0.999	1	1	1	0.000189	0.0242	AITQLILNLVEGSPIK	R	L	0.997	40	25	40	0	1	0	0	2	1709.02	1943.84	27337.5	511	526
Ecoli-1	Acetylornithine deacetylase OS=Escherichia coli (strain K12) GN=argE PE=1 SV=2	ARGE_ECOLI	42348.6	1	5	5	6	0.00113	0.201	ALIATPSISATEEALDQSNADLITLLADWFK	R	D	0.997	44.8	25	44.8	0	0	1	0	2	3317.72	2093.19	45699.5	14	44
Ecoli-1	Acetylornithine deacetylase OS=Escherichia coli (strain K12) GN=argE PE=1 SV=2	ARGE_ECOLI	42348.6	1	5	5	6	0.00113	0.201	DLGFNVEVQPVPGTR	K	N	0.997	90.7	25	90.7	0	2	0	0	2	1627.84	1024.3	52285	45	59
Ecoli-1	Acetylornithine deacetylase OS=Escherichia coli (strain K12) GN=argE PE=1 SV=2	ARGE_ECOLI	42348.6	1	5	5	6	0.00113	0.201	DPFTLTEHDGK	R	L	0.949	22.1	25	22.1	0	0	1	0	2	1259.59	407.928	39082.9	94	104
Ecoli-1	Acetylornithine deacetylase OS=Escherichia coli (strain K12) GN=argE PE=1 SV=2	ARGE_ECOLI	42348.6	1	5	5	6	0.00113	0.201	GFFAFILDALR	K	D	0.997	49.9	25	44.2	0	1	0	0	2	1269.7	1977.16	35383.8	115	125
Ecoli-1	Acetylornithine deacetylase OS=Escherichia coli (strain K12) GN=argE PE=1 SV=2	ARGE_ECOLI	42348.6	1	5	5	6	0.00113	0.201	LPPFIEIYR	K	A	0.973	22.8	25	17.8	0	1	0	0	2	1147.65	1245.53	34879	5	13
Ecoli-1	30S ribosomal protein S2 OS=Escherichia coli (strain K12) GN=rpsB PE=1 SV=2	RS2_ECOLI	26744.3	0.99	1	1	1	0.000189	0.0373	LENSLGGIK	K	D	0.997	33.2	25	24.9	0	1	0	0	2	930.526	336.842	27590.7	144	152
Ecoli-1	UPF0434 protein YcaR OS=Escherichia coli (strain K12) GN=ycaR PE=1 SV=1	YCAR_ECOLI	6855.3	0.968	1	1	2	0.000378	0.15	LDNLAFPLR	K	D	0.997	51.8	25	45.9	0	2	0	0	2	1058.6	1014.73	58683.8	31	39
Ecoli-1	3-dehydroquinate synthase OS=Escherichia coli (strain K12) GN=aroB PE=1 SV=1	AROB_ECOLI	38881.5	0.968	1	1	1	0.000189	0.0304	ELASGLAEVIK	R	Y	0.997	28.5	25	28.5	0	1	0	0	2	1129.65	911.835	21046.5	177	187
Ecoli-1	Succinyl-CoA ligase [ADP-forming] subunit alpha OS=Escherichia coli (strain K12) GN=sucD PE=1 SV=2	SUCD_ECOLI	29777.8	1	8	8	15	0.00283	0.405	DSILEAIDAGIK	K	L	0.997	69.9	25	55.8	0	3	0	0	2	1244.67	1230.09	124646	80	91
Ecoli-1	Succinyl-CoA ligase [ADP-forming] subunit alpha OS=Escherichia coli (strain K12) GN=sucD PE=1 SV=2	SUCD_ECOLI	29777.8	1	8	8	15	0.00283	0.405	EHVTKPVVGYIAGVTAPK	K	G	0.997	35.5	25	35.5	0	0	2	0	2	1866.05	719.846	71360.4	224	241
Ecoli-1	Succinyl-CoA ligase [ADP-forming] subunit alpha OS=Escherichia coli (strain K12) GN=sucD PE=1 SV=2	SUCD_ECOLI	29777.8	1	8	8	15	0.00283	0.405	FAALEAAGVK	K	T	0.997	52.5	25	30.1	0	2	0	0	2	976.546	580.77	109028	263	272
Ecoli-1	Succinyl-CoA ligase [ADP-forming] subunit alpha OS=Escherichia coli (strain K12) GN=sucD PE=1 SV=2	SUCD_ECOLI	29777.8	1	8	8	15	0.00283	0.405	GGTTHLGLPVFNTVR	K	E	0.997	29.9	25	29.9	0	0	2	0	2	1568.85	1044.45	79951	44	58
Ecoli-1	Succinyl-CoA ligase [ADP-forming] subunit alpha OS=Escherichia coli (strain K12) GN=sucD PE=1 SV=2	SUCD_ECOLI	29777.8	1	8	8	15	0.00283	0.405	LIITITEGIPTLDMLTVK	K	V	0.997	41.6	25	41.6	0	1	0	0	2	1971.15	1894.23	24814.4	92	109
Ecoli-1	Succinyl-CoA ligase [ADP-forming] subunit alpha OS=Escherichia coli (strain K12) GN=sucD PE=1 SV=2	SUCD_ECOLI	29777.8	1	8	8	15	0.00283	0.405	SGTLTYEAVK	R	Q	0.997	62.3	25	56	0	2	0	0	2	1068.56	310.915	55687.7	154	163
Ecoli-1	Succinyl-CoA ligase [ADP-forming] subunit alpha OS=Escherichia coli (strain K12) GN=sucD PE=1 SV=2	SUCD_ECOLI	29777.8	1	8	8	15	0.00283	0.405	SLADIGEALK	R	T	0.997	59	25	52.9	0	2	0	0	2	1016.56	783.052	93183.3	276	285
Ecoli-1	Succinyl-CoA ligase [ADP-forming] subunit alpha OS=Escherichia coli (strain K12) GN=sucD PE=1 SV=2	SUCD_ECOLI	29777.8	1	8	8	15	0.00283	0.405	VICQGFTGSQGTFHSEQAIAYGTK	K	M	0.952	22.3	25	22.3	0	0	1	0	2	2587.22	716.228	53558.4	11	34
Ecoli-1	Sugar phosphatase YfbT OS=Escherichia coli (strain K12) GN=yfbT PE=1 SV=2	YFBT_ECOLI	23007.6	1	2	3	3	0.000567	0.171	GFLFDLDGTLVDSLPAVER	K	A	0.997	91.9	25	91.9	0	1	1	0	2	2064.07	1826.16	53514.2	5	23
Ecoli-1	Sugar phosphatase YfbT OS=Escherichia coli (strain K12) GN=yfbT PE=1 SV=2	YFBT_ECOLI	23007.6	1	2	3	3	0.000567	0.171	LNEVDLVLHSLEQITVTK	R	Q	0.992	29	25	29	0	0	1	0	2	2051.14	1819.76	42940.6	190	207
Ecoli-1	Sec-independent protein translocase protein TatA OS=Escherichia coli (strain K12) GN=tatA PE=1 SV=1	TATA_ECOLI	9664.5	0.968	1	1	1	0.000189	0.112	TSQDADFTAK	K	T	0.997	45.7	25	40.8	0	1	0	0	2	1083.5	105.709	12159.4	53	62
Ecoli-1	Transcriptional regulatory protein CpxR OS=Escherichia coli (strain K12) GN=cpxR PE=1 SV=1	CPXR_ECOLI	26313.3	1	3	3	5	0.000944	0.259	ILLVDDDR	K	E	0.99	35.1	25	11.8	0	2	0	0	2	958.521	532.913	75017.4	4	11
Ecoli-1	Transcriptional regulatory protein CpxR OS=Escherichia coli (strain K12) GN=cpxR PE=1 SV=1	CPXR_ECOLI	26313.3	1	3	3	5	0.000944	0.259	QEASFDGQTLELTGTEFTLLYLLAQHLGQVVSR	R	E	0.972	25.2	25	25.2	0	0	1	0	2	3664.89	2063.32	29778.5	146	178
Ecoli-1	Transcriptional regulatory protein CpxR OS=Escherichia coli (strain K12) GN=cpxR PE=1 SV=1	CPXR_ECOLI	26313.3	1	3	3	5	0.000944	0.259	VLGLELGADDYLPKPFNDR	R	E	0.994	27.3	25	27.3	0	0	2	0	2	2132.1	1405.65	106423	87	105
Ecoli-1	Uncharacterized lipoprotein YajG OS=Escherichia coli (strain K12) GN=yajG PE=4 SV=1	YAJG_ECOLI	20950.4	1	3	3	7	0.00132	0.25	DNQIVTLTASR	R	D	0.997	56.1	25	56.1	0	2	0	0	2	1217.65	510.428	66614.1	64	74
Ecoli-1	Uncharacterized lipoprotein YajG OS=Escherichia coli (strain K12) GN=yajG PE=4 SV=1	YAJG_ECOLI	20950.4	1	3	3	7	0.00132	0.25	FLLQEVLEK	R	Q	0.997	53.9	25	40.5	0	4	0	0	2	1118.65	1222.85	113122	78	86
Ecoli-1	Uncharacterized lipoprotein YajG OS=Escherichia coli (strain K12) GN=yajG PE=4 SV=1	YAJG_ECOLI	20950.4	1	3	3	7	0.00132	0.25	NIADAVNSVLTDTIADMSQDTSIHEFIK	K	Q	0.997	34.6	25	34.6	0	0	1	0	2	3048.48	1941.54	60573.3	161	188
Ecoli-1	50S ribosomal protein L6 OS=Escherichia coli (strain K12) GN=rplF PE=1 SV=2	RL6_ECOLI	18903.5	1	2	2	4	0.000755	0.119	APVVVPAGVDVK	K	I	0.997	43.3	25	41.6	0	2	0	0	2	1150.68	701.843	71002.4	7	18
Ecoli-1	50S ribosomal protein L6 OS=Escherichia coli (strain K12) GN=rplF PE=1 SV=2	RL6_ECOLI	18903.5	1	2	2	4	0.000755	0.119	TLNDAVEVK	R	H	0.997	36.8	25	26.2	0	2	0	0	2	988.531	275.268	42844.7	36	44
Ecoli-1	UPF0149 protein YgfB OS=Escherichia coli (strain K12) GN=ygfB PE=3 SV=1	YGFB_ECOLI	21229.9	0.968	1	1	1	0.000189	0.109	ADALAGWVNHFLLGLGVTQPK	R	L	0.997	38.3	25	38.3	0	0	1	0	2	2207.2	1920.12	35940	102	122
Ecoli-1	Peptidyl-prolyl cis-trans isomerase B OS=Escherichia coli (strain K12) GN=ppiB PE=1 SV=2	PPIB_ECOLI	18153.2	0.968	1	1	2	0.000378	0.0732	EDVIIESVTVSE	K	-	0.997	81.4	25	81.4	0	2	0	0	2	1319.66	902.47	53929.5	153	164
Ecoli-1	Erythronate-4-phosphate dehydrogenase OS=Escherichia coli (strain K12) GN=pdxB PE=2 SV=2	PDXB_ECOLI	41368.7	1	3	4	7	0.00132	0.119	ITLHGPLDQPTLK	R	R	0.997	30.9	25	30.9	0	0	1	0	2	1432.82	754.435	34681.4	298	310
Ecoli-1	Erythronate-4-phosphate dehydrogenase OS=Escherichia coli (strain K12) GN=pdxB PE=2 SV=2	PDXB_ECOLI	41368.7	1	3	4	7	0.00132	0.119	LSVVLDVWEGEPELNVELLK	K	K	0.997	52.5	25	42.2	0	2	2	0	2	2281.23	1813.5	133108	227	246
Ecoli-1	Erythronate-4-phosphate dehydrogenase OS=Escherichia coli (strain K12) GN=pdxB PE=2 SV=2	PDXB_ECOLI	41368.7	1	3	4	7	0.00132	0.119	TVGIVGVGNVGR	R	R	0.997	46.4	25	46.4	0	2	0	0	2	1127.65	630.484	33809	118	129
Ecoli-1	D-ribose-binding periplasmic protein OS=Escherichia coli (strain K12) GN=rbsB PE=1 SV=1	RBSB_ECOLI	30950.5	1	3	3	5	0.000944	0.155	ILLINPTDSDAVGNAVK	K	M	0.997	46.7	25	46.7	0	2	0	0	2	1739.95	1058.76	56777.4	85	101
Ecoli-1	D-ribose-binding periplasmic protein OS=Escherichia coli (strain K12) GN=rbsB PE=1 SV=1	RBSB_ECOLI	30950.5	1	3	3	5	0.000944	0.155	LAATIAQLPDQIGAK	K	G	0.997	69.1	25	69.1	0	2	0	0	2	1509.86	968.091	49635.5	254	268
Ecoli-1	D-ribose-binding periplasmic protein OS=Escherichia coli (strain K12) GN=rbsB PE=1 SV=1	RBSB_ECOLI	30950.5	1	3	3	5	0.000944	0.155	VIELQGIAGTSAAR	K	E	0.997	43.5	25	38.3	0	1	0	0	2	1385.77	746.853	25301.9	151	164
Ecoli-1	50S ribosomal protein L10 OS=Escherichia coli (strain K12) GN=rplJ PE=1 SV=2	RL10_ECOLI	17711.8	1	5	5	10	0.00189	0.382	AAAFEGELIPASQIDR	K	L	0.997	102	25	98.8	0	2	0	0	2	1687.87	987.422	68760.3	110	125
Ecoli-1	50S ribosomal protein L10 OS=Escherichia coli (strain K12) GN=rplJ PE=1 SV=2	RL10_ECOLI	17711.8	1	5	5	10	0.00189	0.382	AVEGTPFECLK	R	D	0.997	35.3	25	35.3	0	2	0	0	2	1250.61	689.574	63635.7	63	73
Ecoli-1	50S ribosomal protein L10 OS=Escherichia coli (strain K12) GN=rplJ PE=1 SV=2	RL10_ECOLI	17711.8	1	5	5	10	0.00189	0.382	GALSAVVADSR	K	G	0.997	68.5	25	67.5	0	2	0	0	2	1045.56	433.98	67024.9	21	31
Ecoli-1	50S ribosomal protein L10 OS=Escherichia coli (strain K12) GN=rplJ PE=1 SV=2	RL10_ECOLI	17711.8	1	5	5	10	0.00189	0.382	LATLPTYEEAIAR	R	L	0.997	53.3	25	44.5	0	2	0	0	2	1447.78	880.328	80877.5	126	138
Ecoli-1	50S ribosomal protein L10 OS=Escherichia coli (strain K12) GN=rplJ PE=1 SV=2	RL10_ECOLI	17711.8	1	5	5	10	0.00189	0.382	QAIVAEVSEVAK	K	G	0.997	67.5	25	55.1	0	2	0	0	2	1243.69	698.85	76596.8	9	20
Ecoli-1	Flavodoxin-1 OS=Escherichia coli (strain K12) GN=fldA PE=1 SV=2	FLAV_ECOLI	19737.7	1	4	5	7	0.00132	0.426	AITGIFFGSDTGNTENIAK	M	M	0.997	58.1	25	56.6	0	2	1	0	1	1955.97	1127.45	97590.4	2	20
Ecoli-1	Flavodoxin-1 OS=Escherichia coli (strain K12) GN=fldA PE=1 SV=2	FLAV_ECOLI	19737.7	1	4	5	7	0.00132	0.426	GLADDDHFVGLAIDEDR	K	Q	0.997	55.3	25	55.3	0	0	2	0	2	1857.86	965.979	98083.9	132	148
Ecoli-1	Flavodoxin-1 OS=Escherichia coli (strain K12) GN=fldA PE=1 SV=2	FLAV_ECOLI	19737.7	1	4	5	7	0.00132	0.426	LVALFGCGDQEDYAEYFCDALGTIR	K	D	0.997	85.8	25	85.8	0	0	1	0	2	2883.3	1779.81	46384	82	106
Ecoli-1	Flavodoxin-1 OS=Escherichia coli (strain K12) GN=fldA PE=1 SV=2	FLAV_ECOLI	19737.7	1	4	5	7	0.00132	0.426	QISEELHLDEILNA	K	-	0.968	20.7	25	20.7	0	1	0	0	2	1623.82	1234	46324.9	163	176
Ecoli-1	Universal stress protein A OS=Escherichia coli (strain K12) GN=uspA PE=1 SV=2	USPA_ECOLI	16066.5	1	3	5	12	0.00227	0.5	HILIAVDLSPESK	K	V	0.997	93.8	25	92.5	0	4	1	0	2	1421.8	940.523	136210	5	17
Ecoli-1	Universal stress protein A OS=Escherichia coli (strain K12) GN=uspA PE=1 SV=2	USPA_ECOLI	16066.5	1	3	5	12	0.00227	0.5	ISEETHHALTELSTNAGYPITETLSGSGDLGQVLVDAIK	R	K	0.993	70.7	25	70.7	0	0	0	4	2	4067.05	1713.41	356409	62	100
Ecoli-1	Universal stress protein A OS=Escherichia coli (strain K12) GN=uspA PE=1 SV=2	USPA_ECOLI	16066.5	1	3	5	12	0.00227	0.5	QLINTVHVDMLIVPLRDEEE	R	-	0.997	36.5	25	36.5	0	1	2	0	2	2363.23	1468.99	258070	125	144
Ecoli-1	D-tagatose-1,6-bisphosphate aldolase subunit GatZ OS=Escherichia coli (strain K12) GN=gatZ PE=1 SV=1	GATZ_ECOLI	47109	1	7	8	23	0.00434	0.279	AAVLCFAAESVATDCQR	R	E	0.997	101	25	101	0	3	4	0	2	1868.86	925.008	328039	145	161
Ecoli-1	D-tagatose-1,6-bisphosphate aldolase subunit GatZ OS=Escherichia coli (strain K12) GN=gatZ PE=1 SV=1	GATZ_ECOLI	47109	1	7	8	23	0.00434	0.279	AGEHIGICSVCSAHPLVIEAALAFDR	K	N	0.973	47.3	25	46.5	0	0	0	2	2	2793.38	1444.86	197080	10	35
Ecoli-1	D-tagatose-1,6-bisphosphate aldolase subunit GatZ OS=Escherichia coli (strain K12) GN=gatZ PE=1 SV=1	GATZ_ECOLI	47109	1	7	8	23	0.00434	0.279	EFVFTIADK	R	V	0.997	49.2	25	49.2	0	4	0	0	2	1069.56	954.083	178318	66	74
Ecoli-1	D-tagatose-1,6-bisphosphate aldolase subunit GatZ OS=Escherichia coli (strain K12) GN=gatZ PE=1 SV=1	GATZ_ECOLI	47109	1	7	8	23	0.00434	0.279	GLTEALTR	R	V	0.99	37.2	25	25.2	0	2	0	0	2	860.484	366.17	100728	208	215
Ecoli-1	D-tagatose-1,6-bisphosphate aldolase subunit GatZ OS=Escherichia coli (strain K12) GN=gatZ PE=1 SV=1	GATZ_ECOLI	47109	1	7	8	23	0.00434	0.279	TGFNDSLLDIR	R	Y	0.997	95.7	25	91.7	0	4	0	0	2	1250.64	1026.13	144888	332	342
Ecoli-1	D-tagatose-1,6-bisphosphate aldolase subunit GatZ OS=Escherichia coli (strain K12) GN=gatZ PE=1 SV=1	GATZ_ECOLI	47109	1	7	8	23	0.00434	0.279	VGPALTFALR	K	E	0.997	56.8	25	54	0	3	0	0	2	1044.62	1057.51	94887	280	289
Ecoli-1	D-tagatose-1,6-bisphosphate aldolase subunit GatZ OS=Escherichia coli (strain K12) GN=gatZ PE=1 SV=1	GATZ_ECOLI	47109	1	7	8	23	0.00434	0.279	VIAIVVQPGVEFDHSNIIHYQPQEAQPLAQWIENTR	R	M	0.957	30.2	25	30.2	0	0	0	0	2	4140.13	1630.63	153942	216	251
Ecoli-1	sn-glycerol-3-phosphate-binding periplasmic protein UgpB OS=Escherichia coli (strain K12) GN=ugpB PE=1 SV=1	UGPB_ECOLI	48450.2	1	2	2	2	0.000378	0.0502	TGYLPITK	K	A	0.99	28.3	25	25.3	0	1	0	0	2	892.514	526.076	41194.1	344	351
Ecoli-1	sn-glycerol-3-phosphate-binding periplasmic protein UgpB OS=Escherichia coli (strain K12) GN=ugpB PE=1 SV=1	UGPB_ECOLI	48450.2	1	2	2	2	0.000378	0.0502	VIVDEELESVWTGK	R	K	0.997	65.7	25	65.7	0	1	0	0	2	1603.82	1143.92	28225.9	398	411
Ecoli-1	Uncharacterized protein YbiB OS=Escherichia coli (strain K12) GN=ybiB PE=1 SV=1	YBIB_ECOLI	35049.4	0.968	1	1	1	0.000189	0.075	VLTETIFELMGITPTLHGGQAQAK	R	L	0.997	42.6	25	42.6	0	0	1	0	2	2555.35	1789.5	36316.6	124	147
Ecoli-1	Glutathione reductase OS=Escherichia coli (strain K12) GN=gor PE=1 SV=1	GSHR_ECOLI	48772.6	0.999	1	1	1	0.000189	0.0289	SETVDCLIWAIGR	R	E	0.997	71.3	25	71.3	0	1	0	0	2	1519.76	1330	24943.3	251	263
Ecoli-1	Alpha-galactosidase OS=Escherichia coli (strain K12) GN=melA PE=1 SV=1	AGAL_ECOLI	50657.8	0.791	1	1	1	0.000189	0.02	LEESHIVVR	R	K	0.978	25	25	25	0	0	1	0	2	1081.6	235.23	44744.6	46	54
Ecoli-1	NADP-dependent 3-hydroxy acid dehydrogenase YdfG OS=Escherichia coli (strain K12) GN=ydfG PE=1 SV=2	YDFG_ECOLI	27248.7	1	2	3	4	0.000755	0.153	LQELKDELGDNLYIAQLDVR	R	N	0.997	72.2	25	72.2	0	0	2	0	2	2345.24	1258.67	96974.9	37	56
Ecoli-1	NADP-dependent 3-hydroxy acid dehydrogenase YdfG OS=Escherichia coli (strain K12) GN=ydfG PE=1 SV=2	YDFG_ECOLI	27248.7	1	2	3	4	0.000755	0.153	VTDIEPGLVGGTEFSNVR	R	F	0.997	47.2	25	46.4	0	1	1	0	2	1889.96	982.854	72957	172	189
Ecoli-1	Uncharacterized protein YtfJ OS=Escherichia coli (strain K12) GN=ytfJ PE=1 SV=1	YTFJ_ECOLI	20420.9	1	3	3	5	0.000944	0.152	NATLIEAIK	K	S	0.997	32	25	32	0	2	0	0	2	972.572	678.623	61969.5	77	85
Ecoli-1	Uncharacterized protein YtfJ OS=Escherichia coli (strain K12) GN=ytfJ PE=1 SV=1	YTFJ_ECOLI	20420.9	1	3	3	5	0.000944	0.152	TWNSAQLVGK	K	V	0.997	43.8	25	42.7	0	2	0	0	2	1103.58	462.939	39810.9	51	60
Ecoli-1	Uncharacterized protein YtfJ OS=Escherichia coli (strain K12) GN=ytfJ PE=1 SV=1	YTFJ_ECOLI	20420.9	1	3	3	5	0.000944	0.152	VPPIGITDR	R	G	0.966	26	25	26	0	1	0	0	2	967.557	521.13	26489.9	29	37
Ecoli-1	Orotidine 5'-phosphate decarboxylase OS=Escherichia coli (strain K12) GN=pyrF PE=1 SV=1	PYRF_ECOLI	26350.1	1	2	2	3	0.000567	0.102	AVTNSPVVVALDYHNR	R	D	0.995	27.6	25	27.6	0	0	1	0	2	1754.92	818.694	44559.7	11	26
Ecoli-1	Orotidine 5'-phosphate decarboxylase OS=Escherichia coli (strain K12) GN=pyrF PE=1 SV=1	PYRF_ECOLI	26350.1	1	2	2	3	0.000567	0.102	GFDIFLDLK	R	F	0.996	33.8	25	33.8	0	2	0	0	2	1067.58	1472.45	45393	65	73
Ecoli-1	Malate synthase G OS=Escherichia coli (strain K12) GN=glcB PE=1 SV=3	MASZ_ECOLI	80490.1	1	3	3	4	0.000755	0.0567	AASDLIFLGVK	K	Q	0.997	57.8	25	54.1	0	2	0	0	2	1133.66	1164.65	50357.6	692	702
Ecoli-1	Malate synthase G OS=Escherichia coli (strain K12) GN=glcB PE=1 SV=3	MASZ_ECOLI	80490.1	1	3	3	4	0.000755	0.0567	FVDEEVLPGTGLDAAAFWR	R	N	0.997	45.4	25	45.4	0	0	1	0	2	2093.03	1554.45	30362.2	19	37
Ecoli-1	Malate synthase G OS=Escherichia coli (strain K12) GN=glcB PE=1 SV=3	MASZ_ECOLI	80490.1	1	3	3	4	0.000755	0.0567	VAFINTGFLDR	R	T	0.997	39.1	25	39.1	0	1	0	0	2	1252.67	1145.76	31588.4	446	456
Ecoli-1	Phosphoenolpyruvate-protein phosphotransferase OS=Escherichia coli (strain K12) GN=ptsI PE=1 SV=1	PT1_ECOLI	63564.3	1	3	5	8	0.00151	0.0957	EDEIVIDR	K	K	0.99	37.2	25	37.2	0	1	0	0	2	988.495	340.424	25930.7	21	28
Ecoli-1	Phosphoenolpyruvate-protein phosphotransferase OS=Escherichia coli (strain K12) GN=ptsI PE=1 SV=1	PT1_ECOLI	63564.3	1	3	5	8	0.00151	0.0957	IIDLSAIQDEVILVAADLTPSETAQLNLK	K	K	0.997	75.3	25	75.3	0	0	2	1	2	3093.69	1999.37	168453	146	174
Ecoli-1	Phosphoenolpyruvate-protein phosphotransferase OS=Escherichia coli (strain K12) GN=ptsI PE=1 SV=1	PT1_ECOLI	63564.3	1	3	5	8	0.00151	0.0957	SLELPAIVGTGSVTSQVK	R	N	0.997	60.4	25	60.4	0	2	2	0	2	1786	1207.67	126031	196	213
Ecoli-1	D-mannonate oxidoreductase OS=Escherichia coli (strain K12) GN=uxuB PE=3 SV=1	UXUB_ECOLI	53580.5	0.968	1	1	2	0.000378	0.0226	SAIGYIVEALR	K	L	0.997	58	25	58	0	2	0	0	2	1191.67	1316.57	43762.8	160	170
Ecoli-1	FKBP-type 22 kDa peptidyl-prolyl cis-trans isomerase OS=Escherichia coli (strain K12) GN=fklB PE=1 SV=2	FKBB_ECOLI	22216.1	1	5	7	14	0.00264	0.306	EGVNSTESGLQFR	K	V	0.997	72.1	25	67.4	0	2	0	0	2	1423.68	467.552	85569.4	95	107
Ecoli-1	FKBP-type 22 kDa peptidyl-prolyl cis-trans isomerase OS=Escherichia coli (strain K12) GN=fklB PE=1 SV=2	FKBB_ECOLI	22216.1	1	5	7	14	0.00264	0.306	HPAVPVDVVHR	K	A	0.997	58.8	25	57.5	0	2	2	0	2	1225.68	350.874	144324	50	60
Ecoli-1	FKBP-type 22 kDa peptidyl-prolyl cis-trans isomerase OS=Escherichia coli (strain K12) GN=fklB PE=1 SV=2	FKBB_ECOLI	22216.1	1	5	7	14	0.00264	0.306	LIDGTVFDSSVAR	K	G	0.997	78.5	25	73.1	0	2	0	0	2	1379.72	815.141	76647.9	131	143
Ecoli-1	FKBP-type 22 kDa peptidyl-prolyl cis-trans isomerase OS=Escherichia coli (strain K12) GN=fklB PE=1 SV=2	FKBB_ECOLI	22216.1	1	5	7	14	0.00264	0.306	VINQGEGAIPAR	R	T	0.997	49.5	25	49.5	0	2	0	0	2	1224.67	253.479	76673.5	108	119
Ecoli-1	FKBP-type 22 kDa peptidyl-prolyl cis-trans isomerase OS=Escherichia coli (strain K12) GN=fklB PE=1 SV=2	FKBB_ECOLI	22216.1	1	5	7	14	0.00264	0.306	WELTIPQELAYGER	K	G	0.997	43.7	25	43.7	0	2	2	0	2	1704.86	1305.99	190001	171	184
Ecoli-1	Ribosome maturation factor RimM OS=Escherichia coli (strain K12) GN=rimM PE=1 SV=1	RIMM_ECOLI	20605.5	0.968	1	1	1	0.000189	0.0604	LVPFLDGQVIK	R	K	0.997	33.8	25	31.8	0	1	0	0	2	1228.73	1246.46	46106.9	155	165
Ecoli-1	Succinate dehydrogenase flavoprotein subunit OS=Escherichia coli (strain K12) GN=sdhA PE=1 SV=1	SDHA_ECOLI	64421.9	1	7	7	11	0.00208	0.175	AAGLHLQESIAEQGALR	R	D	0.997	54.6	25	46	0	0	2	0	2	1763.94	738.206	88038.3	414	430
Ecoli-1	Succinate dehydrogenase flavoprotein subunit OS=Escherichia coli (strain K12) GN=sdhA PE=1 SV=1	SDHA_ECOLI	64421.9	1	7	7	11	0.00208	0.175	ATVLATGGAGR	R	I	0.994	27.8	25	25.8	0	1	0	0	2	973.543	167.534	28521	197	207
Ecoli-1	Succinate dehydrogenase flavoprotein subunit OS=Escherichia coli (strain K12) GN=sdhA PE=1 SV=1	SDHA_ECOLI	64421.9	1	7	7	11	0.00208	0.175	GEDVVVPGLFAVGEIACVSVHGANR	K	L	0.997	36.3	25	36.3	0	0	2	0	2	2552.29	1645.27	80341.6	375	399
Ecoli-1	Succinate dehydrogenase flavoprotein subunit OS=Escherichia coli (strain K12) GN=sdhA PE=1 SV=1	SDHA_ECOLI	64421.9	1	7	7	11	0.00208	0.175	LGGNSLLDLVVFGR	R	A	0.996	30.6	25	30.6	0	1	0	0	2	1459.83	1727.92	35357.7	400	413
Ecoli-1	Succinate dehydrogenase flavoprotein subunit OS=Escherichia coli (strain K12) GN=sdhA PE=1 SV=1	SDHA_ECOLI	64421.9	1	7	7	11	0.00208	0.175	LPGILELSR	R	T	0.997	37.9	25	37.2	0	1	0	0	2	997.604	1018.73	18121.6	327	335
Ecoli-1	Succinate dehydrogenase flavoprotein subunit OS=Escherichia coli (strain K12) GN=sdhA PE=1 SV=1	SDHA_ECOLI	64421.9	1	7	7	11	0.00208	0.175	NHTTIFSEWYALDLVK	K	N	0.997	35.5	25	35.5	0	0	2	0	2	1936.98	1559.98	74529	156	171
Ecoli-1	Succinate dehydrogenase flavoprotein subunit OS=Escherichia coli (strain K12) GN=sdhA PE=1 SV=1	SDHA_ECOLI	64421.9	1	7	7	11	0.00208	0.175	VTGQALTVNEK	K	G	0.997	54.6	25	50	0	2	0	0	2	1159.63	203.376	33099.5	364	374
Ecoli-1	Oligopeptide transport ATP-binding protein OppF OS=Escherichia coli (strain K12) GN=oppF PE=3 SV=1	OPPF_ECOLI	37198.1	1	2	2	3	0.000567	0.111	LIICDEPVSALDVSIQAQVVNLLQQLQR	K	E	0.997	84	25	84	0	0	1	0	2	3162.72	2031.3	51535.9	185	212
Ecoli-1	Oligopeptide transport ATP-binding protein OppF OS=Escherichia coli (strain K12) GN=oppF PE=3 SV=1	OPPF_ECOLI	37198.1	1	2	2	3	0.000567	0.111	VLLEIADLK	K	V	0.997	34	25	33.7	0	2	0	0	2	1013.62	1091.94	42181	10	18
Ecoli-1	Protein DcrB OS=Escherichia coli (strain K12) GN=dcrB PE=1 SV=1	DCRB_ECOLI	19787.7	1	1	1	2	0.000378	0.0811	AQTTAENIINTLVIQ	K	-	0.997	53.2	25	44.2	0	2	0	0	2	1628.89	1376.45	56655.5	171	185
Ecoli-1	Probable quinol monooxygenase YgiN OS=Escherichia coli (strain K12) GN=ygiN PE=1 SV=1	YGIN_ECOLI	11532.1	1	2	2	4	0.000755	0.163	LTVIAEIR	M	T	0.99	40.3	25	35.9	0	2	0	0	1	914.567	744.334	67227.6	2	9
Ecoli-1	Probable quinol monooxygenase YgiN OS=Escherichia coli (strain K12) GN=ygiN PE=1 SV=1	YGIN_ECOLI	11532.1	1	2	2	4	0.000755	0.163	QAVLDQFAK	R	I	0.997	39.6	25	27.5	0	2	0	0	2	1019.55	528.516	54456.5	18	26
Ecoli-1	Oligopeptide transport ATP-binding protein OppD OS=Escherichia coli (strain K12) GN=oppD PE=3 SV=2	OPPD_ECOLI	37189.2	1	2	2	2	0.000378	0.125	AGETLGIVGESGSGK	R	S	0.997	89.4	25	0	0	1	0	0	2	1361.69	444.297	17012	48	62
Ecoli-1	Oligopeptide transport ATP-binding protein OppD OS=Escherichia coli (strain K12) GN=oppD PE=3 SV=2	OPPD_ECOLI	37189.2	1	2	2	2	0.000378	0.125	LLIADEPTTALDVTVQAQIMTLLNELK	K	R	0.997	50.6	25	46.7	0	0	1	0	2	2953.62	2060.94	21220.1	189	215
Ecoli-1	3-oxoacyl-[acyl-carrier-protein] synthase 1 OS=Escherichia coli (strain K12) GN=fabB PE=1 SV=1	FABB_ECOLI	42613.4	1	7	8	13	0.00246	0.236	AVGPYVVTK	K	A	0.997	52.4	25	43.3	0	2	0	0	2	933.54	351.645	68328.9	128	136
Ecoli-1	3-oxoacyl-[acyl-carrier-protein] synthase 1 OS=Escherichia coli (strain K12) GN=fabB PE=1 SV=1	FABB_ECOLI	42613.4	1	7	8	13	0.00246	0.236	AVITGLGIVSSIGNNQQEVLASLR	R	E	0.997	86.8	25	86.8	0	2	1	0	2	2439.36	1590.81	98806	4	27
Ecoli-1	3-oxoacyl-[acyl-carrier-protein] synthase 1 OS=Escherichia coli (strain K12) GN=fabB PE=1 SV=1	FABB_ECOLI	42613.4	1	7	8	13	0.00246	0.236	DGFVIAGGGGMVVVEELEHALAR	R	G	0.997	39.5	25	39.5	0	0	1	0	2	2326.19	1941.19	64202.6	227	249
Ecoli-1	3-oxoacyl-[acyl-carrier-protein] synthase 1 OS=Escherichia coli (strain K12) GN=fabB PE=1 SV=1	FABB_ECOLI	42613.4	1	7	8	13	0.00246	0.236	LDTTGLIDR	K	K	0.997	51.7	25	43.3	0	2	0	0	2	1003.54	508.753	75711	54	62
Ecoli-1	3-oxoacyl-[acyl-carrier-protein] synthase 1 OS=Escherichia coli (strain K12) GN=fabB PE=1 SV=1	FABB_ECOLI	42613.4	1	7	8	13	0.00246	0.236	SGITFSQELK	R	D	0.997	64.6	25	59.9	0	2	0	0	2	1109.58	624.204	58215.2	31	40
Ecoli-1	3-oxoacyl-[acyl-carrier-protein] synthase 1 OS=Escherichia coli (strain K12) GN=fabB PE=1 SV=1	FABB_ECOLI	42613.4	1	7	8	13	0.00246	0.236	SPAISATK	K	A	0.968	20.7	25	20.7	0	1	0	0	2	774.436	81.661	34608.9	321	328
Ecoli-1	3-oxoacyl-[acyl-carrier-protein] synthase 1 OS=Escherichia coli (strain K12) GN=fabB PE=1 SV=1	FABB_ECOLI	42613.4	1	7	8	13	0.00246	0.236	VGLIAGSGGGSPR	R	F	0.997	61.1	25	39	0	2	0	0	2	1127.62	335.967	69080	99	111
Ecoli-1	Selenide, water dikinase OS=Escherichia coli (strain K12) GN=selD PE=1 SV=1	SELD_ECOLI	36688	0.968	1	1	2	0.000378	0.0375	FVDPNLLVGNETR	K	D	0.997	65.7	25	65.7	0	2	0	0	2	1473.77	914.245	38825.3	37	49
Ecoli-1	Probable acrylyl-CoA reductase AcuI OS=Escherichia coli (strain K12) GN=acuI PE=1 SV=1	ACUI_ECOLI	34723.5	1	4	4	5	0.000944	0.207	EISLSEAPNFAEAIINNQIQGR	K	T	0.997	50.3	25	50.3	0	0	1	0	2	2414.23	1578.03	30931.7	297	318
Ecoli-1	Probable acrylyl-CoA reductase AcuI OS=Escherichia coli (strain K12) GN=acuI PE=1 SV=1	ACUI_ECOLI	34723.5	1	4	4	5	0.000944	0.207	LPEGDVTVDVHWSSLNYK	R	D	0.997	33.4	25	33.4	0	0	1	0	2	2059.01	1027.85	34186.3	25	42
Ecoli-1	Probable acrylyl-CoA reductase AcuI OS=Escherichia coli (strain K12) GN=acuI PE=1 SV=1	ACUI_ECOLI	34723.5	1	4	4	5	0.000944	0.207	LVADLPESFYTQAAK	R	E	0.997	33.2	25	33.2	0	1	0	0	2	1652.85	1044.13	27747.5	282	296
Ecoli-1	Probable acrylyl-CoA reductase AcuI OS=Escherichia coli (strain K12) GN=acuI PE=1 SV=1	ACUI_ECOLI	34723.5	1	4	4	5	0.000944	0.207	TLASVQTLDESR	K	L	0.997	62.8	25	57.7	0	2	0	0	2	1319.68	472.174	66498	13	24
Ecoli-1	Major outer membrane lipoprotein Lpp OS=Escherichia coli (strain K12) GN=lpp PE=1 SV=1	LPP_ECOLI	8323.7	0.968	1	1	2	0.000378	0.179	IDQLSSDVQTLNAK	K	V	0.997	100	25	99.4	0	2	0	0	2	1531.8	557.896	50590.2	27	40
Ecoli-1	Nitrogen regulatory protein OS=Escherichia coli (strain K12) GN=ptsN PE=1 SV=1	PTSN_ECOLI	17960	0.998	1	1	2	0.000378	0.0675	ALEIISELAAK	R	Q	0.997	48.2	25	40.7	0	2	0	0	2	1157.68	1129.79	52516.5	31	41
Ecoli-1	Putative peroxiredoxin bcp OS=Escherichia coli (strain K12) GN=bcp PE=1 SV=1	BCP_ECOLI	17634.2	1	4	4	7	0.00132	0.449	AGVDVLGISTDKPEK	K	L	0.997	39	25	39	0	0	2	0	2	1528.82	678.26	142333	63	77
Ecoli-1	Putative peroxiredoxin bcp OS=Escherichia coli (strain K12) GN=bcp PE=1 SV=1	BCP_ECOLI	17634.2	1	4	4	7	0.00132	0.449	ELLNFTLLSDEDHQVCEQFGVWGEK	K	S	0.996	31.8	25	31.8	0	0	1	0	2	2993.4	1609.34	43050.8	85	109
Ecoli-1	Putative peroxiredoxin bcp OS=Escherichia coli (strain K12) GN=bcp PE=1 SV=1	BCP_ECOLI	17634.2	1	4	4	7	0.00132	0.449	FSLPDQDGEQVNLTDFQGQR	K	V	0.997	51.3	25	46.8	0	0	2	0	2	2294.07	1061.98	100723	13	32
Ecoli-1	Putative peroxiredoxin bcp OS=Escherichia coli (strain K12) GN=bcp PE=1 SV=1	BCP_ECOLI	17634.2	1	4	4	7	0.00132	0.449	ISFLIDADGK	R	I	0.997	47.5	25	47.5	0	2	0	0	2	1078.58	924.891	59525.2	122	131
Ecoli-1	Thioredoxin-1 OS=Escherichia coli (strain K12) GN=trxA PE=1 SV=2	THIO_ECOLI	11807.4	1	5	8	16	0.00302	0.642	ADGAILVDFWAEWCGPCK	K	M	0.997	80.5	25	80.5	0	2	2	0	2	2094.94	1730.57	151991	20	37
Ecoli-1	Thioredoxin-1 OS=Escherichia coli (strain K12) GN=trxA PE=1 SV=2	THIO_ECOLI	11807.4	1	5	8	16	0.00302	0.642	GIPTLLLFK	R	N	0.995	26.1	25	26.1	0	2	0	0	2	1001.64	1466.45	47228.1	75	83
Ecoli-1	Thioredoxin-1 OS=Escherichia coli (strain K12) GN=trxA PE=1 SV=2	THIO_ECOLI	11807.4	1	5	8	16	0.00302	0.642	IIHLTDDSFDTDVLK	K	A	0.997	66.9	25	66.9	0	2	3	0	2	1731.88	1035.84	295178	5	19
Ecoli-1	Thioredoxin-1 OS=Escherichia coli (strain K12) GN=trxA PE=1 SV=2	THIO_ECOLI	11807.4	1	5	8	16	0.00302	0.642	LNIDQNPGTAPK	K	Y	0.997	68.7	25	66.2	0	2	0	0	2	1267.66	290.728	92768.4	59	70
Ecoli-1	Thioredoxin-1 OS=Escherichia coli (strain K12) GN=trxA PE=1 SV=2	THIO_ECOLI	11807.4	1	5	8	16	0.00302	0.642	MIAPILDEIADEYQGK	K	L	0.997	60.1	25	60.1	0	2	1	0	2	1805.9	1493.43	113249	38	53
Ecoli-1	4-hydroxy-3-methylbut-2-en-1-yl diphosphate synthase OS=Escherichia coli (strain K12) GN=ispG PE=1 SV=1	ISPG_ECOLI	40684.1	1	2	2	2	0.000378	0.0806	SAIGLGLLLSEGIGDTLR	K	V	0.997	44.9	25	44.9	0	1	0	0	2	1785.01	1815.14	27880.1	220	237
Ecoli-1	4-hydroxy-3-methylbut-2-en-1-yl diphosphate synthase OS=Escherichia coli (strain K12) GN=ispG PE=1 SV=1	ISPG_ECOLI	40684.1	1	2	2	2	0.000378	0.0806	VSLAADPVEEIK	R	V	0.988	26.7	25	25.9	0	1	0	0	2	1270.69	795.148	58440.5	238	249
Ecoli-1	Iron-binding protein IscA OS=Escherichia coli (strain K12) GN=iscA PE=1 SV=1	ISCA_ECOLI	11555.9	1	2	2	2	0.000378	0.234	SITLSDSAAAR	M	V	0.997	41.9	25	25	0	1	0	0	1	1091.57	294.616	24033.3	2	12
Ecoli-1	Iron-binding protein IscA OS=Escherichia coli (strain K12) GN=iscA PE=1 SV=1	ISCA_ECOLI	11555.9	1	2	2	2	0.000378	0.234	SLQFLDGTQLDFVK	K	E	0.997	66.1	25	66.1	0	1	0	0	2	1610.84	1386.31	33176.1	68	81
Ecoli-1	Glutaredoxin-3 OS=Escherichia coli (strain K12) GN=grxC PE=1 SV=2	GLRX3_ECOLI	9137.9	1	4	4	8	0.00151	0.675	ANVEIYTK	M	E	0.99	49	25	49	0	2	0	0	1	937.499	234.039	50433.8	2	9
Ecoli-1	Glutaredoxin-3 OS=Escherichia coli (strain K12) GN=grxC PE=1 SV=2	GLRX3_ECOLI	9137.9	1	4	4	8	0.00151	0.675	GGLDPLLK	R	-	0.99	45.9	25	37.1	0	2	0	0	2	812.488	686.148	71345.2	76	83
Ecoli-1	Glutaredoxin-3 OS=Escherichia coli (strain K12) GN=grxC PE=1 SV=2	GLRX3_ECOLI	9137.9	1	4	4	8	0.00151	0.675	GVSFQELPIDGNAAK	K	R	0.997	61.6	25	61.4	0	2	0	0	2	1545.79	905.697	66083.6	26	40
Ecoli-1	Glutaredoxin-3 OS=Escherichia coli (strain K12) GN=grxC PE=1 SV=2	GLRX3_ECOLI	9137.9	1	4	4	8	0.00151	0.675	TTVPQIFIDAQHIGGCDDLYALDAR	R	G	0.997	41	25	41	0	0	2	0	2	2789.36	1468.45	185356	51	75
Ecoli-1	PTS system mannose-specific EIIAB component OS=Escherichia coli (strain K12) GN=manX PE=1 SV=2	PTNAB_ECOLI	35047.4	1	3	4	6	0.00113	0.164	GVLFLVDTWGGSPFNAASR	K	I	0.997	81.4	25	81.4	0	2	1	0	2	1994.01	1681.03	102699	61	79
Ecoli-1	PTS system mannose-specific EIIAB component OS=Escherichia coli (strain K12) GN=manX PE=1 SV=2	PTNAB_ECOLI	35047.4	1	3	4	6	0.00113	0.164	IIVVSDEVAADTVR	R	K	0.997	85.1	25	70.8	0	2	0	0	2	1486.81	798.195	50388.6	191	204
Ecoli-1	PTS system mannose-specific EIIAB component OS=Escherichia coli (strain K12) GN=manX PE=1 SV=2	PTNAB_ECOLI	35047.4	1	3	4	6	0.00113	0.164	TLLTQVAPPGVTAHVVDVAK	K	M	0.982	23.2	25	23.2	0	0	1	0	2	2016.15	1129.16	40284.7	206	225
Ecoli-1	Chaperone SurA OS=Escherichia coli (strain K12) GN=surA PE=1 SV=1	SURA_ECOLI	47284.7	1	6	7	9	0.0017	0.161	IQELPGIFAQALSTAK	R	K	0.997	52.3	25	37.7	0	2	1	0	2	1686.94	1465.25	84040.9	236	251
Ecoli-1	Chaperone SurA OS=Escherichia coli (strain K12) GN=surA PE=1 SV=1	SURA_ECOLI	47284.7	1	6	7	9	0.0017	0.161	ISDEQLDQAIANIAK	K	Q	0.997	87.7	25	84.1	0	2	0	0	2	1628.85	1124.8	68463.3	91	105
Ecoli-1	Chaperone SurA OS=Escherichia coli (strain K12) GN=surA PE=1 SV=1	SURA_ECOLI	47284.7	1	6	7	9	0.0017	0.161	KGDIVGPIR	K	S	0.991	28.8	25	19	0	1	0	0	2	954.573	271.237	13226.4	252	260
Ecoli-1	Chaperone SurA OS=Escherichia coli (strain K12) GN=surA PE=1 SV=1	SURA_ECOLI	47284.7	1	6	7	9	0.0017	0.161	NISVTEVHAR	K	H	0.981	23	25	23	0	0	1	0	2	1125.6	233.725	35810.6	279	288
Ecoli-1	Chaperone SurA OS=Escherichia coli (strain K12) GN=surA PE=1 SV=1	SURA_ECOLI	47284.7	1	6	7	9	0.0017	0.161	QQLPDDATLR	R	H	0.997	31.3	25	31.3	0	1	0	0	2	1156.6	354.025	21625.6	58	67
Ecoli-1	Chaperone SurA OS=Escherichia coli (strain K12) GN=surA PE=1 SV=1	SURA_ECOLI	47284.7	1	6	7	9	0.0017	0.161	SGVGFHILK	R	V	0.997	30.2	25	30.2	0	0	1	0	2	957.552	621.61	29243.3	261	269
Ecoli-1	Superoxide dismutase [Fe] OS=Escherichia coli (strain K12) GN=sodB PE=1 SV=2	SODF_ECOLI	21266.2	1	1	1	1	0.000189	0.057	SFELPALPYAK	M	D	0.997	33.3	25	27.8	0	1	0	0	1	1235.67	1205.94	30456	2	12
Ecoli-1	L-Ala-D/L-Glu epimerase OS=Escherichia coli (strain K12) GN=ycjG PE=1 SV=2	AEEP_ECOLI	34674.4	0.968	1	1	2	0.000378	0.0374	VVVVELEEEGIK	R	G	0.997	42.8	25	42.8	0	2	0	0	2	1342.75	870.344	93984.5	29	40
Ecoli-1	Transcription elongation factor GreA OS=Escherichia coli (strain K12) GN=greA PE=1 SV=1	GREA_ECOLI	17641.2	1	3	3	4	0.000755	0.215	GLIGKEEDDVVVIK	R	T	0.997	37.9	25	37.9	0	0	1	0	2	1513.85	760.004	35993.9	129	142
Ecoli-1	Transcription elongation factor GreA OS=Escherichia coli (strain K12) GN=greA PE=1 SV=1	GREA_ECOLI	17641.2	1	3	3	4	0.000755	0.215	LREELDFLK	K	S	0.997	37.9	25	33.6	0	0	1	0	2	1162.65	802.615	40284.4	14	22
Ecoli-1	Transcription elongation factor GreA OS=Escherichia coli (strain K12) GN=greA PE=1 SV=1	GREA_ECOLI	17641.2	1	3	3	4	0.000755	0.215	LSNAQVIDVTK	K	M	0.997	71.4	25	67	0	2	0	0	2	1187.66	457.054	51773.9	69	79
Ecoli-1	2,3,4,5-tetrahydropyridine-2,6-dicarboxylate N-succinyltransferase OS=Escherichia coli (strain K12) GN=dapD PE=1 SV=1	DAPD_ECOLI	29891.6	1	7	9	16	0.00302	0.412	EAVNQVIALLDSGALR	R	V	0.997	94.3	25	86.5	0	3	2	0	2	1668.93	1562.38	236814	29	44
Ecoli-1	2,3,4,5-tetrahydropyridine-2,6-dicarboxylate N-succinyltransferase OS=Escherichia coli (strain K12) GN=dapD PE=1 SV=1	DAPD_ECOLI	29891.6	1	7	9	16	0.00302	0.412	INDNQVIEGAESR	R	Y	0.997	84.4	25	84.4	0	2	0	0	2	1444.7	325.797	63911.8	69	81
Ecoli-1	2,3,4,5-tetrahydropyridine-2,6-dicarboxylate N-succinyltransferase OS=Escherichia coli (strain K12) GN=dapD PE=1 SV=1	DAPD_ECOLI	29891.6	1	7	9	16	0.00302	0.412	MQQLQNIIETAFER	-	R	0.997	82.1	25	82.1	0	2	0	0	2	1720.87	1440.7	47645.5	1	14
Ecoli-1	2,3,4,5-tetrahydropyridine-2,6-dicarboxylate N-succinyltransferase OS=Escherichia coli (strain K12) GN=dapD PE=1 SV=1	DAPD_ECOLI	29891.6	1	7	9	16	0.00302	0.412	NVHLSGGVGIGGVLEPLQANPTIIEDNCFIGAR	K	S	0.997	65.3	25	65.3	0	0	1	1	2	3417.76	1617.27	94516.4	155	187
Ecoli-1	2,3,4,5-tetrahydropyridine-2,6-dicarboxylate N-succinyltransferase OS=Escherichia coli (strain K12) GN=dapD PE=1 SV=1	DAPD_ECOLI	29891.6	1	7	9	16	0.00302	0.412	RAEITPANADTVTR	R	E	0.997	59	25	51.3	0	0	1	0	2	1514.79	242.307	33480	15	28
Ecoli-1	2,3,4,5-tetrahydropyridine-2,6-dicarboxylate N-succinyltransferase OS=Escherichia coli (strain K12) GN=dapD PE=1 SV=1	DAPD_ECOLI	29891.6	1	7	9	16	0.00302	0.412	VGINELLR	K	T	0.99	71.7	25	51.6	0	2	0	0	2	913.547	835.875	65079.8	264	271
Ecoli-1	2,3,4,5-tetrahydropyridine-2,6-dicarboxylate N-succinyltransferase OS=Escherichia coli (strain K12) GN=dapD PE=1 SV=1	DAPD_ECOLI	29891.6	1	7	9	16	0.00302	0.412	VPAGSVVVSGNLPSK	R	D	0.997	75.4	25	75.4	0	2	0	0	2	1410.8	566.492	38586.4	227	241
Ecoli-1	Adenylosuccinate synthetase OS=Escherichia coli (strain K12) GN=purA PE=1 SV=2	PURA_ECOLI	47345.7	1	14	17	38	0.00718	0.394	EVTTTPLAADDWK	R	G	0.997	60.1	25	60.1	0	2	0	0	2	1446.71	724.391	76377.1	355	367
Ecoli-1	Adenylosuccinate synthetase OS=Escherichia coli (strain K12) GN=purA PE=1 SV=2	PURA_ECOLI	47345.7	1	14	17	38	0.00718	0.394	GIGPAYEDK	R	V	0.997	44.8	25	44.1	0	2	0	0	2	949.463	172.159	55693.7	133	141
Ecoli-1	Adenylosuccinate synthetase OS=Escherichia coli (strain K12) GN=purA PE=1 SV=2	PURA_ECOLI	47345.7	1	14	17	38	0.00718	0.394	GNNVVVLGTQWGDEGK	M	G	0.997	91.6	25	91.6	0	2	2	0	1	1672.83	833.114	121618	2	17
Ecoli-1	Adenylosuccinate synthetase OS=Escherichia coli (strain K12) GN=purA PE=1 SV=2	PURA_ECOLI	47345.7	1	14	17	38	0.00718	0.394	IEELTGVPIDIISTGPDR	R	T	0.997	68.2	25	68.2	0	2	0	0	2	1925.02	1358.7	95460.3	403	420
Ecoli-1	Adenylosuccinate synthetase OS=Escherichia coli (strain K12) GN=purA PE=1 SV=2	PURA_ECOLI	47345.7	1	14	17	38	0.00718	0.394	IVDLLTER	K	A	0.99	41.1	25	32.1	0	4	0	0	2	958.557	736.466	150484	20	27
Ecoli-1	Adenylosuccinate synthetase OS=Escherichia coli (strain K12) GN=purA PE=1 SV=2	PURA_ECOLI	47345.7	1	14	17	38	0.00718	0.394	LDVLDGLK	K	E	0.99	46.9	25	39.8	0	3	0	0	2	872.509	840.764	104711	333	340
Ecoli-1	Adenylosuccinate synthetase OS=Escherichia coli (strain K12) GN=purA PE=1 SV=2	PURA_ECOLI	47345.7	1	14	17	38	0.00718	0.394	LLLSEACPLILDYHVALDNAR	R	E	0.997	45.6	25	45.6	0	0	2	0	2	2396.26	1561.19	147930	98	118
Ecoli-1	Adenylosuccinate synthetase OS=Escherichia coli (strain K12) GN=purA PE=1 SV=2	PURA_ECOLI	47345.7	1	14	17	38	0.00718	0.394	QGNEFGATTGR	K	R	0.997	37.1	25	37.1	0	1	0	0	2	1137.53	117.581	15192	294	304
Ecoli-1	Adenylosuccinate synthetase OS=Escherichia coli (strain K12) GN=purA PE=1 SV=2	PURA_ECOLI	47345.7	1	14	17	38	0.00718	0.394	RIEELTGVPIDIISTGPDR	K	T	0.997	55.6	25	55.6	0	0	3	0	2	2081.12	1259.19	189913	402	420
Ecoli-1	Adenylosuccinate synthetase OS=Escherichia coli (strain K12) GN=purA PE=1 SV=2	PURA_ECOLI	47345.7	1	14	17	38	0.00718	0.394	TGWLDTVAVR	R	R	0.997	76.6	25	65.5	0	2	0	0	2	1117.6	892.406	88667.3	308	317
Ecoli-1	Adenylosuccinate synthetase OS=Escherichia coli (strain K12) GN=purA PE=1 SV=2	PURA_ECOLI	47345.7	1	14	17	38	0.00718	0.394	TVLHLIPSGILR	K	E	0.997	36.1	25	36.1	0	0	2	0	2	1318.82	1212.7	104462	51	62
Ecoli-1	Adenylosuccinate synthetase OS=Escherichia coli (strain K12) GN=purA PE=1 SV=2	PURA_ECOLI	47345.7	1	14	17	38	0.00718	0.394	VGAGPFPTELFDETGEFLCK	R	Q	0.997	50.6	25	50.6	0	4	2	0	2	2214.04	1684.59	184175	274	293
Ecoli-1	Adenylosuccinate synthetase OS=Escherichia coli (strain K12) GN=purA PE=1 SV=2	PURA_ECOLI	47345.7	1	14	17	38	0.00718	0.394	VGDLFDKETFAEK	R	L	0.997	40.3	25	40.3	0	1	2	0	2	1498.74	693.252	130991	149	161
Ecoli-1	Adenylosuccinate synthetase OS=Escherichia coli (strain K12) GN=purA PE=1 SV=2	PURA_ECOLI	47345.7	1	14	17	38	0.00718	0.394	YVDYVLGILK	R	A	0.997	47.8	25	47.8	0	2	0	0	2	1182.68	1292.74	60448.6	259	268
Ecoli-1	UDP-N-acetylmuramoyl-L-alanyl-D-glutamate--2,6-diaminopimelate ligase OS=Escherichia coli (strain K12) GN=murE PE=1 SV=2	MURE_ECOLI	53343.2	0.968	1	1	2	0.000378	0.0364	YIPQAIAQGVAAIIAEAK	R	D	0.997	45.6	25	45.6	0	2	0	0	2	1827.04	1899.88	79245.1	51	68
Ecoli-1	Histidine biosynthesis bifunctional protein HisIE OS=Escherichia coli (strain K12) GN=hisI PE=3 SV=3	HIS2_ECOLI	22756.1	0.968	1	1	2	0.000378	0.0837	VGEEGVETALAATVHDR	K	F	0.997	57.8	25	57.8	0	0	2	0	2	1753.87	765.834	72738.9	150	166
Ecoli-1	KHG/KDPG aldolase OS=Escherichia coli (strain K12) GN=eda PE=1 SV=1	ALKH_ECOLI	22284.3	1	3	5	8	0.00151	0.239	SVLCIGGSWLVPADALEAGDYDR	K	I	0.997	68.6	25	68.6	0	1	1	0	2	2464.18	1639.48	60478.9	177	199
Ecoli-1	KHG/KDPG aldolase OS=Escherichia coli (strain K12) GN=eda PE=1 SV=1	ALKH_ECOLI	22284.3	1	3	5	8	0.00151	0.239	TECAVDAIR	R	A	0.997	49	25	48	0	2	0	0	2	1034.49	243.012	53149	50	58
Ecoli-1	KHG/KDPG aldolase OS=Escherichia coli (strain K12) GN=eda PE=1 SV=1	ALKH_ECOLI	22284.3	1	3	5	8	0.00151	0.239	TSAESILTTGPVVPVIVVK	K	K	0.997	77.1	25	77.1	0	2	2	0	2	1910.12	1516.2	146348	6	24
Ecoli-1	Porphobilinogen deaminase OS=Escherichia coli (strain K12) GN=hemC PE=1 SV=2	HEM3_ECOLI	33852.7	0.968	1	1	2	0.000378	0.0415	ALVGAPDGSQIIR	R	G	0.997	36.2	25	36.2	0	2	0	0	2	1296.73	712.23	52290.9	261	273
Ecoli-1	Aconitate hydratase 1 OS=Escherichia coli (strain K12) GN=acnA PE=1 SV=3	ACON1_ECOLI	97678.8	1	7	8	11	0.00208	0.126	EGITATDLVLTVTQMLR	R	K	0.997	52.8	25	51.1	0	1	0	0	2	1861.01	1984.17	25410.1	260	276
Ecoli-1	Aconitate hydratase 1 OS=Escherichia coli (strain K12) GN=acnA PE=1 SV=3	ACON1_ECOLI	97678.8	1	7	8	11	0.00208	0.126	FVEFYGDGLDSLPLADR	K	A	0.997	69.5	25	69.5	0	1	0	0	2	1913.93	1383.65	25643.6	284	300
Ecoli-1	Aconitate hydratase 1 OS=Escherichia coli (strain K12) GN=acnA PE=1 SV=3	ACON1_ECOLI	97678.8	1	7	8	11	0.00208	0.126	IDIGDLQNLQPGATVPVTLTR	K	A	0.997	51.3	25	51.3	0	1	1	0	2	2221.22	1373.36	63532.6	833	853
Ecoli-1	Aconitate hydratase 1 OS=Escherichia coli (strain K12) GN=acnA PE=1 SV=3	ACON1_ECOLI	97678.8	1	7	8	11	0.00208	0.126	IDTATELTYYQNDGILHYVIR	R	N	0.997	55.2	25	55.2	0	0	1	0	2	2498.26	1392.27	34167.4	867	887
Ecoli-1	Aconitate hydratase 1 OS=Escherichia coli (strain K12) GN=acnA PE=1 SV=3	ACON1_ECOLI	97678.8	1	7	8	11	0.00208	0.126	VALPDVPK	R	A	0.99	39.2	25	39.2	0	2	0	0	2	838.503	582.441	55784.3	384	391
Ecoli-1	Aconitate hydratase 1 OS=Escherichia coli (strain K12) GN=acnA PE=1 SV=3	ACON1_ECOLI	97678.8	1	7	8	11	0.00208	0.126	VNPLSPVDLVIDHSVTVDR	K	F	0.984	23.6	25	23.6	0	0	2	0	2	2075.11	1431.53	117580	117	135
Ecoli-1	Aconitate hydratase 1 OS=Escherichia coli (strain K12) GN=acnA PE=1 SV=3	ACON1_ECOLI	97678.8	1	7	8	11	0.00208	0.126	VVIAESFER	R	I	0.997	40.9	25	23.9	0	2	0	0	2	1049.56	556.659	58393.4	792	800
Ecoli-1	Uncharacterized lipoprotein YdcL OS=Escherichia coli (strain K12) GN=ydcL PE=4 SV=1	YDCL_ECOLI	24427.3	1	2	2	2	0.000378	0.126	GAITGVDTSK	R	E	0.987	25.5	25	25.5	0	1	0	0	2	948.5	132.524	38435.3	124	133
Ecoli-1	Uncharacterized lipoprotein YdcL OS=Escherichia coli (strain K12) GN=ydcL PE=4 SV=1	YDCL_ECOLI	24427.3	1	2	2	2	0.000378	0.126	LYFEGELIDAATNKPVIK	R	V	0.985	27.2	25	27.2	0	0	1	0	2	2021.1	1175.82	67147.1	164	181
Ecoli-1	Glutamate--tRNA ligase OS=Escherichia coli (strain K12) GN=gltX PE=1 SV=1	SYE_ECOLI	53816.3	1	4	5	7	0.00132	0.13	FANPQEGSVVFDDQIR	R	G	0.997	53.4	25	53.4	0	1	0	0	2	1821.88	851.22	23259.7	142	157
Ecoli-1	Glutamate--tRNA ligase OS=Escherichia coli (strain K12) GN=gltX PE=1 SV=1	SYE_ECOLI	53816.3	1	4	5	7	0.00132	0.13	GPIEFSNQELDDLIIR	R	R	0.997	98.3	25	96.8	0	2	1	0	2	1858.95	1441.62	87459.6	158	173
Ecoli-1	Glutamate--tRNA ligase OS=Escherichia coli (strain K12) GN=gltX PE=1 SV=1	SYE_ECOLI	53816.3	1	4	5	7	0.00132	0.13	IEDTDLER	R	S	0.982	22.4	25	16.7	0	1	0	0	2	990.474	152.842	14804.6	41	48
Ecoli-1	Glutamate--tRNA ligase OS=Escherichia coli (strain K12) GN=gltX PE=1 SV=1	SYE_ECOLI	53816.3	1	4	5	7	0.00132	0.13	VAVTGAGQSPALDVTVHAIGK	R	T	0.997	45.3	25	42.1	0	0	2	0	2	1991.09	880.603	74205.1	430	450
Ecoli-1	Cold shock-like protein CspC OS=Escherichia coli (strain K12) GN=cspC PE=1 SV=2	CSPC_ECOLI	7402.3	1	3	4	12	0.00227	0.565	GFGFITPADGSK	K	D	0.997	44.6	25	44.6	0	4	0	0	2	1196.59	804.853	203731	16	27
Ecoli-1	Cold shock-like protein CspC OS=Escherichia coli (strain K12) GN=cspC PE=1 SV=2	CSPC_ECOLI	7402.3	1	3	4	12	0.00227	0.565	GPAAVNVTAI	K	-	0.997	63.3	25	47.8	0	2	0	0	2	912.515	725.768	116281	60	69
Ecoli-1	Cold shock-like protein CspC OS=Escherichia coli (strain K12) GN=cspC PE=1 SV=2	CSPC_ECOLI	7402.3	1	3	4	12	0.00227	0.565	TLAEGQNVEFEIQDGQK	K	G	0.997	99.5	25	99.5	0	3	3	0	2	1905.92	675.868	304580	43	59
Ecoli-1	ATP synthase subunit b OS=Escherichia coli (strain K12) GN=atpF PE=1 SV=1	ATPF_ECOLI	17264.5	1	6	7	13	0.00246	0.442	AEAQVIIEQANK	K	R	0.997	60.4	25	59.5	0	2	0	0	2	1313.71	419.045	68841.7	70	81
Ecoli-1	ATP synthase subunit b OS=Escherichia coli (strain K12) GN=atpF PE=1 SV=1	ATPF_ECOLI	17264.5	1	6	7	13	0.00246	0.442	EIADGLASAER	K	A	0.997	65	25	65	0	2	0	0	2	1131.56	332.937	58709.9	39	49
Ecoli-1	ATP synthase subunit b OS=Escherichia coli (strain K12) GN=atpF PE=1 SV=1	ATPF_ECOLI	17264.5	1	6	7	13	0.00246	0.442	IVAQAQAEIEAER	K	K	0.997	78.2	25	78.2	0	2	2	0	2	1427.75	407.599	152857	101	113
Ecoli-1	ATP synthase subunit b OS=Escherichia coli (strain K12) GN=atpF PE=1 SV=1	ATPF_ECOLI	17264.5	1	6	7	13	0.00246	0.442	QVAILAVAGAEK	K	I	0.997	57.6	25	52.9	0	2	0	0	2	1169.69	809.887	60267.7	123	134
Ecoli-1	ATP synthase subunit b OS=Escherichia coli (strain K12) GN=atpF PE=1 SV=1	ATPF_ECOLI	17264.5	1	6	7	13	0.00246	0.442	SQILDEAK	R	A	0.99	29.3	25	8.8	0	1	0	0	2	903.478	188.322	34284.9	84	91
Ecoli-1	ATP synthase subunit b OS=Escherichia coli (strain K12) GN=atpF PE=1 SV=1	ATPF_ECOLI	17264.5	1	6	7	13	0.00246	0.442	SVDEAANSDIVDK	R	L	0.997	89.8	25	89.8	0	2	0	0	2	1362.64	225.238	60272.4	139	151
Ecoli-1	Citrate synthase OS=Escherichia coli (strain K12) GN=gltA PE=1 SV=1	CISY_ECOLI	48016.8	1	3	3	5	0.000944	0.101	GTLGQDVIDIR	K	T	0.997	67.3	25	62.2	0	2	0	0	2	1186.64	792.41	107872	23	33
Ecoli-1	Citrate synthase OS=Escherichia coli (strain K12) GN=gltA PE=1 SV=1	CISY_ECOLI	48016.8	1	3	3	5	0.000944	0.101	ILILHADHEQNASTSTVR	R	T	0.959	31.9	25	31.9	0	0	0	1	2	2005.05	438.162	54666.6	223	240
Ecoli-1	Citrate synthase OS=Escherichia coli (strain K12) GN=gltA PE=1 SV=1	CISY_ECOLI	48016.8	1	3	3	5	0.000944	0.101	ITFIDGDEGILLHR	K	G	0.997	45.9	25	45.9	0	0	2	0	2	1598.85	1117.97	99863.9	57	70
Ecoli-1	Cysteine--tRNA ligase OS=Escherichia coli (strain K12) GN=cysS PE=1 SV=2	SYC_ECOLI	52202.9	1	2	2	2	0.000378	0.108	LSAVLGLLEQEPEAFLQSGAQADDSEVAEIEALIQQR	K	L	0.997	85.6	25	85.6	0	0	0	1	2	3968.01	1965.78	62686.8	387	423
Ecoli-1	Cysteine--tRNA ligase OS=Escherichia coli (strain K12) GN=cysS PE=1 SV=2	SYC_ECOLI	52202.9	1	2	2	2	0.000378	0.108	TVAPAGGEAFEAR	K	F	0.997	42.6	25	42.6	0	1	0	0	2	1275.63	362.553	29175.8	329	341
Ecoli-1	ATP synthase subunit delta OS=Escherichia coli (strain K12) GN=atpH PE=1 SV=1	ATPD_ECOLI	19332.3	0.968	1	2	5	0.000944	0.0847	LNALPDVLEQFIHLR	R	A	0.997	44.1	25	44.1	0	1	4	0	2	1778	1876.59	240345	86	100
Ecoli-1	L-serine dehydratase 1 OS=Escherichia coli (strain K12) GN=sdaA PE=1 SV=3	SDHL_ECOLI	48906.5	0.698	1	1	1	0.000189	0.0176	GLLDSVTR	K	V	0.965	20.4	25	17.4	0	1	0	0	2	860.484	569.212	26328.7	37	44
Ecoli-1	3'(2'),5'-bisphosphate nucleotidase CysQ OS=Escherichia coli (strain K12) GN=cysQ PE=1 SV=2	CYSQ_ECOLI	27175.5	0.968	1	1	1	0.000189	0.0447	YWLVDPLDGTK	R	E	0.997	32.4	25	32.4	0	1	0	0	2	1306.67	1210.51	24160.4	79	89
Ecoli-1	Thioredoxin reductase OS=Escherichia coli (strain K12) GN=trxB PE=1 SV=2	TRXB_ECOLI	34623.8	1	1	1	3	0.000567	0.0903	VAVIGGGNTAVEEALYLSNIASEVHLIHR	K	R	0.995	62.6	25	62.6	0	0	0	3	2	3032.62	1765.35	203105	149	177
Ecoli-1	ATP synthase subunit beta OS=Escherichia coli (strain K12) GN=atpD PE=1 SV=2	ATPB_ECOLI	50325.5	1	5	6	11	0.00208	0.15	DLEHPIEVPVGK	K	A	0.997	29.8	25	29.8	0	0	2	0	2	1332.72	701.75	75501.2	71	82
Ecoli-1	ATP synthase subunit beta OS=Escherichia coli (strain K12) GN=atpD PE=1 SV=2	ATPB_ECOLI	50325.5	1	5	6	11	0.00208	0.15	DVLLFVDNIYR	R	Y	0.997	50	25	50	0	2	0	0	2	1366.74	1429.29	56491.2	237	247
Ecoli-1	ATP synthase subunit beta OS=Escherichia coli (strain K12) GN=atpD PE=1 SV=2	ATPB_ECOLI	50325.5	1	5	6	11	0.00208	0.15	IVQVIGAVVDVEFPQDAVPR	K	V	0.997	70.8	25	70.8	0	1	2	0	2	2151.18	1525.27	124485	6	25
Ecoli-1	ATP synthase subunit beta OS=Escherichia coli (strain K12) GN=atpD PE=1 SV=2	ATPB_ECOLI	50325.5	1	5	6	11	0.00208	0.15	LVLEVQQQLGGGIVR	R	T	0.997	89.5	25	89.5	0	2	0	0	2	1608.94	1093.32	57830.9	39	53
Ecoli-1	ATP synthase subunit beta OS=Escherichia coli (strain K12) GN=atpD PE=1 SV=2	ATPB_ECOLI	50325.5	1	5	6	11	0.00208	0.15	VGLFGGAGVGK	K	T	0.995	29.3	25	17.8	0	2	0	0	2	961.547	669.528	64469	146	156
Ecoli-1	Protein YrdA OS=Escherichia coli (strain K12) GN=yrdA PE=1 SV=1	YRDA_ECOLI	20245	1	2	2	3	0.000567	0.136	GDVHYVQIGAR	R	T	0.997	37.1	25	32.4	0	0	1	0	2	1214.63	319.413	44994.4	47	57
Ecoli-1	Protein YrdA OS=Escherichia coli (strain K12) GN=yrdA PE=1 SV=1	YRDA_ECOLI	20245	1	2	2	3	0.000567	0.136	LADDVGIWPLVVIR	R	G	0.997	75.7	25	75.7	0	2	0	0	2	1565.91	1754.95	62649.7	33	46
Ecoli-1	Stringent starvation protein A OS=Escherichia coli (strain K12) GN=sspA PE=1 SV=2	SSPA_ECOLI	24305.8	1	6	7	11	0.00208	0.358	DNPPQDLIDLNPNQSVPTLVDR	K	E	0.997	55.3	25	55.3	0	0	2	0	2	2460.24	1277.34	92541.2	44	65
Ecoli-1	Stringent starvation protein A OS=Escherichia coli (strain K12) GN=sspA PE=1 SV=2	SSPA_ECOLI	24305.8	1	6	7	11	0.00208	0.358	DSFLASLTEAER	R	E	0.997	74.1	25	70.4	0	2	0	0	2	1338.65	1061.4	73475.5	194	205
Ecoli-1	Stringent starvation protein A OS=Escherichia coli (strain K12) GN=sspA PE=1 SV=2	SSPA_ECOLI	24305.8	1	6	7	11	0.00208	0.358	ELTLWESR	R	I	0.99	41.4	25	31.6	0	2	0	0	2	1033.53	744.484	65109.3	66	73
Ecoli-1	Stringent starvation protein A OS=Escherichia coli (strain K12) GN=sspA PE=1 SV=2	SSPA_ECOLI	24305.8	1	6	7	11	0.00208	0.358	GVSFEIEHVEK	K	D	0.996	27.3	25	27.3	0	1	0	0	2	1273.64	563.266	15925	33	43
Ecoli-1	Stringent starvation protein A OS=Escherichia coli (strain K12) GN=sspA PE=1 SV=2	SSPA_ECOLI	24305.8	1	6	7	11	0.00208	0.358	IIMEYLDER	R	F	0.997	31.2	25	31.2	0	1	0	0	2	1181.59	794.992	31896	74	82
Ecoli-1	Stringent starvation protein A OS=Escherichia coli (strain K12) GN=sspA PE=1 SV=2	SSPA_ECOLI	24305.8	1	6	7	11	0.00208	0.358	LPQLGIEFSGPGAK	R	E	0.997	61	25	61	0	2	1	0	2	1413.77	1078.13	97893.5	168	181
Ecoli-1	Adenylate kinase OS=Escherichia coli (strain K12) GN=adk PE=1 SV=1	KAD_ECOLI	23586.4	1	6	9	22	0.00415	0.332	DDVTGEELTTR	K	K	0.997	45.2	25	30.9	0	2	0	0	2	1235.58	230.908	73593.3	146	156
Ecoli-1	Adenylate kinase OS=Escherichia coli (strain K12) GN=adk PE=1 SV=1	KAD_ECOLI	23586.4	1	6	9	22	0.00415	0.332	EAGINVDYVLEFDVPDELIVDR	K	I	0.997	89.1	25	89.1	0	3	2	0	2	2520.25	1806.03	217867	98	119
Ecoli-1	Adenylate kinase OS=Escherichia coli (strain K12) GN=adk PE=1 SV=1	KAD_ECOLI	23586.4	1	6	9	22	0.00415	0.332	IILLGAPGAGK	R	G	0.997	45.6	25	18.3	0	4	0	0	2	1009.64	801.219	176386	3	13
Ecoli-1	Adenylate kinase OS=Escherichia coli (strain K12) GN=adk PE=1 SV=1	KAD_ECOLI	23586.4	1	6	9	22	0.00415	0.332	LVTDELVIALVK	K	E	0.997	89.4	25	87.5	0	4	2	0	2	1312.81	1506.52	259857	58	69
Ecoli-1	Adenylate kinase OS=Escherichia coli (strain K12) GN=adk PE=1 SV=1	KAD_ECOLI	23586.4	1	6	9	22	0.00415	0.332	VDGTKPVAEVR	K	A	0.997	49	25	45	0	1	2	0	2	1170.65	121.435	146496	196	206
Ecoli-1	Adenylate kinase OS=Escherichia coli (strain K12) GN=adk PE=1 SV=1	KAD_ECOLI	23586.4	1	6	9	22	0.00415	0.332	VEGKDDVTGEELTTR	K	K	0.997	41.1	25	41.1	0	0	2	0	2	1648.8	222.628	63030.6	142	156
Ecoli-1	Uncharacterized ABC transporter ATP-binding protein YjjK OS=Escherichia coli (strain K12) GN=yjjK PE=1 SV=2	YJJK_ECOLI	62445.4	1	2	2	3	0.000567	0.0486	ESIEEAVSEVVNALK	R	R	0.997	80	25	80	0	2	0	0	2	1616.84	1832.16	46432.4	88	102
Ecoli-1	Uncharacterized ABC transporter ATP-binding protein YjjK OS=Escherichia coli (strain K12) GN=yjjK PE=1 SV=2	YJJK_ECOLI	62445.4	1	2	2	3	0.000567	0.0486	LLIDDLSFSIPK	R	G	0.991	24.3	25	24.3	0	1	0	0	2	1360.77	1507.49	36754.8	337	348
Ecoli-1	Oligopeptidase A OS=Escherichia coli (strain K12) GN=prlC PE=3 SV=3	OPDA_ECOLI	77169.5	1	3	3	6	0.00113	0.05	ETGQSFLDNILSR	R	G	0.997	52.3	25	49.8	0	2	0	0	2	1479.74	1223.28	56132.9	637	649
Ecoli-1	Oligopeptidase A OS=Escherichia coli (strain K12) GN=prlC PE=3 SV=3	OPDA_ECOLI	77169.5	1	3	3	6	0.00113	0.05	ILETLAEIK	K	K	0.997	40.4	25	40	0	2	0	0	2	1029.62	823.474	68777.2	573	581
Ecoli-1	Oligopeptidase A OS=Escherichia coli (strain K12) GN=prlC PE=3 SV=3	OPDA_ECOLI	77169.5	1	3	3	6	0.00113	0.05	ILPEHVVPAVTK	K	A	0.979	23.4	25	23.4	0	0	2	0	2	1302.78	627.189	108088	17	28
Ecoli-1	HIT-like protein HinT OS=Escherichia coli (strain K12) GN=hinT PE=1 SV=1	HINT_ECOLI	13241.7	1	3	3	4	0.000755	0.319	AEETIFSK	M	I	0.99	45.6	25	44.3	0	2	0	0	1	924.467	316.924	45344.1	2	9
Ecoli-1	HIT-like protein HinT OS=Escherichia coli (strain K12) GN=hinT PE=1 SV=1	HINT_ECOLI	13241.7	1	3	3	4	0.000755	0.319	EIPSDIVYQDDLVTAFR	R	D	0.987	25.1	25	25.1	0	1	0	0	2	1980.99	1346.25	26142.6	14	30
Ecoli-1	HIT-like protein HinT OS=Escherichia coli (strain K12) GN=hinT PE=1 SV=1	HINT_ECOLI	13241.7	1	3	3	4	0.000755	0.319	IAEQEGIAEDGYR	K	L	0.997	59.9	25	59.9	0	1	0	0	2	1450.68	296.234	22346.9	72	84
Ecoli-1	50S ribosomal protein L21 OS=Escherichia coli (strain K12) GN=rplU PE=1 SV=1	RL21_ECOLI	11563.9	0.968	1	1	2	0.000378	0.117	IGVPFVDGGVIK	K	A	0.997	39.4	25	30.7	0	2	0	0	2	1200.7	1195.74	55451.1	49	60
Ecoli-1	Cysteine synthase A OS=Escherichia coli (strain K12) GN=cysK PE=1 SV=2	CYSK_ECOLI	34490.9	1	17	24	47	0.00888	0.827	AEEIVASNPEK	K	Y	0.997	70	25	67.4	0	2	0	0	2	1186.6	175.009	62861.7	127	137
Ecoli-1	Cysteine synthase A OS=Escherichia coli (strain K12) GN=cysK PE=1 SV=2	CYSK_ECOLI	34490.9	1	17	24	47	0.00888	0.827	ALGANLVLTEGAK	K	G	0.997	95.7	25	93.8	0	2	0	0	2	1256.72	799.617	123033	106	118
Ecoli-1	Cysteine synthase A OS=Escherichia coli (strain K12) GN=cysK PE=1 SV=2	CYSK_ECOLI	34490.9	1	17	24	47	0.00888	0.827	GKTDLISVAVEPTDSPVIAQALAGEEIKPGPHK	K	I	0.979	48.4	25	48.4	0	0	0	0	2	3367.81	1354.18	178453	194	226
Ecoli-1	Cysteine synthase A OS=Escherichia coli (strain K12) GN=cysK PE=1 SV=2	CYSK_ECOLI	34490.9	1	17	24	47	0.00888	0.827	GVLKPGVELVEPTSGNTGIALAYVAAAR	R	G	0.997	95.5	25	95.5	0	0	3	2	2	2753.52	1380.28	293488	57	84
Ecoli-1	Cysteine synthase A OS=Escherichia coli (strain K12) GN=cysK PE=1 SV=2	CYSK_ECOLI	34490.9	1	17	24	47	0.00888	0.827	IFEDNSLTIGHTPLVR	K	L	0.997	62.7	25	51.7	0	2	2	0	2	1811.97	996.725	197645	4	19
Ecoli-1	Cysteine synthase A OS=Escherichia coli (strain K12) GN=cysK PE=1 SV=2	CYSK_ECOLI	34490.9	1	17	24	47	0.00888	0.827	IGANMIWDAEK	R	R	0.997	63.8	25	55.4	0	2	0	0	2	1247.61	815.484	63891.4	45	55
Ecoli-1	Cysteine synthase A OS=Escherichia coli (strain K12) GN=cysK PE=1 SV=2	CYSK_ECOLI	34490.9	1	17	24	47	0.00888	0.827	IQGIGAGFIPANLDLK	K	L	0.997	62.7	25	55.4	0	3	1	0	2	1626.92	1395.16	172263	227	242
Ecoli-1	Cysteine synthase A OS=Escherichia coli (strain K12) GN=cysK PE=1 SV=2	CYSK_ECOLI	34490.9	1	17	24	47	0.00888	0.827	LMEEEGILAGISSGAAVAAALK	R	L	0.997	54.5	25	46.6	0	1	1	0	2	2101.12	1605.16	51882.2	262	283
Ecoli-1	Cysteine synthase A OS=Escherichia coli (strain K12) GN=cysK PE=1 SV=2	CYSK_ECOLI	34490.9	1	17	24	47	0.00888	0.827	LQEDESFTNK	K	N	0.997	63	25	62.1	0	2	0	0	2	1210.56	172.012	58996.3	284	293
Ecoli-1	Cysteine synthase A OS=Escherichia coli (strain K12) GN=cysK PE=1 SV=2	CYSK_ECOLI	34490.9	1	17	24	47	0.00888	0.827	LTLTMPETMSIER	K	R	0.993	30	25	30	0	1	0	0	2	1521.77	1099.21	38650.1	88	100
Ecoli-1	Cysteine synthase A OS=Escherichia coli (strain K12) GN=cysK PE=1 SV=2	CYSK_ECOLI	34490.9	1	17	24	47	0.00888	0.827	LVDKVIGITNEEAISTAR	K	R	0.997	43	25	43	0	0	2	0	2	1929.07	815.879	80842.1	243	260
Ecoli-1	Cysteine synthase A OS=Escherichia coli (strain K12) GN=cysK PE=1 SV=2	CYSK_ECOLI	34490.9	1	17	24	47	0.00888	0.827	NIVVILPSSGER	K	Y	0.997	40.2	25	36.8	0	3	0	0	2	1283.73	889.69	127288	294	305
Ecoli-1	Cysteine synthase A OS=Escherichia coli (strain K12) GN=cysK PE=1 SV=2	CYSK_ECOLI	34490.9	1	17	24	47	0.00888	0.827	TDLISVAVEPTDSPVIAQALAGEEIKPGPHK	K	I	0.996	63.1	25	63.1	0	0	0	2	2	3182.69	1464.64	216301	196	226
Ecoli-1	Cysteine synthase A OS=Escherichia coli (strain K12) GN=cysK PE=1 SV=2	CYSK_ECOLI	34490.9	1	17	24	47	0.00888	0.827	TTGPEIWEDTDGQVDVFIAGVGTGGTLTGVSR	K	Y	0.997	76.6	25	76.6	0	0	2	0	2	3235.58	1572.4	89838.9	156	187
Ecoli-1	Cysteine synthase A OS=Escherichia coli (strain K12) GN=cysK PE=1 SV=2	CYSK_ECOLI	34490.9	1	17	24	47	0.00888	0.827	VIGITNEEAISTAR	K	R	0.997	84	25	84	0	2	2	0	2	1473.79	637.398	185207	247	260
Ecoli-1	Cysteine synthase A OS=Escherichia coli (strain K12) GN=cysK PE=1 SV=2	CYSK_ECOLI	34490.9	1	17	24	47	0.00888	0.827	YLLLQQFSNPANPEIHEK	K	T	0.997	44.4	25	44.4	0	1	2	0	2	2141.1	1098.75	149941	138	155
Ecoli-1	Cysteine synthase A OS=Escherichia coli (strain K12) GN=cysK PE=1 SV=2	CYSK_ECOLI	34490.9	1	17	24	47	0.00888	0.827	YLSTALFADLFTEK	R	E	0.997	86.3	25	86.3	0	3	2	0	2	1618.84	1707.4	200154	306	319
Ecoli-1	3-hydroxydecanoyl-[acyl-carrier-protein] dehydratase OS=Escherichia coli (strain K12) GN=fabA PE=1 SV=2	FABA_ECOLI	18969.6	1	5	5	8	0.00151	0.262	ALGVGEVK	R	F	0.99	34.1	25	0	0	1	0	0	2	772.456	261.812	43854.1	106	113
Ecoli-1	3-hydroxydecanoyl-[acyl-carrier-protein] dehydratase OS=Escherichia coli (strain K12) GN=fabA PE=1 SV=2	FABA_ECOLI	18969.6	1	5	5	8	0.00151	0.262	EDLLASGR	K	G	0.99	43.2	25	28.4	0	2	0	0	2	860.447	238.821	90535.8	11	18
Ecoli-1	3-hydroxydecanoyl-[acyl-carrier-protein] dehydratase OS=Escherichia coli (strain K12) GN=fabA PE=1 SV=2	FABA_ECOLI	18969.6	1	5	5	8	0.00151	0.262	FTGQVLPTAK	K	K	0.997	58.6	25	49	0	2	0	0	2	1061.6	483.113	65421.8	114	123
Ecoli-1	3-hydroxydecanoyl-[acyl-carrier-protein] dehydratase OS=Escherichia coli (strain K12) GN=fabA PE=1 SV=2	FABA_ECOLI	18969.6	1	5	5	8	0.00151	0.262	LIYTASDLK	R	V	0.997	48.6	25	41.4	0	2	0	0	2	1023.57	515.364	69702	154	162
Ecoli-1	3-hydroxydecanoyl-[acyl-carrier-protein] dehydratase OS=Escherichia coli (strain K12) GN=fabA PE=1 SV=2	FABA_ECOLI	18969.6	1	5	5	8	0.00151	0.262	VGLFQDTSAF	K	-	0.997	44.5	25	44.5	0	1	0	0	2	1084.53	1150.93	27350.7	163	172
Ecoli-1	Uncharacterized protein YibT OS=Escherichia coli (strain K12) GN=yibT PE=4 SV=1	YIBT_ECOLI	7995.8	0.968	1	1	2	0.000378	0.159	LGENVPLLIDK	K	A	0.997	49.1	25	49.1	0	2	0	0	2	1210.7	983.929	70488.6	4	14
Ecoli-1	Malate dehydrogenase OS=Escherichia coli (strain K12) GN=mdh PE=1 SV=1	MDH_ECOLI	32337.3	1	16	25	61	0.0115	0.699	ACIGIITNPVNTTVAIAAEVLK	K	K	0.997	89.8	25	89.8	0	2	2	0	2	2268.26	1959.22	277027	112	133
Ecoli-1	Malate dehydrogenase OS=Escherichia coli (strain K12) GN=mdh PE=1 SV=1	MDH_ECOLI	32337.3	1	16	25	61	0.0115	0.699	ACIGIITNPVNTTVAIAAEVLKK	K	A	0.997	44.5	25	43	0	0	1	0	2	2396.36	1903.96	75066.4	112	134
Ecoli-1	Malate dehydrogenase OS=Escherichia coli (strain K12) GN=mdh PE=1 SV=1	MDH_ECOLI	32337.3	1	16	25	61	0.0115	0.699	ALQGEQGVVECAYVEGDGQYAR	R	F	0.997	109	25	109	0	2	2	0	2	2399.09	694.425	255146	241	262
Ecoli-1	Malate dehydrogenase OS=Escherichia coli (strain K12) GN=mdh PE=1 SV=1	MDH_ECOLI	32337.3	1	16	25	61	0.0115	0.699	DIALGEEFVNK	K	-	0.997	65	25	50.1	0	4	0	0	2	1234.63	806.291	270770	302	312
Ecoli-1	Malate dehydrogenase OS=Escherichia coli (strain K12) GN=mdh PE=1 SV=1	MDH_ECOLI	32337.3	1	16	25	61	0.0115	0.699	FFSQPLLLGK	R	N	0.997	47.3	25	47.3	0	2	0	0	2	1149.67	1120.91	112099	263	272
Ecoli-1	Malate dehydrogenase OS=Escherichia coli (strain K12) GN=mdh PE=1 SV=1	MDH_ECOLI	32337.3	1	16	25	61	0.0115	0.699	GFSGEDATPALEGADVVLISAGVAR	K	K	0.997	113	25	113	0	2	3	0	2	2402.22	1496.06	271232	57	81
Ecoli-1	Malate dehydrogenase OS=Escherichia coli (strain K12) GN=mdh PE=1 SV=1	MDH_ECOLI	32337.3	1	16	25	61	0.0115	0.699	IQNAGTEVVEAK	R	A	0.997	95.2	25	93.8	0	2	0	0	2	1258.66	213.438	124196	206	217
Ecoli-1	Malate dehydrogenase OS=Escherichia coli (strain K12) GN=mdh PE=1 SV=1	MDH_ECOLI	32337.3	1	16	25	61	0.0115	0.699	LFGVTTLDIIR	K	S	0.997	65.2	25	65.2	0	4	2	0	2	1247.74	1437.94	188827	143	153
Ecoli-1	Malate dehydrogenase OS=Escherichia coli (strain K12) GN=mdh PE=1 SV=1	MDH_ECOLI	32337.3	1	16	25	61	0.0115	0.699	NLVQQVAK	K	T	0.99	40.8	25	35.7	0	3	0	0	2	899.531	285.411	167727	100	107
Ecoli-1	Malate dehydrogenase OS=Escherichia coli (strain K12) GN=mdh PE=1 SV=1	MDH_ECOLI	32337.3	1	16	25	61	0.0115	0.699	RIQNAGTEVVEAK	K	A	0.997	38.4	25	33.2	0	0	1	0	2	1414.76	170.108	34436.9	205	217
Ecoli-1	Malate dehydrogenase OS=Escherichia coli (strain K12) GN=mdh PE=1 SV=1	MDH_ECOLI	32337.3	1	16	25	61	0.0115	0.699	SDLFNVNAGIVK	R	N	0.997	73.8	25	73.8	0	4	2	0	2	1276.69	975.704	312744	88	99
Ecoli-1	Malate dehydrogenase OS=Escherichia coli (strain K12) GN=mdh PE=1 SV=1	MDH_ECOLI	32337.3	1	16	25	61	0.0115	0.699	SIGTLSAFEQNALEGMLDTLK	K	K	0.997	102	25	102	0	2	2	0	2	2238.13	1899.21	211173	280	300
Ecoli-1	Malate dehydrogenase OS=Escherichia coli (strain K12) GN=mdh PE=1 SV=1	MDH_ECOLI	32337.3	1	16	25	61	0.0115	0.699	SIGTLSAFEQNALEGMLDTLKK	K	D	0.997	51.8	25	51.8	0	0	3	2	2	2366.23	1797.94	326203	280	301
Ecoli-1	Malate dehydrogenase OS=Escherichia coli (strain K12) GN=mdh PE=1 SV=1	MDH_ECOLI	32337.3	1	16	25	61	0.0115	0.699	SNTFVAELK	R	G	0.997	54.4	25	51.1	0	4	0	0	2	1008.54	574.296	213345	154	162
Ecoli-1	Malate dehydrogenase OS=Escherichia coli (strain K12) GN=mdh PE=1 SV=1	MDH_ECOLI	32337.3	1	16	25	61	0.0115	0.699	TQLPSGSELSLYDIAPVTPGVAVDLSHIPTAVK	K	I	0.997	71.3	25	71.3	0	0	4	2	2	3375.8	1714.79	666524	22	54
Ecoli-1	Malate dehydrogenase OS=Escherichia coli (strain K12) GN=mdh PE=1 SV=1	MDH_ECOLI	32337.3	1	16	25	61	0.0115	0.699	VAVLGAAGGIGQALALLLK	K	T	0.997	79.8	25	79.8	0	2	2	0	2	1735.08	1987.84	131263	3	21
Ecoli-1	3-ketoacyl-CoA thiolase OS=Escherichia coli (strain K12) GN=fadA PE=1 SV=3	FADA_ECOLI	40876.4	1	1	1	2	0.000378	0.0491	NAALLAEVPHSVPAVTVNR	R	L	0.997	36.6	25	36.6	0	0	2	0	2	1958.08	1067.74	109939	71	89
Ecoli-1	USG-1 protein OS=Escherichia coli (strain K12) GN=usg PE=1 SV=1	USG_ECOLI	36364	0.998	1	1	1	0.000189	0.0445	LLNGIPIDEEDFFGR	K	Q	0.975	23.1	25	23.1	0	1	0	0	2	1734.87	1425.22	24264.8	179	193
Ecoli-1	Septum site-determining protein MinD OS=Escherichia coli (strain K12) GN=minD PE=1 SV=2	MIND_ECOLI	29615.3	1	4	4	6	0.00113	0.233	ASNQGEPVILDINADAGK	R	A	0.997	76.2	25	76.2	0	1	0	0	2	1811.91	867.406	20881.3	220	237
Ecoli-1	Septum site-determining protein MinD OS=Escherichia coli (strain K12) GN=minD PE=1 SV=2	MIND_ECOLI	29615.3	1	4	4	6	0.00113	0.233	LVGVIPEDQSVLR	K	A	0.997	34.6	25	34.6	0	2	0	0	2	1424.81	945.525	87007.8	207	219
Ecoli-1	Septum site-determining protein MinD OS=Escherichia coli (strain K12) GN=minD PE=1 SV=2	MIND_ECOLI	29615.3	1	4	4	6	0.00113	0.233	TVVIDFDIGLR	K	N	0.997	39.2	25	39.2	0	2	0	0	2	1247.7	1337.5	58154.9	34	44
Ecoli-1	Septum site-determining protein MinD OS=Escherichia coli (strain K12) GN=minD PE=1 SV=2	MIND_ECOLI	29615.3	1	4	4	6	0.00113	0.233	VVYDFVNVIQGDATLNQALIK	R	D	0.997	53.6	25	53.6	0	0	1	0	2	2320.25	1612.51	42917.7	56	76
Ecoli-1	Uncharacterized protein YibN OS=Escherichia coli (strain K12) GN=yibN PE=1 SV=1	YIBN_ECOLI	15596.2	0.999	1	1	2	0.000378	0.0909	LINKEDAVVVDLR	R	Q	0.997	43.3	25	43.3	0	0	2	0	2	1483.85	712.041	69854.2	48	60
Ecoli-1	Periplasmic dipeptide transport protein OS=Escherichia coli (strain K12) GN=dppA PE=1 SV=1	DPPA_ECOLI	60294.6	1	5	5	7	0.00132	0.116	ELNADDVVFSFDR	R	Q	0.997	59.5	25	59.5	0	1	0	0	2	1526.71	1146.22	33166	112	124
Ecoli-1	Periplasmic dipeptide transport protein OS=Escherichia coli (strain K12) GN=dppA PE=1 SV=1	DPPA_ECOLI	60294.6	1	5	5	7	0.00132	0.116	GYVVDPLGK	K	H	0.971	25.5	25	25.5	0	2	0	0	2	947.52	635.681	70118.4	518	526
Ecoli-1	Periplasmic dipeptide transport protein OS=Escherichia coli (strain K12) GN=dppA PE=1 SV=1	DPPA_ECOLI	60294.6	1	5	5	7	0.00132	0.116	IGTTEVIPGLAEK	K	W	0.997	65.3	25	55.6	0	2	0	0	2	1327.75	836.204	81906.6	69	81
Ecoli-1	Periplasmic dipeptide transport protein OS=Escherichia coli (strain K12) GN=dppA PE=1 SV=1	DPPA_ECOLI	60294.6	1	5	5	7	0.00132	0.116	LDLNPIGTGPFQLQQYQK	K	D	0.997	33.1	25	33.1	0	1	0	0	2	2060.08	1322.45	17166.1	203	220
Ecoli-1	Periplasmic dipeptide transport protein OS=Escherichia coli (strain K12) GN=dppA PE=1 SV=1	DPPA_ECOLI	60294.6	1	5	5	7	0.00132	0.116	QALTYAVNK	R	D	0.997	63.1	25	54.8	0	1	0	0	2	1007.55	259.233	20388.6	311	319
Ecoli-1	Uncharacterized oxidoreductase YdgJ OS=Escherichia coli (strain K12) GN=ydgJ PE=1 SV=2	YDGJ_ECOLI	38257.9	0.968	1	1	1	0.000189	0.0578	GLLAEGVLGEVAYFESHFDR	K	F	0.997	45.1	25	45.1	0	0	1	0	2	2209.09	1905.98	43995	135	154
Ecoli-1	Chaperone protein DnaK OS=Escherichia coli (strain K12) GN=dnaK PE=1 SV=2	DNAK_ECOLI	69116.1	1	26	42	90	0.017	0.527	AKLESLVEDLVNR	R	S	0.997	70.2	25	70.2	0	2	3	0	2	1485.83	1177.08	185023	303	315
Ecoli-1	Chaperone protein DnaK OS=Escherichia coli (strain K12) GN=dnaK PE=1 SV=2	DNAK_ECOLI	69116.1	1	26	42	90	0.017	0.527	ASSGLNEDEIQK	K	M	0.997	71.5	25	67.9	0	2	0	0	2	1290.62	178.982	79583.8	503	514
Ecoli-1	Chaperone protein DnaK OS=Escherichia coli (strain K12) GN=dnaK PE=1 SV=2	DNAK_ECOLI	69116.1	1	26	42	90	0.017	0.527	DDDVVDAEFEEVK	K	D	0.997	71.4	25	71.4	0	2	0	0	2	1509.66	716.409	82277.5	623	635
Ecoli-1	Chaperone protein DnaK OS=Escherichia coli (strain K12) GN=dnaK PE=1 SV=2	DNAK_ECOLI	69116.1	1	26	42	90	0.017	0.527	FEELVQTR	K	N	0.99	53.7	25	47.9	0	2	0	0	2	1021.53	395.365	61554.3	529	536
Ecoli-1	Chaperone protein DnaK OS=Escherichia coli (strain K12) GN=dnaK PE=1 SV=2	DNAK_ECOLI	69116.1	1	26	42	90	0.017	0.527	FQDEEVQR	R	D	0.99	41.4	25	32.8	0	1	0	0	2	1050.49	97.356	23314.8	77	84
Ecoli-1	Chaperone protein DnaK OS=Escherichia coli (strain K12) GN=dnaK PE=1 SV=2	DNAK_ECOLI	69116.1	1	26	42	90	0.017	0.527	HSQVFSTAEDNQSAVTIHVLQGER	K	K	0.997	83.4	25	83.4	0	0	2	2	2	2653.3	807.991	244758	422	445
Ecoli-1	Chaperone protein DnaK OS=Escherichia coli (strain K12) GN=dnaK PE=1 SV=2	DNAK_ECOLI	69116.1	1	26	42	90	0.017	0.527	IELSSAQQTDVNLPYITADATGPK	K	H	0.997	72	25	72	0	2	2	0	2	2532.28	1132.65	232753	271	294
Ecoli-1	Chaperone protein DnaK OS=Escherichia coli (strain K12) GN=dnaK PE=1 SV=2	DNAK_ECOLI	69116.1	1	26	42	90	0.017	0.527	IIAADNGDAWVEVK	K	G	0.997	81.8	25	81.8	0	2	2	0	2	1500.77	790.128	176088	93	106
Ecoli-1	Chaperone protein DnaK OS=Escherichia coli (strain K12) GN=dnaK PE=1 SV=2	DNAK_ECOLI	69116.1	1	26	42	90	0.017	0.527	IINEPTAAALAYGLDK	R	G	0.997	84	25	84	0	3	2	0	2	1659.9	1042.19	245276	168	183
Ecoli-1	Chaperone protein DnaK OS=Escherichia coli (strain K12) GN=dnaK PE=1 SV=2	DNAK_ECOLI	69116.1	1	26	42	90	0.017	0.527	KDVNPDEAVAIGAAVQGGVLTGDVK	R	D	0.997	83.1	25	83.1	0	1	2	2	2	2423.28	1111.76	293649	363	387
Ecoli-1	Chaperone protein DnaK OS=Escherichia coli (strain K12) GN=dnaK PE=1 SV=2	DNAK_ECOLI	69116.1	1	26	42	90	0.017	0.527	KFEELVQTR	R	N	0.997	49.2	25	42.1	0	2	2	0	2	1149.63	331.355	144257	528	536
Ecoli-1	Chaperone protein DnaK OS=Escherichia coli (strain K12) GN=dnaK PE=1 SV=2	DNAK_ECOLI	69116.1	1	26	42	90	0.017	0.527	KTAEDYLGEPVTEAVITVPAYFNDAQR	K	Q	0.997	39	25	39	0	0	2	0	2	2997.48	1479.36	102422	125	151
Ecoli-1	Chaperone protein DnaK OS=Escherichia coli (strain K12) GN=dnaK PE=1 SV=2	DNAK_ECOLI	69116.1	1	26	42	90	0.017	0.527	LESLVEDLVNR	K	S	0.997	70.9	25	70.9	0	3	2	0	2	1286.7	1078.58	182854	305	315
Ecoli-1	Chaperone protein DnaK OS=Escherichia coli (strain K12) GN=dnaK PE=1 SV=2	DNAK_ECOLI	69116.1	1	26	42	90	0.017	0.527	LINYLVEEFK	R	K	0.997	55.3	25	55.3	0	2	0	0	2	1267.69	1179.68	112317	236	245
Ecoli-1	Chaperone protein DnaK OS=Escherichia coli (strain K12) GN=dnaK PE=1 SV=2	DNAK_ECOLI	69116.1	1	26	42	90	0.017	0.527	LINYLVEEFKK	R	D	0.997	54.3	25	49.2	0	2	2	0	2	1395.79	1010.46	170889	236	246
Ecoli-1	Chaperone protein DnaK OS=Escherichia coli (strain K12) GN=dnaK PE=1 SV=2	DNAK_ECOLI	69116.1	1	26	42	90	0.017	0.527	LPADDKTAIESALTALETALK	K	G	0.997	40.9	25	40.9	0	0	1	0	2	2171.18	1900.32	45621.4	557	577
Ecoli-1	Chaperone protein DnaK OS=Escherichia coli (strain K12) GN=dnaK PE=1 SV=2	DNAK_ECOLI	69116.1	1	26	42	90	0.017	0.527	NQGDHLLHSTR	R	K	0.987	28.4	25	28.4	0	1	2	0	2	1277.63	73.516	108664	537	547
Ecoli-1	Chaperone protein DnaK OS=Escherichia coli (strain K12) GN=dnaK PE=1 SV=2	DNAK_ECOLI	69116.1	1	26	42	90	0.017	0.527	QAVTNPQNTLFAIK	R	R	0.997	82.9	25	77.6	0	2	0	0	2	1544.84	925.779	68411	57	70
Ecoli-1	Chaperone protein DnaK OS=Escherichia coli (strain K12) GN=dnaK PE=1 SV=2	DNAK_ECOLI	69116.1	1	26	42	90	0.017	0.527	SLGQFNLDGINPAPR	K	G	0.997	90.1	25	88	0	3	2	0	2	1598.83	1042.08	191707	453	467
Ecoli-1	Chaperone protein DnaK OS=Escherichia coli (strain K12) GN=dnaK PE=1 SV=2	DNAK_ECOLI	69116.1	1	26	42	90	0.017	0.527	TAEDYLGEPVTEAVITVPAYFNDAQR	K	Q	0.997	75.4	25	75.4	0	0	2	0	2	2869.39	1566.81	127082	126	151
Ecoli-1	Chaperone protein DnaK OS=Escherichia coli (strain K12) GN=dnaK PE=1 SV=2	DNAK_ECOLI	69116.1	1	26	42	90	0.017	0.527	TAIESALTALETALK	K	G	0.997	101	25	95	0	4	3	0	2	1531.86	1783.21	251063	563	577
Ecoli-1	Chaperone protein DnaK OS=Escherichia coli (strain K12) GN=dnaK PE=1 SV=2	DNAK_ECOLI	69116.1	1	26	42	90	0.017	0.527	TAIESALTALETALKGEDK	K	A	0.997	61.2	25	61.2	0	2	4	0	2	1961.04	1720.15	256033	563	581
Ecoli-1	Chaperone protein DnaK OS=Escherichia coli (strain K12) GN=dnaK PE=1 SV=2	DNAK_ECOLI	69116.1	1	26	42	90	0.017	0.527	TFEVLATNGDTHLGGEDFDSR	K	L	0.993	29.4	25	29.4	0	0	1	0	2	2281.04	907.988	42110.8	215	235
Ecoli-1	Chaperone protein DnaK OS=Escherichia coli (strain K12) GN=dnaK PE=1 SV=2	DNAK_ECOLI	69116.1	1	26	42	90	0.017	0.527	TTPSIIAYTQDGETLVGQPAK	R	R	0.997	95.8	25	95.8	0	3	3	0	2	2190.13	1053.51	306387	35	55
Ecoli-1	Chaperone protein DnaK OS=Escherichia coli (strain K12) GN=dnaK PE=1 SV=2	DNAK_ECOLI	69116.1	1	26	42	90	0.017	0.527	VALQDAGLSVSDIDDVILVGGQTR	K	M	0.997	105	25	105	0	2	3	0	2	2441.29	1530.4	300151	322	345
Ecoli-1	Chaperone protein DnaK OS=Escherichia coli (strain K12) GN=dnaK PE=1 SV=2	DNAK_ECOLI	69116.1	1	26	42	90	0.017	0.527	VLENAEGDR	R	T	0.996	36.6	25	36.6	0	1	0	0	2	1002.49	72.158	31292.3	26	34
Ecoli-1	Trypsin OS=Sus scrofa PE=1 SV=1	TRYP_PIG	24409.3	1	2	2	6	0.00113	0.0779	LSSPATLNSR	K	V	0.997	40.6	25	24	0	2	0	0	2	1045.56	241.456	61291.9	98	107
Ecoli-1	Trypsin OS=Sus scrofa PE=1 SV=1	TRYP_PIG	24409.3	1	2	2	6	0.00113	0.0779	VATVSLPR	R	S	0.99	42.8	25	33.6	0	4	0	0	2	842.509	440.601	199547	108	115
Ecoli-1	Galactitol-specific phosphotransferase enzyme IIA component OS=Escherichia coli (strain K12) GN=gatA PE=4 SV=1	PTKA_ECOLI	16907.7	1	2	3	6	0.00113	0.327	LQQPDIVETLITLPETQLK	K	E	0.997	60.9	25	60.9	0	2	2	0	2	2179.22	1780.76	198398	120	138
Ecoli-1	Galactitol-specific phosphotransferase enzyme IIA component OS=Escherichia coli (strain K12) GN=gatA PE=4 SV=1	PTKA_ECOLI	16907.7	1	2	3	6	0.00113	0.327	VHFQQADDDNDVAVSLVIALIVENPQQQLK	K	L	0.997	66.2	25	66.2	0	0	2	0	2	3346.73	1933.22	97510.8	82	111
Ecoli-1	UDP-4-amino-4-deoxy-L-arabinose--oxoglutarate aminotransferase OS=Escherichia coli (strain K12) GN=arnB PE=1 SV=2	ARNB_ECOLI	41650.8	1	9	12	16	0.00302	0.398	AIIPVHYAGAPADIDAIR	K	A	0.997	49.8	25	49.8	0	0	2	0	2	1863.01	1047.36	141565	124	141
Ecoli-1	UDP-4-amino-4-deoxy-L-arabinose--oxoglutarate aminotransferase OS=Escherichia coli (strain K12) GN=arnB PE=1 SV=2	ARNB_ECOLI	41650.8	1	9	12	16	0.00302	0.398	APQAEVLTPGYK	R	Y	0.997	64.5	25	64.5	0	1	0	0	2	1273.68	469.379	18447.1	224	235
Ecoli-1	UDP-4-amino-4-deoxy-L-arabinose--oxoglutarate aminotransferase OS=Escherichia coli (strain K12) GN=arnB PE=1 SV=2	ARNB_ECOLI	41650.8	1	9	12	16	0.00302	0.398	EVLESGWITTGPK	K	N	0.997	54.6	25	33.1	0	2	0	0	2	1416.74	846.021	66641.2	22	34
Ecoli-1	UDP-4-amino-4-deoxy-L-arabinose--oxoglutarate aminotransferase OS=Escherichia coli (strain K12) GN=arnB PE=1 SV=2	ARNB_ECOLI	41650.8	1	9	12	16	0.00302	0.398	FHGLGVDAYDR	K	Q	0.992	26.6	25	26.6	0	0	1	0	2	1249.6	484.486	28774.8	208	218
Ecoli-1	UDP-4-amino-4-deoxy-L-arabinose--oxoglutarate aminotransferase OS=Escherichia coli (strain K12) GN=arnB PE=1 SV=2	ARNB_ECOLI	41650.8	1	9	12	16	0.00302	0.398	FPTLSLPNTEWNSER	R	I	0.997	34.6	25	34.6	0	2	0	0	2	1790.87	1219.85	32666.3	337	351
Ecoli-1	UDP-4-amino-4-deoxy-L-arabinose--oxoglutarate aminotransferase OS=Escherichia coli (strain K12) GN=arnB PE=1 SV=2	ARNB_ECOLI	41650.8	1	9	12	16	0.00302	0.398	ICSLPLFPDMTTADADHVITALQQLAGQ	R	-	0.997	34.5	25	34.5	0	0	1	0	2	3026.5	1969.5	42531.9	352	379
Ecoli-1	UDP-4-amino-4-deoxy-L-arabinose--oxoglutarate aminotransferase OS=Escherichia coli (strain K12) GN=arnB PE=1 SV=2	ARNB_ECOLI	41650.8	1	9	12	16	0.00302	0.398	NITCAEGGLIVTDNENLAR	K	Q	0.997	71.4	25	71.4	0	1	1	0	2	2060.01	848.313	55231.5	183	201
Ecoli-1	UDP-4-amino-4-deoxy-L-arabinose--oxoglutarate aminotransferase OS=Escherichia coli (strain K12) GN=arnB PE=1 SV=2	ARNB_ECOLI	41650.8	1	9	12	16	0.00302	0.398	YGIAVIEDAAHAVGTYYK	R	G	0.997	39.4	25	39.4	0	1	2	0	2	1940.98	1290.33	126012	147	164
Ecoli-1	UDP-4-amino-4-deoxy-L-arabinose--oxoglutarate aminotransferase OS=Escherichia coli (strain K12) GN=arnB PE=1 SV=2	ARNB_ECOLI	41650.8	1	9	12	16	0.00302	0.398	YNLTDINAAIALTQLVK	K	L	0.997	85.7	25	85.7	0	1	1	0	2	1861.04	1731.61	74547.8	236	252
Ecoli-1	Nucleoside-specific channel-forming protein tsx OS=Escherichia coli (strain K12) GN=tsx PE=1 SV=1	TSX_ECOLI	33590.2	0.999	1	1	1	0.000189	0.0408	LTNTDLSFGPFK	K	E	0.997	59	25	59	0	1	0	0	2	1339.69	1056.07	35694.2	111	122
Ecoli-1	Chaperone protein YajL OS=Escherichia coli (strain K12) GN=yajL PE=1 SV=2	YAJL_ECOLI	20777.2	1	2	2	3	0.000567	0.168	IIDLLVGR	K	E	0.99	30.5	25	29	0	2	0	0	2	898.572	973.135	52024	168	175
Ecoli-1	Chaperone protein YajL OS=Escherichia coli (strain K12) GN=yajL PE=1 SV=2	YAJL_ECOLI	20777.2	1	2	2	3	0.000567	0.168	LLADAPLVEVADGEYDVIVLPGGIK	K	G	0.997	59.8	25	59.8	0	0	1	0	2	2566.4	1851.79	36338.2	53	77
Ecoli-1	Protein-export protein SecB OS=Escherichia coli (strain K12) GN=secB PE=1 SV=1	SECB_ECOLI	17277.2	1	1	2	4	0.000755	0.129	LDLDTASSQLADDVYEVVLR	K	V	0.997	88.7	25	88.7	0	2	2	0	2	2222.12	1777.81	120255	42	61
Ecoli-1	2-amino-3-ketobutyrate coenzyme A ligase OS=Escherichia coli (strain K12) GN=kbl PE=1 SV=1	KBL_ECOLI	43117.7	1	5	6	10	0.00189	0.146	EGIYVTGFFYPVVPK	K	G	0.997	60.6	25	60.6	0	2	0	0	2	1715.9	1563.42	90442.1	348	362
Ecoli-1	2-amino-3-ketobutyrate coenzyme A ligase OS=Escherichia coli (strain K12) GN=kbl PE=1 SV=1	KBL_ECOLI	43117.7	1	5	6	10	0.00189	0.146	FICGTQDSHK	R	E	0.997	35.3	25	35.3	0	0	1	0	2	1192.54	83.234	35689	81	90
Ecoli-1	2-amino-3-ketobutyrate coenzyme A ligase OS=Escherichia coli (strain K12) GN=kbl PE=1 SV=1	KBL_ECOLI	43117.7	1	5	6	10	0.00189	0.146	GEFYQQLTNDLETAR	R	A	0.997	91.6	25	91.6	0	2	1	0	2	1784.85	1046.63	104861	3	17
Ecoli-1	2-amino-3-ketobutyrate coenzyme A ligase OS=Escherichia coli (strain K12) GN=kbl PE=1 SV=1	KBL_ECOLI	43117.7	1	5	6	10	0.00189	0.146	KEVVEWLR	R	Q	0.99	32.7	25	0.43	0	0	1	0	2	1058.6	593.891	36039.1	258	265
Ecoli-1	2-amino-3-ketobutyrate coenzyme A ligase OS=Escherichia coli (strain K12) GN=kbl PE=1 SV=1	KBL_ECOLI	43117.7	1	5	6	10	0.00189	0.146	VDIITGTLGK	R	A	0.997	44.7	25	39	0	3	0	0	2	1016.6	725.058	137125	235	244
Ecoli-1	30S ribosomal protein S1 OS=Escherichia coli (strain K12) GN=rpsA PE=1 SV=1	RS1_ECOLI	61157.4	1	5	6	10	0.00189	0.142	GATVELADGVEGYLR	K	A	0.997	75.4	25	72.1	0	2	0	0	2	1549.79	1035.57	71242.1	465	479
Ecoli-1	30S ribosomal protein S1 OS=Escherichia coli (strain K12) GN=rpsA PE=1 SV=1	RS1_ECOLI	61157.4	1	5	6	10	0.00189	0.142	GVVVAIDKDVVLVDAGLK	R	S	0.997	53.1	25	53.1	0	0	2	0	2	1810.07	1259.02	95496.4	26	43
Ecoli-1	30S ribosomal protein S1 OS=Escherichia coli (strain K12) GN=rpsA PE=1 SV=1	RS1_ECOLI	61157.4	1	5	6	10	0.00189	0.142	KGDEIAAVVLQVDAER	K	E	0.997	38.4	25	28.5	0	0	2	0	2	1712.92	991.044	88066.3	411	426
Ecoli-1	30S ribosomal protein S1 OS=Escherichia coli (strain K12) GN=rpsA PE=1 SV=1	RS1_ECOLI	61157.4	1	5	6	10	0.00189	0.142	SESAIPAEQFK	K	N	0.995	29.4	25	25.2	0	1	0	0	2	1206.6	436.76	24525.2	44	54
Ecoli-1	30S ribosomal protein S1 OS=Escherichia coli (strain K12) GN=rpsA PE=1 SV=1	RS1_ECOLI	61157.4	1	5	6	10	0.00189	0.142	VVNVGDVVEVMVLDIDEER	K	R	0.997	81.8	25	81.8	0	2	1	0	2	2129.08	1925.88	92404.4	321	339
Ecoli-1	Probable phosphatase YcdX OS=Escherichia coli (strain K12) GN=ycdX PE=1 SV=1	YCDX_ECOLI	26890.9	0.999	1	1	2	0.000378	0.0367	VVDGVGILR	R	G	0.997	35.8	25	35.7	0	2	0	0	2	927.562	659.341	46263.4	62	70
Ecoli-1	Uncharacterized protein YqjD OS=Escherichia coli (strain K12) GN=yqjD PE=1 SV=1	YQJD_ECOLI	11051.7	0.999	1	1	2	0.000378	0.158	SLSDTLEEVLSSSGEK	K	S	0.997	79.6	25	74.2	0	2	0	0	2	1680.82	1241.78	70770.4	16	31
Ecoli-1	ABC transporter arginine-binding protein 1 OS=Escherichia coli (strain K12) GN=artJ PE=1 SV=2	ARTJ_ECOLI	26830.4	1	4	5	6	0.00113	0.309	IDGVFGDTAVVNEWLK	R	T	0.997	71.8	25	71.8	0	1	1	0	2	1762.9	1480.6	68701.5	168	183
Ecoli-1	ABC transporter arginine-binding protein 1 OS=Escherichia coli (strain K12) GN=artJ PE=1 SV=2	ARTJ_ECOLI	26830.4	1	4	5	6	0.00113	0.309	INFGVSATYPPFESIGANNEIVGFDIDLAK	K	A	0.997	34.1	25	34.1	0	0	1	0	2	3198.6	1833.39	36927.1	23	52
Ecoli-1	ABC transporter arginine-binding protein 1 OS=Escherichia coli (strain K12) GN=artJ PE=1 SV=2	ARTJ_ECOLI	26830.4	1	4	5	6	0.00113	0.309	LNNALAAIK	K	A	0.997	70.1	25	44.4	0	2	0	0	2	927.562	518.804	59525.9	220	228
Ecoli-1	ABC transporter arginine-binding protein 1 OS=Escherichia coli (strain K12) GN=artJ PE=1 SV=2	ARTJ_ECOLI	26830.4	1	4	5	6	0.00113	0.309	VTDPQYFGTGLGIAVRPDNK	K	A	0.997	32.6	25	32.6	0	0	1	0	2	2148.11	981.783	57650.1	195	214
Ecoli-1	50S ribosomal protein L15 OS=Escherichia coli (strain K12) GN=rplO PE=1 SV=1	RL15_ECOLI	14981.1	0.999	1	1	1	0.000189	0.0972	VILAGEVTTPVTVR	K	G	0.997	48.2	25	48.2	0	1	0	0	2	1454.86	938.946	25995	110	123
Ecoli-1	50S ribosomal protein L7/L12 OS=Escherichia coli (strain K12) GN=rplL PE=1 SV=2	RL7_ECOLI	12295	1	6	8	31	0.00585	0.57	ALEEAGAEVEVK	K	-	0.997	97.9	25	87.5	0	4	2	0	2	1244.64	373.054	386726	110	121
Ecoli-1	50S ribosomal protein L7/L12 OS=Escherichia coli (strain K12) GN=rplL PE=1 SV=2	RL7_ECOLI	12295	1	6	8	31	0.00585	0.57	DDAEALKK	K	A	0.99	37.3	25	32.7	0	1	0	0	2	889.463	53.511	14500.6	102	109
Ecoli-1	50S ribosomal protein L7/L12 OS=Escherichia coli (strain K12) GN=rplL PE=1 SV=2	RL7_ECOLI	12295	1	6	8	31	0.00585	0.57	DLVESAPAALK	K	E	0.997	42.4	25	35.6	0	4	0	0	2	1113.62	608.803	231945	86	96
Ecoli-1	50S ribosomal protein L7/L12 OS=Escherichia coli (strain K12) GN=rplL PE=1 SV=2	RL7_ECOLI	12295	1	6	8	31	0.00585	0.57	FGVSAAAAVAVAAGPVEAAEEK	K	T	0.997	112	25	112	0	6	8	0	2	2015.04	1239.43	692139	31	52
Ecoli-1	50S ribosomal protein L7/L12 OS=Escherichia coli (strain K12) GN=rplL PE=1 SV=2	RL7_ECOLI	12295	1	6	8	31	0.00585	0.57	GATGLGLK	R	E	0.99	41.4	25	27.5	0	2	0	0	2	716.43	232.367	74824.2	75	82
Ecoli-1	50S ribosomal protein L7/L12 OS=Escherichia coli (strain K12) GN=rplL PE=1 SV=2	RL7_ECOLI	12295	1	6	8	31	0.00585	0.57	TEFDVILK	K	A	0.99	55.2	25	52.2	0	4	0	0	2	964.535	864.674	244768	53	60
Ecoli-1	Cytoskeleton protein RodZ OS=Escherichia coli (strain K12) GN=rodZ PE=1 SV=2	RODZ_ECOLI	36191.5	0.968	1	1	2	0.000378	0.0445	LVHIPEEELLPGLEK	R	Q	0.997	37.4	25	37.4	0	0	2	0	2	1715.96	1186.73	85234.9	71	85
Ecoli-1	Protein YeeZ OS=Escherichia coli (strain K12) GN=yeeZ PE=1 SV=1	YEEZ_ECOLI	29680.6	1	2	2	4	0.000755	0.182	TAPDGEHGVNLVHLEDVIGAITLLLQAPK	K	G	0.967	34	25	34	0	0	0	2	2	3020.64	2036	94058.5	177	205
Ecoli-1	Protein YeeZ OS=Escherichia coli (strain K12) GN=yeeZ PE=1 SV=1	YEEZ_ECOLI	29680.6	1	2	2	4	0.000755	0.182	VLEELEDWLHNLPGTSVDILR	R	L	0.997	54.4	25	54.4	0	0	2	0	2	2448.28	1901.5	91818.6	138	158
Ecoli-1	Periplasmic beta-glucosidase OS=Escherichia coli (strain K12) GN=bglX PE=1 SV=2	BGLX_ECOLI	83461.4	1	2	2	2	0.000378	0.0405	ITLKPGETQTVSFPIDIEALK	K	F	0.978	24.9	25	24.9	0	0	1	0	2	2300.28	1433.09	38429.9	711	731
Ecoli-1	Periplasmic beta-glucosidase OS=Escherichia coli (strain K12) GN=bglX PE=1 SV=2	BGLX_ECOLI	83461.4	1	2	2	2	0.000378	0.0405	LISVGPDNPK	R	E	0.989	24	25	24	0	1	0	0	2	1039.58	369.481	14253.4	56	65
Ecoli-1	Phosphoenolpyruvate synthase OS=Escherichia coli (strain K12) GN=ppsA PE=1 SV=5	PPSA_ECOLI	87435.6	1	11	11	17	0.00321	0.172	AFDFACLPNEGVGLAR	R	L	0.997	62.6	25	62.6	0	1	0	0	2	1736.84	1232.3	25866.3	496	511
Ecoli-1	Phosphoenolpyruvate synthase OS=Escherichia coli (strain K12) GN=ppsA PE=1 SV=5	PPSA_ECOLI	87435.6	1	11	11	17	0.00321	0.172	ALLEFDDQEPQLQNEIR	R	E	0.997	75.1	25	71.4	0	1	0	0	2	2058.01	1109	21010.1	526	542
Ecoli-1	Phosphoenolpyruvate synthase OS=Escherichia coli (strain K12) GN=ppsA PE=1 SV=5	PPSA_ECOLI	87435.6	1	11	11	17	0.00321	0.172	AVVEELAR	K	Q	0.99	42.6	25	35.8	0	1	0	0	2	886.499	327.924	35728.7	656	663
Ecoli-1	Phosphoenolpyruvate synthase OS=Escherichia coli (strain K12) GN=ppsA PE=1 SV=5	PPSA_ECOLI	87435.6	1	11	11	17	0.00321	0.172	DIFSLTNEEVQELAK	R	Q	0.997	98.4	25	95.3	0	2	0	0	2	1735.88	1397.38	82343.3	290	304
Ecoli-1	Phosphoenolpyruvate synthase OS=Escherichia coli (strain K12) GN=ppsA PE=1 SV=5	PPSA_ECOLI	87435.6	1	11	11	17	0.00321	0.172	DSGVVSELFDER	R	N	0.997	60.4	25	60.4	0	2	0	0	2	1352.63	984.445	84530	715	726
Ecoli-1	Phosphoenolpyruvate synthase OS=Escherichia coli (strain K12) GN=ppsA PE=1 SV=5	PPSA_ECOLI	87435.6	1	11	11	17	0.00321	0.172	ELGIPAVVGCGDATER	R	M	0.997	28.2	25	28.2	0	1	0	0	2	1643.81	887.338	24080.9	428	443
Ecoli-1	Phosphoenolpyruvate synthase OS=Escherichia coli (strain K12) GN=ppsA PE=1 SV=5	PPSA_ECOLI	87435.6	1	11	11	17	0.00321	0.172	GVALSAGVQR	R	M	0.997	46.2	25	28.9	0	2	0	0	2	957.548	280.927	61320.8	185	194
Ecoli-1	Phosphoenolpyruvate synthase OS=Escherichia coli (strain K12) GN=ppsA PE=1 SV=5	PPSA_ECOLI	87435.6	1	11	11	17	0.00321	0.172	IEDVPQEQR	K	D	0.981	23.1	25	23.1	0	1	0	0	2	1113.55	121.738	13249.4	281	289
Ecoli-1	Phosphoenolpyruvate synthase OS=Escherichia coli (strain K12) GN=ppsA PE=1 SV=5	PPSA_ECOLI	87435.6	1	11	11	17	0.00321	0.172	IYELLDKTDIDDVTQLAK	R	A	0.997	79.6	25	79.6	0	0	2	0	2	2093.1	1216.15	110141	69	86
Ecoli-1	Phosphoenolpyruvate synthase OS=Escherichia coli (strain K12) GN=ppsA PE=1 SV=5	PPSA_ECOLI	87435.6	1	11	11	17	0.00321	0.172	LTEGIATLGAAFYPK	R	R	0.997	68.6	25	68.6	0	2	0	0	2	1551.84	1239.85	58596.4	559	573
Ecoli-1	Phosphoenolpyruvate synthase OS=Escherichia coli (strain K12) GN=ppsA PE=1 SV=5	PPSA_ECOLI	87435.6	1	11	11	17	0.00321	0.172	TDIDDVTQLAK	K	A	0.997	92.6	25	90	0	2	0	0	2	1218.62	643.023	83069.7	76	86
Ecoli-1	UPF0265 protein YeeX OS=Escherichia coli (strain K12) GN=yeeX PE=1 SV=1	YEEX_ECOLI	12778.6	1	1	1	1	0.000189	0.257	VLLLDNLSDYIKPGMSVEAIQGIIASMK	R	G	0.997	60.6	25	60.6	0	0	1	0	2	3018.63	1981.34	49901	42	69
Ecoli-1	Glucokinase OS=Escherichia coli (strain K12) GN=glk PE=1 SV=1	GLK_ECOLI	34723.9	0.96	1	1	1	0.000189	0.0872	WVSLPGEGGHVDFAPNSEEEAIILEILR	R	A	0.997	42.3	25	42.3	0	0	1	0	2	3077.56	1917.79	41935.6	151	178
Ecoli-1	Uncharacterized protein YbeL OS=Escherichia coli (strain K12) GN=ybeL PE=4 SV=1	YBEL_ECOLI	18796.9	0.892	1	1	1	0.000189	0.05	TEVDELTR	R	A	0.99	33.9	25	28.4	0	1	0	0	2	962.479	211.888	16894.1	46	53
Ecoli-1	Tryptophanase OS=Escherichia coli (strain K12) GN=tnaA PE=1 SV=1	TNAA_ECOLI	52774.8	1	12	15	31	0.00585	0.34	ATYTQTHMDFIIEAFK	R	H	0.997	44.7	25	44.7	0	0	2	0	2	1915.93	1305.24	124066	425	440
Ecoli-1	Tryptophanase OS=Escherichia coli (strain K12) GN=tnaA PE=1 SV=1	TNAA_ECOLI	52774.8	1	12	15	31	0.00585	0.34	AVEIGSFLLGR	R	D	0.997	58.8	25	56.1	0	3	0	0	2	1161.66	1260.8	107044	393	403
Ecoli-1	Tryptophanase OS=Escherichia coli (strain K12) GN=tnaA PE=1 SV=1	TNAA_ECOLI	52774.8	1	12	15	31	0.00585	0.34	DDSFFDVYTECR	K	T	0.984	39.4	25	39.4	0	1	0	0	2	1553.62	934.459	25532.5	284	295
Ecoli-1	Tryptophanase OS=Escherichia coli (strain K12) GN=tnaA PE=1 SV=1	TNAA_ECOLI	52774.8	1	12	15	31	0.00585	0.34	EAFDTGVR	K	Y	0.99	34.4	25	34.4	0	2	0	0	2	894.432	209.321	58209.1	157	164
Ecoli-1	Tryptophanase OS=Escherichia coli (strain K12) GN=tnaA PE=1 SV=1	TNAA_ECOLI	52774.8	1	12	15	31	0.00585	0.34	FAENAYFIK	R	Q	0.997	51.5	25	51.5	0	2	0	0	2	1102.56	720.959	63482	231	239
Ecoli-1	Tryptophanase OS=Escherichia coli (strain K12) GN=tnaA PE=1 SV=1	TNAA_ECOLI	52774.8	1	12	15	31	0.00585	0.34	GAEQIYIPVLIK	R	K	0.997	51.2	25	51.2	0	3	2	0	2	1343.79	1352.9	233243	104	115
Ecoli-1	Tryptophanase OS=Escherichia coli (strain K12) GN=tnaA PE=1 SV=1	TNAA_ECOLI	52774.8	1	12	15	31	0.00585	0.34	GLTFTYEPK	K	V	0.997	44.8	25	40.4	0	2	0	0	2	1055.54	650.779	73024	451	459
Ecoli-1	Tryptophanase OS=Escherichia coli (strain K12) GN=tnaA PE=1 SV=1	TNAA_ECOLI	52774.8	1	12	15	31	0.00585	0.34	GNFDLEGLER	K	G	0.997	65.4	25	61.1	0	2	0	0	2	1149.55	735.053	111025	169	178
Ecoli-1	Tryptophanase OS=Escherichia coli (strain K12) GN=tnaA PE=1 SV=1	TNAA_ECOLI	52774.8	1	12	15	31	0.00585	0.34	IAQVQYLVDGLEEIGVVCQQAGGHAAFVDAGK	R	L	0.997	57.5	25	57.5	0	0	2	2	2	3342.68	1726.22	296545	335	366
Ecoli-1	Tryptophanase OS=Escherichia coli (strain K12) GN=tnaA PE=1 SV=1	TNAA_ECOLI	52774.8	1	12	15	31	0.00585	0.34	LLPHIPADQFPAQALACELYK	K	V	0.997	54.2	25	54.2	0	0	3	2	2	2395.25	1486.93	329252	367	387
Ecoli-1	Tryptophanase OS=Escherichia coli (strain K12) GN=tnaA PE=1 SV=1	TNAA_ECOLI	52774.8	1	12	15	31	0.00585	0.34	QLPCPAELLR	K	L	0.997	29.3	25	29.3	0	1	0	0	2	1196.65	1060.65	25420.7	410	419
Ecoli-1	Tryptophanase OS=Escherichia coli (strain K12) GN=tnaA PE=1 SV=1	TNAA_ECOLI	52774.8	1	12	15	31	0.00585	0.34	SYYALAESVK	R	N	0.997	51.8	25	51.8	0	2	0	0	2	1130.57	568.394	80077.2	79	88
Ecoli-2	UPF0227 protein YcfP OS=Escherichia coli (strain K12) GN=ycfP PE=1 SV=1	YCFP_ECOLI	21226.8	0.966	1	1	2	0.000377	0.0667	VLQLQFIDPDVR	K	L	0.997	65.2	25	65.2	0	2	0	0	2	1442.8	1255.39	78309.5	19	30
Ecoli-2	tRNA-modifying protein YgfZ OS=Escherichia coli (strain K12) GN=ygfZ PE=1 SV=2	YGFZ_ECOLI	36094.8	1	5	5	9	0.0017	0.172	AALANLFSELPSK	R	E	0.997	90.2	25	83.1	0	2	0	0	2	1360.75	1272.32	80091.5	127	139
Ecoli-2	tRNA-modifying protein YgfZ OS=Escherichia coli (strain K12) GN=ygfZ PE=1 SV=2	YGFZ_ECOLI	36094.8	1	5	5	9	0.0017	0.172	EGATTLLWFEHPAER	K	F	0.997	31.4	25	31.4	0	0	2	0	2	1756.87	1121.38	75207.9	146	160
Ecoli-2	tRNA-modifying protein YgfZ OS=Escherichia coli (strain K12) GN=ygfZ PE=1 SV=2	YGFZ_ECOLI	36094.8	1	5	5	9	0.0017	0.172	EPQLTELK	R	K	0.99	28.5	25	23.5	0	1	0	0	2	957.525	413.587	26934.3	92	99
Ecoli-2	tRNA-modifying protein YgfZ OS=Escherichia coli (strain K12) GN=ygfZ PE=1 SV=2	YGFZ_ECOLI	36094.8	1	5	5	9	0.0017	0.172	LPEAGEDLELK	R	M	0.997	40.5	25	39	0	2	0	0	2	1213.63	647.94	47632.6	258	268
Ecoli-2	tRNA-modifying protein YgfZ OS=Escherichia coli (strain K12) GN=ygfZ PE=1 SV=2	YGFZ_ECOLI	36094.8	1	5	5	9	0.0017	0.172	VTIAPDDER	K	V	0.997	42.4	25	36.3	0	2	0	0	2	1015.51	196.238	50332.1	107	115
Ecoli-2	Signal recognition particle receptor FtsY OS=Escherichia coli (strain K12) GN=ftsY PE=1 SV=1	FTSY_ECOLI	54512.5	1	7	7	9	0.0017	0.223	ADDFIEALFAR	K	E	0.997	72.2	25	72.2	0	2	0	0	2	1267.63	1513.37	59134.3	485	495
Ecoli-2	Signal recognition particle receptor FtsY OS=Escherichia coli (strain K12) GN=ftsY PE=1 SV=1	FTSY_ECOLI	54512.5	1	7	7	9	0.0017	0.223	GGVIFSVADQFGIPIR	K	Y	0.997	41.3	25	41.3	0	1	0	0	2	1675.92	1631.42	18692.7	454	469
Ecoli-2	Signal recognition particle receptor FtsY OS=Escherichia coli (strain K12) GN=ftsY PE=1 SV=1	FTSY_ECOLI	54512.5	1	7	7	9	0.0017	0.223	IITNLTEGASR	K	K	0.997	48.9	25	37.2	0	2	0	0	2	1174.64	423.929	36895.9	248	258
Ecoli-2	Signal recognition particle receptor FtsY OS=Escherichia coli (strain K12) GN=ftsY PE=1 SV=1	FTSY_ECOLI	54512.5	1	7	7	9	0.0017	0.223	KIDDDLFEELEEQLLIADVGVETTR	K	K	0.997	32.1	25	32.1	0	0	1	0	2	2890.46	1926.78	35173.4	222	246
Ecoli-2	Signal recognition particle receptor FtsY OS=Escherichia coli (strain K12) GN=ftsY PE=1 SV=1	FTSY_ECOLI	54512.5	1	7	7	9	0.0017	0.223	NIDVLIADTAGR	R	L	0.985	30.2	25	12.9	0	1	0	0	2	1257.68	881.466	36755.8	375	386
Ecoli-2	Signal recognition particle receptor FtsY OS=Escherichia coli (strain K12) GN=ftsY PE=1 SV=1	FTSY_ECOLI	54512.5	1	7	7	9	0.0017	0.223	NNIPVIAQHTGADSASVIFDAIQAAK	R	A	0.977	22.8	25	22.8	0	0	1	0	2	2651.38	1456.47	45809.8	347	372
Ecoli-2	Signal recognition particle receptor FtsY OS=Escherichia coli (strain K12) GN=ftsY PE=1 SV=1	FTSY_ECOLI	54512.5	1	7	7	9	0.0017	0.223	VDEPLNVEGK	K	A	0.997	34	25	34	0	1	0	0	2	1099.56	341.166	20750.3	282	291
Ecoli-2	Glycine betaine-binding periplasmic protein OS=Escherichia coli (strain K12) GN=proX PE=1 SV=1	PROX_ECOLI	36022.9	1	5	8	12	0.00226	0.203	AHQQQFDGWVNEALAAQK	K	-	0.997	85.1	25	85.1	0	1	2	0	2	2040.99	927.829	134744	313	330
Ecoli-2	Glycine betaine-binding periplasmic protein OS=Escherichia coli (strain K12) GN=proX PE=1 SV=1	PROX_ECOLI	36022.9	1	5	8	12	0.00226	0.203	ASEGDIQGHVDGWIK	K	A	0.997	36	25	36	0	1	1	0	2	1611.78	654.44	87684.7	298	312
Ecoli-2	Glycine betaine-binding periplasmic protein OS=Escherichia coli (strain K12) GN=proX PE=1 SV=1	PROX_ECOLI	36022.9	1	5	8	12	0.00226	0.203	GITVNPVQSTITEETFQTLLVSR	K	A	0.997	96	25	91.8	0	2	2	0	2	2533.35	1659.82	212165	28	50
Ecoli-2	Glycine betaine-binding periplasmic protein OS=Escherichia coli (strain K12) GN=proX PE=1 SV=1	PROX_ECOLI	36022.9	1	5	8	12	0.00226	0.203	ITNIAQLK	K	D	0.99	39.4	25	28.6	0	2	0	0	2	900.551	442.776	77348.8	129	136
Ecoli-2	Glycine betaine-binding periplasmic protein OS=Escherichia coli (strain K12) GN=proX PE=1 SV=1	PROX_ECOLI	36022.9	1	5	8	12	0.00226	0.203	ITNIAQLKDPK	K	I	0.994	32.5	25	31.5	0	1	0	0	2	1240.73	390.489	22615.3	129	139
Ecoli-2	2',3'-cyclic-nucleotide 2'-phosphodiesterase/3'-nucleotidase OS=Escherichia coli (strain K12) GN=cpdB PE=1 SV=2	CPDB_ECOLI	70833.9	1	10	10	16	0.00301	0.216	ALNTLDYTVGTLGNHEFNYGLDYLK	K	N	0.997	30.2	25	30.2	0	0	1	0	2	2831.39	1456.72	64702.9	103	127
Ecoli-2	2',3'-cyclic-nucleotide 2'-phosphodiesterase/3'-nucleotidase OS=Escherichia coli (strain K12) GN=cpdB PE=1 SV=2	CPDB_ECOLI	70833.9	1	10	10	16	0.00301	0.216	FPYVNANVIDAR	K	T	0.997	33	25	33	0	2	0	0	2	1378.71	954.221	50555.1	135	146
Ecoli-2	2',3'-cyclic-nucleotide 2'-phosphodiesterase/3'-nucleotidase OS=Escherichia coli (strain K12) GN=cpdB PE=1 SV=2	CPDB_ECOLI	70833.9	1	10	10	16	0.00301	0.216	GADVVVVLAHSGLSADPYK	K	V	0.997	34.6	25	34.6	0	0	2	0	2	1898	1161.68	103164	216	234
Ecoli-2	2',3'-cyclic-nucleotide 2'-phosphodiesterase/3'-nucleotidase OS=Escherichia coli (strain K12) GN=cpdB PE=1 SV=2	CPDB_ECOLI	70833.9	1	10	10	16	0.00301	0.216	LAPIAGDK	R	K	0.99	34.8	25	34.8	0	2	0	0	2	784.457	190.201	49375.1	595	602
Ecoli-2	2',3'-cyclic-nucleotide 2'-phosphodiesterase/3'-nucleotidase OS=Escherichia coli (strain K12) GN=cpdB PE=1 SV=2	CPDB_ECOLI	70833.9	1	10	10	16	0.00301	0.216	LPVLSAAAPFK	K	V	0.997	50.4	25	50.4	0	2	0	0	2	1113.67	1071.93	42123.6	400	410
Ecoli-2	2',3'-cyclic-nucleotide 2'-phosphodiesterase/3'-nucleotidase OS=Escherichia coli (strain K12) GN=cpdB PE=1 SV=2	CPDB_ECOLI	70833.9	1	10	10	16	0.00301	0.216	NAADLYLYPNTLIVVK	R	A	0.997	49.8	25	49.8	0	1	0	0	2	1807	1410.93	29713.1	433	448
Ecoli-2	2',3'-cyclic-nucleotide 2'-phosphodiesterase/3'-nucleotidase OS=Escherichia coli (strain K12) GN=cpdB PE=1 SV=2	CPDB_ECOLI	70833.9	1	10	10	16	0.00301	0.216	SVLAAWIADESK	R	R	0.997	54.3	25	54.3	0	1	0	0	2	1289.67	1042.89	34731.4	569	580
Ecoli-2	2',3'-cyclic-nucleotide 2'-phosphodiesterase/3'-nucleotidase OS=Escherichia coli (strain K12) GN=cpdB PE=1 SV=2	CPDB_ECOLI	70833.9	1	10	10	16	0.00301	0.216	TASLINDAR	R	N	0.987	29	25	27.2	0	2	0	0	2	960.511	263.947	76081.9	55	63
Ecoli-2	2',3'-cyclic-nucleotide 2'-phosphodiesterase/3'-nucleotidase OS=Escherichia coli (strain K12) GN=cpdB PE=1 SV=2	CPDB_ECOLI	70833.9	1	10	10	16	0.00301	0.216	VATDDIGFAIYQVDLSK	K	-	0.997	87.6	25	87.6	0	1	0	0	2	1854.95	1296.09	35440.1	631	647
Ecoli-2	2',3'-cyclic-nucleotide 2'-phosphodiesterase/3'-nucleotidase OS=Escherichia coli (strain K12) GN=cpdB PE=1 SV=2	CPDB_ECOLI	70833.9	1	10	10	16	0.00301	0.216	VTVNDITETVR	K	K	0.997	67.1	25	46.4	0	2	0	0	2	1246.66	621.005	65952.4	196	206
Ecoli-2	ABC transporter periplasmic-binding protein YtfQ OS=Escherichia coli (strain K12) GN=ytfQ PE=1 SV=1	YTFQ_ECOLI	34345.6	0.966	1	1	1	0.000188	0.0472	DILTGSIDGVPDIYK	K	A	0.997	57	25	57	0	1	0	0	2	1605.84	1207.09	26299.3	241	255
Ecoli-2	Protein GrpE OS=Escherichia coli (strain K12) GN=grpE PE=1 SV=1	GRPE_ECOLI	21797.8	1	2	3	6	0.00113	0.112	FINELLPVIDSLDR	K	A	0.997	42.2	25	34	0	2	2	0	2	1643.9	1713.6	185196	91	104
Ecoli-2	Protein GrpE OS=Escherichia coli (strain K12) GN=grpE PE=1 SV=1	GRPE_ECOLI	21797.8	1	2	3	6	0.00113	0.112	RTELDIEK	R	A	0.99	33.9	25	9.21	0	2	0	0	2	1003.54	187.066	27095.4	75	82
Ecoli-2	Elongation factor Tu 1 OS=Escherichia coli (strain K12) GN=tufA PE=1 SV=1	EFTU1_ECOLI,EFTU2_ECOLI	43283.8	1	16	30	108	0.0204	0.548	AFDQIDNAPEEK	R	A	0.997	75.6	25	70.3	0	3	2	0	2	1376.63	337.806	285241	46	57
Ecoli-2	Elongation factor Tu 1 OS=Escherichia coli (strain K12) GN=tufA PE=1 SV=1	EFTU1_ECOLI,EFTU2_ECOLI	43283.8	1	16	30	108	0.0204	0.548	AGENVGVLLR	R	G	0.997	83.7	25	60.9	0	4	2	0	2	1027.59	647.252	313998	271	280
Ecoli-2	Elongation factor Tu 1 OS=Escherichia coli (strain K12) GN=tufA PE=1 SV=1	EFTU1_ECOLI,EFTU2_ECOLI	43283.8	1	16	30	108	0.0204	0.548	AIDKPFLLPIEDVFSISGR	R	G	0.997	63.9	25	63.5	0	4	7	3	2	2117.16	1845.51	788177	206	224
Ecoli-2	Elongation factor Tu 1 OS=Escherichia coli (strain K12) GN=tufA PE=1 SV=1	EFTU1_ECOLI,EFTU2_ECOLI	43283.8	1	16	30	108	0.0204	0.548	ALEGDAEWEAK	K	I	0.997	83.9	25	79.8	0	4	0	0	2	1218.56	364.117	173631	178	188
Ecoli-2	Elongation factor Tu 1 OS=Escherichia coli (strain K12) GN=tufA PE=1 SV=1	EFTU1_ECOLI,EFTU2_ECOLI	43283.8	1	16	30	108	0.0204	0.548	ELLSQYDFPGDDTPIVR	R	G	0.997	67.8	25	67.8	0	6	5	0	2	1964.96	1170.49	584907	156	172
Ecoli-2	Elongation factor Tu 1 OS=Escherichia coli (strain K12) GN=tufA PE=1 SV=1	EFTU1_ECOLI,EFTU2_ECOLI	43283.8	1	16	30	108	0.0204	0.548	FESEVYILSK	K	D	0.997	70.5	25	64.5	0	4	0	0	2	1214.63	814.2	206578	305	314
Ecoli-2	Elongation factor Tu 1 OS=Escherichia coli (strain K12) GN=tufA PE=1 SV=1	EFTU1_ECOLI,EFTU2_ECOLI	43283.8	1	16	30	108	0.0204	0.548	GITINTSHVEYDTPTR	R	H	0.997	82	25	82	0	4	5	0	2	1803.89	557.433	445169	60	75
Ecoli-2	Elongation factor Tu 1 OS=Escherichia coli (strain K12) GN=tufA PE=1 SV=1	EFTU1_ECOLI,EFTU2_ECOLI	43283.8	1	16	30	108	0.0204	0.548	HYAHVDCPGHADYVK	R	N	0.997	58.4	25	58.4	0	1	2	1	2	1768.79	134.396	201923	76	90
Ecoli-2	Elongation factor Tu 1 OS=Escherichia coli (strain K12) GN=tufA PE=1 SV=1	EFTU1_ECOLI,EFTU2_ECOLI	43283.8	1	16	30	108	0.0204	0.548	ILELAGFLDSYIPEPER	K	A	0.997	85.5	25	85.5	0	6	5	0	2	1962.02	1758.15	731742	189	205
Ecoli-2	Elongation factor Tu 1 OS=Escherichia coli (strain K12) GN=tufA PE=1 SV=1	EFTU1_ECOLI,EFTU2_ECOLI	43283.8	1	16	30	108	0.0204	0.548	MVVTLIHPIAMDDGLR	K	F	0.992	29.8	25	29.8	0	0	1	0	2	1780.95	1285.22	55195.3	359	374
Ecoli-2	Elongation factor Tu 1 OS=Escherichia coli (strain K12) GN=tufA PE=1 SV=1	EFTU1_ECOLI,EFTU2_ECOLI	43283.8	1	16	30	108	0.0204	0.548	QVGVPYIIVFLNK	R	C	0.997	61.1	25	61.1	0	3	2	0	2	1489.88	1692.6	150400	125	137
Ecoli-2	Elongation factor Tu 1 OS=Escherichia coli (strain K12) GN=tufA PE=1 SV=1	EFTU1_ECOLI,EFTU2_ECOLI	43283.8	1	16	30	108	0.0204	0.548	STCTGVEMFR	K	K	0.997	59.3	25	59.3	0	2	0	0	2	1187.52	513.683	52129.3	254	263
Ecoli-2	Elongation factor Tu 1 OS=Escherichia coli (strain K12) GN=tufA PE=1 SV=1	EFTU1_ECOLI,EFTU2_ECOLI	43283.8	1	16	30	108	0.0204	0.548	TKPHVNVGTIGHVDHGK	R	T	0.997	45.3	25	45.3	0	0	2	6	2	1795.96	170.602	617854	9	25
Ecoli-2	Elongation factor Tu 1 OS=Escherichia coli (strain K12) GN=tufA PE=1 SV=1	EFTU1_ECOLI,EFTU2_ECOLI	43283.8	1	16	30	108	0.0204	0.548	TTLTAAITTVLAK	K	T	0.997	76.5	25	76.5	0	6	4	0	2	1303.78	1305.77	535315	26	38
Ecoli-2	Elongation factor Tu 1 OS=Escherichia coli (strain K12) GN=tufA PE=1 SV=1	EFTU1_ECOLI,EFTU2_ECOLI	43283.8	1	16	30	108	0.0204	0.548	TVGAGVVAK	R	V	0.997	45.3	25	41	0	3	0	0	2	801.483	150.853	189020	383	391
Ecoli-2	Elongation factor Tu 1 OS=Escherichia coli (strain K12) GN=tufA PE=1 SV=1	EFTU1_ECOLI,EFTU2_ECOLI	43283.8	1	16	30	108	0.0204	0.548	VGEEVEIVGIK	K	E	0.997	72.4	25	60.1	0	5	2	0	2	1171.66	763.961	344494	239	249
Ecoli-2	UPF0250 protein YbeD OS=Escherichia coli (strain K12) GN=ybeD PE=1 SV=1	YBED_ECOLI	9827.2	0.974	1	2	4	0.000754	0.218	VMGQALPELVDQVVEVVQR	K	H	0.997	70.2	25	70.2	0	2	2	0	2	2109.14	1878.73	128513	19	37
Ecoli-2	Ornithine carbamoyltransferase chain I OS=Escherichia coli (strain K12) GN=argI PE=1 SV=3	OTC1_ECOLI	36907.7	0.966	1	2	2	0.000377	0.0539	LLDFTPAELNSLLQLAAK	K	L	0.997	57.7	25	57.7	0	1	1	0	2	1957.1	1933.29	65614.6	12	29
Ecoli-2	Protein MioC OS=Escherichia coli (strain K12) GN=mioC PE=1 SV=4	MIOC_ECOLI	15808.5	0.966	1	1	2	0.000377	0.163	ADITLISGSTLGGAEYVAEHLAEK	M	L	0.997	61.7	25	61.7	0	0	2	0	1	2445.25	1503.32	124526	2	25
Ecoli-2	DNA-binding protein H-NS OS=Escherichia coli (strain K12) GN=hns PE=1 SV=2	HNS_ECOLI	15540	1	5	7	15	0.00283	0.394	ECTLETLEEMLEK	R	L	0.997	84.1	25	78.5	0	3	1	0	2	1624.74	1423.51	170003	20	32
Ecoli-2	DNA-binding protein H-NS OS=Escherichia coli (strain K12) GN=hns PE=1 SV=2	HNS_ECOLI	15540	1	5	7	15	0.00283	0.394	LEVVVNER	K	R	0.99	47.1	25	40	0	3	0	0	2	957.536	371.756	141556	33	40
Ecoli-2	DNA-binding protein H-NS OS=Escherichia coli (strain K12) GN=hns PE=1 SV=2	HNS_ECOLI	15540	1	5	7	15	0.00283	0.394	REEESAAAAEVEER	R	T	0.997	46	25	46	0	1	2	0	2	1575.72	125.077	86191	41	54
Ecoli-2	DNA-binding protein H-NS OS=Escherichia coli (strain K12) GN=hns PE=1 SV=2	HNS_ECOLI	15540	1	5	7	15	0.00283	0.394	SLDDFLIK	K	-	0.99	47.6	25	42.3	0	3	0	0	2	950.519	998.065	125158	129	136
Ecoli-2	DNA-binding protein H-NS OS=Escherichia coli (strain K12) GN=hns PE=1 SV=2	HNS_ECOLI	15540	1	5	7	15	0.00283	0.394	YSYVDENGETK	K	T	0.997	32.5	25	32.5	0	2	0	0	2	1304.56	139.525	58645.1	97	107
Ecoli-2	Phosphoenolpyruvate carboxykinase [ATP] OS=Escherichia coli (strain K12) GN=pckA PE=1 SV=2	PCKA_ECOLI	59645.3	1	20	28	61	0.0115	0.569	AIIDAILNGSLDNAETFTLPMFNLAIPTELPGVDTK	R	I	0.997	40	25	40	0	0	1	1	2	3814.98	2032.11	144539	457	492
Ecoli-2	Phosphoenolpyruvate carboxykinase [ATP] OS=Escherichia coli (strain K12) GN=pckA PE=1 SV=2	PCKA_ECOLI	59645.3	1	20	28	61	0.0115	0.569	DALLENVTVR	R	E	0.997	50.9	25	36.4	0	4	0	0	2	1129.62	724.526	185992	307	316
Ecoli-2	Phosphoenolpyruvate carboxykinase [ATP] OS=Escherichia coli (strain K12) GN=pckA PE=1 SV=2	PCKA_ECOLI	59645.3	1	20	28	61	0.0115	0.569	DTFWWADK	R	G	0.99	35.3	25	35.3	0	1	0	0	2	1068.48	929	46607.4	80	87
Ecoli-2	Phosphoenolpyruvate carboxykinase [ATP] OS=Escherichia coli (strain K12) GN=pckA PE=1 SV=2	PCKA_ECOLI	59645.3	1	20	28	61	0.0115	0.569	EAEPEIYNAIR	K	R	0.997	59	25	58.1	0	2	0	0	2	1304.65	657.33	106016	295	305
Ecoli-2	Phosphoenolpyruvate carboxykinase [ATP] OS=Escherichia coli (strain K12) GN=pckA PE=1 SV=2	PCKA_ECOLI	59645.3	1	20	28	61	0.0115	0.569	EDGTIDFDDGSK	R	T	0.997	73.3	25	73.3	0	2	0	0	2	1298.54	316.358	74144.6	317	328
Ecoli-2	Phosphoenolpyruvate carboxykinase [ATP] OS=Escherichia coli (strain K12) GN=pckA PE=1 SV=2	PCKA_ECOLI	59645.3	1	20	28	61	0.0115	0.569	EQGLNSENFVAFNLTER	K	M	0.997	109	25	109	0	2	2	0	2	1967.95	1153.62	196574	182	198
Ecoli-2	Phosphoenolpyruvate carboxykinase [ATP] OS=Escherichia coli (strain K12) GN=pckA PE=1 SV=2	PCKA_ECOLI	59645.3	1	20	28	61	0.0115	0.569	FITEVAWQAHFVK	R	N	0.997	72.5	25	66.9	0	2	2	0	2	1575.83	1076.88	194290	137	149
Ecoli-2	Phosphoenolpyruvate carboxykinase [ATP] OS=Escherichia coli (strain K12) GN=pckA PE=1 SV=2	PCKA_ECOLI	59645.3	1	20	28	61	0.0115	0.569	GDVAVFFGLSGTGK	K	T	0.997	67.3	25	67.3	0	2	0	0	2	1354.7	1167.05	83079.6	241	254
Ecoli-2	Phosphoenolpyruvate carboxykinase [ATP] OS=Escherichia coli (strain K12) GN=pckA PE=1 SV=2	PCKA_ECOLI	59645.3	1	20	28	61	0.0115	0.569	GMFSMMNYLLPLK	K	G	0.997	62.5	25	62.4	0	2	0	0	2	1544.77	1864.46	58641.7	214	226
Ecoli-2	Phosphoenolpyruvate carboxykinase [ATP] OS=Escherichia coli (strain K12) GN=pckA PE=1 SV=2	PCKA_ECOLI	59645.3	1	20	28	61	0.0115	0.569	GVLTNLGAVAVDTGIFTGR	R	S	0.997	114	25	114	0	4	3	0	2	1861.02	1535.61	286940	47	65
Ecoli-2	Phosphoenolpyruvate carboxykinase [ATP] OS=Escherichia coli (strain K12) GN=pckA PE=1 SV=2	PCKA_ECOLI	59645.3	1	20	28	61	0.0115	0.569	LFIDNFDK	K	Y	0.99	35	25	34.2	0	2	0	0	2	1011.51	854.172	77125.2	516	523
Ecoli-2	Phosphoenolpyruvate carboxykinase [ATP] OS=Escherichia coli (strain K12) GN=pckA PE=1 SV=2	PCKA_ECOLI	59645.3	1	20	28	61	0.0115	0.569	LFIDNFDKYTDTPAGAALVAAGPK	K	-	0.997	72.8	25	72.8	0	0	2	0	2	2495.28	1362.03	164216	516	539
Ecoli-2	Phosphoenolpyruvate carboxykinase [ATP] OS=Escherichia coli (strain K12) GN=pckA PE=1 SV=2	PCKA_ECOLI	59645.3	1	20	28	61	0.0115	0.569	LFVVDAFCGANPDTR	R	L	0.997	88.2	25	87.8	0	3	2	0	2	1681.8	1125.15	248880	118	132
Ecoli-2	Phosphoenolpyruvate carboxykinase [ATP] OS=Escherichia coli (strain K12) GN=pckA PE=1 SV=2	PCKA_ECOLI	59645.3	1	20	28	61	0.0115	0.569	LTADQTQYHFLSGFTAK	R	L	0.997	73.8	25	73.8	0	2	2	0	2	1927.95	965.057	220787	374	390
Ecoli-2	Phosphoenolpyruvate carboxykinase [ATP] OS=Escherichia coli (strain K12) GN=pckA PE=1 SV=2	PCKA_ECOLI	59645.3	1	20	28	61	0.0115	0.569	NTYASPEQWQEK	R	A	0.997	47.5	25	47.5	0	2	0	0	2	1480.67	348.013	57364.2	498	509
Ecoli-2	Phosphoenolpyruvate carboxykinase [ATP] OS=Escherichia coli (strain K12) GN=pckA PE=1 SV=2	PCKA_ECOLI	59645.3	1	20	28	61	0.0115	0.569	TTLSTDPK	K	R	0.99	43.3	25	31.8	0	2	0	0	2	862.452	88.2105	72230	255	262
Ecoli-2	Phosphoenolpyruvate carboxykinase [ATP] OS=Escherichia coli (strain K12) GN=pckA PE=1 SV=2	PCKA_ECOLI	59645.3	1	20	28	61	0.0115	0.569	VIFLTADAFGVLPPVSR	K	L	0.997	112	25	112	0	4	4	0	2	1802.02	1702.52	452264	357	373
Ecoli-2	Phosphoenolpyruvate carboxykinase [ATP] OS=Escherichia coli (strain K12) GN=pckA PE=1 SV=2	PCKA_ECOLI	59645.3	1	20	28	61	0.0115	0.569	VNNGLTPQELEAYGISDVHDIVYNPSYDLLYQEELDPSLTGYER	R	G	0.992	37.5	25	37.5	0	0	0	1	2	5029.39	1823.97	78053.2	3	46
Ecoli-2	Phosphoenolpyruvate carboxykinase [ATP] OS=Escherichia coli (strain K12) GN=pckA PE=1 SV=2	PCKA_ECOLI	59645.3	1	20	28	61	0.0115	0.569	VSYPIYHIDNIVKPVSK	R	A	0.997	41.2	25	41.2	0	0	2	1	2	1972.09	959.884	181001	334	350
Ecoli-2	Phosphoenolpyruvate carboxykinase [ATP] OS=Escherichia coli (strain K12) GN=pckA PE=1 SV=2	PCKA_ECOLI	59645.3	1	20	28	61	0.0115	0.569	YTDTPAGAALVAAGPK	K	-	0.997	89.6	25	89.6	0	2	0	0	2	1502.79	658.967	71596.7	524	539
Ecoli-2	Proline--tRNA ligase OS=Escherichia coli (strain K12) GN=proS PE=1 SV=4	SYP_ECOLI	63693.4	1	3	3	4	0.000754	0.0629	AQGIEVLLDDR	R	K	0.974	28	25	28	0	1	0	0	2	1228.65	927.111	30825.7	502	512
Ecoli-2	Proline--tRNA ligase OS=Escherichia coli (strain K12) GN=proS PE=1 SV=4	SYP_ECOLI	63693.4	1	3	3	4	0.000754	0.0629	TGDIVEYLVK	K	Q	0.997	50.7	25	50.7	0	2	0	0	2	1136.62	1001.51	55721	559	568
Ecoli-2	Proline--tRNA ligase OS=Escherichia coli (strain K12) GN=proS PE=1 SV=4	SYP_ECOLI	63693.4	1	3	3	4	0.000754	0.0629	TIAELVEQFNLPIEK	K	T	0.997	69.8	25	69.8	0	1	0	0	2	1743.95	1587.6	30527.2	262	276
Ecoli-2	Ferredoxin--NADP reductase OS=Escherichia coli (strain K12) GN=fpr PE=1 SV=4	FENR_ECOLI	27751.2	0.966	1	1	2	0.000377	0.0363	LGLEIDGER	K	V	0.997	48.1	25	39	0	2	0	0	2	1001.53	589.065	70738.3	39	47
Ecoli-2	Galactitol-1-phosphate 5-dehydrogenase OS=Escherichia coli (strain K12) GN=gatD PE=1 SV=1	GATD_ECOLI	37390.7	1	7	7	13	0.00245	0.263	DGGFAEYIVVK	R	R	0.997	66.7	25	63.3	0	3	0	0	2	1197.62	966.906	130396	114	124
Ecoli-2	Galactitol-1-phosphate 5-dehydrogenase OS=Escherichia coli (strain K12) GN=gatD PE=1 SV=1	GATD_ECOLI	37390.7	1	7	7	13	0.00245	0.263	GSFESFAQAVR	R	D	0.997	43.9	25	43.9	0	1	0	0	2	1198.59	750.109	44072.3	321	331
Ecoli-2	Galactitol-1-phosphate 5-dehydrogenase OS=Escherichia coli (strain K12) GN=gatD PE=1 SV=1	GATD_ECOLI	37390.7	1	7	7	13	0.00245	0.263	IASSGLCGSDLPR	K	I	0.997	78.4	25	76.8	0	2	0	0	2	1332.66	480.362	72120.6	32	44
Ecoli-2	Galactitol-1-phosphate 5-dehydrogenase OS=Escherichia coli (strain K12) GN=gatD PE=1 SV=1	GATD_ECOLI	37390.7	1	7	7	13	0.00245	0.263	NVIIIGAGTIGLLAIQCAVALGAK	K	S	0.997	71.1	25	71.1	0	0	1	0	2	2336.37	1991.98	44688.2	163	186
Ecoli-2	Galactitol-1-phosphate 5-dehydrogenase OS=Escherichia coli (strain K12) GN=gatD PE=1 SV=1	GATD_ECOLI	37390.7	1	7	7	13	0.00245	0.263	SVTAIDISSEK	K	L	0.997	43.2	25	35.4	0	1	0	0	2	1149.6	431.491	53358	187	197
Ecoli-2	Galactitol-1-phosphate 5-dehydrogenase OS=Escherichia coli (strain K12) GN=gatD PE=1 SV=1	GATD_ECOLI	37390.7	1	7	7	13	0.00245	0.263	SVVNDTDGIVR	K	V	0.997	52.5	25	47.3	0	2	0	0	2	1174.61	406.752	100328	3	13
Ecoli-2	Galactitol-1-phosphate 5-dehydrogenase OS=Escherichia coli (strain K12) GN=gatD PE=1 SV=1	GATD_ECOLI	37390.7	1	7	7	13	0.00245	0.263	VAESVIPEIK	R	H	0.997	78	25	73	0	3	0	0	2	1084.62	747.021	120648	14	23
Ecoli-2	Outer membrane protein A OS=Escherichia coli (strain K12) GN=ompA PE=1 SV=1	OMPA_ECOLI	37201	1	6	6	14	0.00264	0.231	AALIDCLAPDR	R	R	0.997	51.7	25	51.7	0	2	0	0	2	1214.62	782.867	59629.5	318	328
Ecoli-2	Outer membrane protein A OS=Escherichia coli (strain K12) GN=ompA PE=1 SV=1	OMPA_ECOLI	37201	1	6	6	14	0.00264	0.231	AQSVVDYLISK	R	G	0.997	49.2	25	49.2	0	3	0	0	2	1222.67	969.761	136329	278	288
Ecoli-2	Outer membrane protein A OS=Escherichia coli (strain K12) GN=ompA PE=1 SV=1	OMPA_ECOLI	37201	1	6	6	14	0.00264	0.231	ATLKPEGQAALDQLYSQLSNLDPK	K	D	0.997	65.7	25	65.7	0	0	3	0	2	2600.36	1455.49	206295	228	251
Ecoli-2	Outer membrane protein A OS=Escherichia coli (strain K12) GN=ompA PE=1 SV=1	OMPA_ECOLI	37201	1	6	6	14	0.00264	0.231	DGSVVVLGYTDR	K	I	0.997	55.1	25	55.1	0	2	0	0	2	1280.65	677.455	101794	252	263
Ecoli-2	Outer membrane protein A OS=Escherichia coli (strain K12) GN=ompA PE=1 SV=1	OMPA_ECOLI	37201	1	6	6	14	0.00264	0.231	IGSDAYNQGLSER	R	R	0.997	95.7	25	95.7	0	2	0	0	2	1409.67	269.568	45888.2	264	276
Ecoli-2	Outer membrane protein A OS=Escherichia coli (strain K12) GN=ompA PE=1 SV=1	OMPA_ECOLI	37201	1	6	6	14	0.00264	0.231	SDVLFNFNK	K	A	0.997	34.6	25	34.6	0	2	0	0	2	1083.55	866.651	70872.8	219	227
Ecoli-2	Malate synthase A OS=Escherichia coli (strain K12) GN=aceB PE=1 SV=1	MASY_ECOLI	60275.5	1	4	5	8	0.00151	0.118	ATLLIETLPAVFQMDEILHALR	K	D	0.997	39.6	25	39.6	0	0	1	0	2	2494.37	2025.95	42908.1	245	266
Ecoli-2	Malate synthase A OS=Escherichia coli (strain K12) GN=aceB PE=1 SV=1	MASY_ECOLI	60275.5	1	4	5	8	0.00151	0.118	QILTAEAVEFLTELVTHFTPQR	K	N	0.997	63.8	25	63.8	0	0	2	2	2	2543.35	2092.47	169348	23	44
Ecoli-2	Malate synthase A OS=Escherichia coli (strain K12) GN=aceB PE=1 SV=1	MASY_ECOLI	60275.5	1	4	5	8	0.00151	0.118	VIASELGEER	K	F	0.997	53.6	25	52.1	0	2	0	0	2	1102.57	310.182	54487.6	489	498
Ecoli-2	Malate synthase A OS=Escherichia coli (strain K12) GN=aceB PE=1 SV=1	MASY_ECOLI	60275.5	1	4	5	8	0.00151	0.118	VIDGQINLR	K	D	0.96	22.3	25	17	0	1	0	0	2	1027.59	504.416	20764	129	137
Ecoli-2	Uncharacterized protein YraP OS=Escherichia coli (strain K12) GN=yraP PE=4 SV=1	YRAP_ECOLI	20027.7	1	3	3	5	0.000942	0.204	SQLLTSDLVK	R	S	0.997	41.8	25	41.8	0	2	0	0	2	1103.63	734.131	60110.1	134	143
Ecoli-2	Uncharacterized protein YraP OS=Escherichia coli (strain K12) GN=yraP PE=4 SV=1	YRAP_ECOLI	20027.7	1	3	3	5	0.000942	0.204	SVGTQVDDGTLEVR	R	V	0.997	71.8	25	68.1	0	1	0	0	2	1475.73	489.454	19704.4	40	53
Ecoli-2	Uncharacterized protein YraP OS=Escherichia coli (strain K12) GN=yraP PE=4 SV=1	YRAP_ECOLI	20027.7	1	3	3	5	0.000942	0.204	VLLVGQSPNAELSAR	K	A	0.997	55.8	25	55.8	0	2	0	0	2	1553.86	794.487	62367.6	79	93
Ecoli-2	Uncharacterized protein YoaF OS=Escherichia coli (strain K12) GN=yoaF PE=4 SV=1	YOAF_ECOLI	8942.3	0.952	1	1	1	0.000188	0.167	LPGGETIDEWALWR	K	R	0.996	32.3	25	32.3	0	1	0	0	2	1642.82	1375.08	26981.6	63	76
Ecoli-2	Peroxiredoxin OsmC OS=Escherichia coli (strain K12) GN=osmC PE=1 SV=2	OSMC_ECOLI	15088.5	1	3	4	6	0.00113	0.266	AEITLDYQLK	K	-	0.997	45.8	25	44.8	0	1	0	0	2	1193.64	808.836	39273.8	133	142
Ecoli-2	Peroxiredoxin OsmC OS=Escherichia coli (strain K12) GN=osmC PE=1 SV=2	OSMC_ECOLI	15088.5	1	3	4	6	0.00113	0.266	SEVAVPGIDASTFDGIIQK	K	A	0.997	33.2	25	33.2	0	2	1	0	2	1947.01	1288.78	90679.9	102	120
Ecoli-2	Peroxiredoxin OsmC OS=Escherichia coli (strain K12) GN=osmC PE=1 SV=2	OSMC_ECOLI	15088.5	1	3	4	6	0.00113	0.266	VDAGFAITK	K	I	0.997	58.5	25	56.3	0	2	0	0	2	921.504	479.062	54283.6	89	97
Ecoli-2	3-oxoacyl-[acyl-carrier-protein] reductase FabG OS=Escherichia coli (strain K12) GN=fabG PE=1 SV=1	FABG_ECOLI	25561	1	2	2	3	0.000565	0.107	AEFGEVDILVNNAGITR	R	D	0.997	44.9	25	44.9	0	1	0	0	2	1817.94	1226.85	22788.3	75	91
Ecoli-2	3-oxoacyl-[acyl-carrier-protein] reductase FabG OS=Escherichia coli (strain K12) GN=fabG PE=1 SV=1	FABG_ECOLI	25561	1	2	2	3	0.000565	0.107	IALVTGASR	K	G	0.997	46.8	25	46.8	0	2	0	0	2	887.531	376.276	56279.8	7	15
Ecoli-2	Transcriptional regulatory protein PhoP OS=Escherichia coli (strain K12) GN=phoP PE=1 SV=1	PHOP_ECOLI	25535.7	1	4	4	7	0.00132	0.291	EADYYLNEHIPDIAIVDLGLPDEDGLSLIR	K	R	0.996	26.2	25	26.2	0	0	1	0	2	3368.69	1900.78	35831.9	35	64
Ecoli-2	Transcriptional regulatory protein PhoP OS=Escherichia coli (strain K12) GN=phoP PE=1 SV=1	PHOP_ECOLI	25535.7	1	4	4	7	0.00132	0.291	ELSINDEVIK	R	L	0.997	39.3	25	31.8	0	2	0	0	2	1159.62	686.932	42512	140	149
Ecoli-2	Transcriptional regulatory protein PhoP OS=Escherichia coli (strain K12) GN=phoP PE=1 SV=1	PHOP_ECOLI	25535.7	1	4	4	7	0.00132	0.291	SNDVSLPILVLTAR	R	E	0.997	65.1	25	63.7	0	2	0	0	2	1497.86	1544.7	63400.5	68	81
Ecoli-2	Transcriptional regulatory protein PhoP OS=Escherichia coli (strain K12) GN=phoP PE=1 SV=1	PHOP_ECOLI	25535.7	1	4	4	7	0.00132	0.291	VLVVEDNALLR	R	H	0.997	58.3	25	58.3	0	2	0	0	2	1240.73	951.064	74707.4	3	13
Ecoli-2	RutC family protein YoaB OS=Escherichia coli (strain K12) GN=yoaB PE=3 SV=1	YOAB_ECOLI	12493.2	0.999	1	1	2	0.000377	0.114	SSILDATIFLADK	K	N	0.997	93.2	25	90.7	0	2	0	0	2	1393.76	1415.63	66795.8	58	70
Ecoli-2	Ecotin OS=Escherichia coli (strain K12) GN=eco PE=1 SV=1	ECOT_ECOLI	18192.2	1	5	6	10	0.00188	0.426	IAPYPQAEK	K	G	0.989	28	25	20	0	1	0	0	2	1016.54	206.757	33757.4	30	38
Ecoli-2	Ecotin OS=Escherichia coli (strain K12) GN=eco PE=1 SV=1	ECOT_ECOLI	18192.2	1	5	6	10	0.00188	0.426	LPIVVYTPDNVDVK	K	Y	0.997	47.6	25	41.7	0	2	2	0	2	1571.87	1085.39	159977	133	146
Ecoli-2	Ecotin OS=Escherichia coli (strain K12) GN=eco PE=1 SV=1	ECOT_ECOLI	18192.2	1	5	6	10	0.00188	0.426	QVIQLTPQEDESTLK	R	V	0.997	42.7	25	42.7	0	2	0	0	2	1728.9	724.996	61450.4	43	57
Ecoli-2	Ecotin OS=Escherichia coli (strain K12) GN=eco PE=1 SV=1	ECOT_ECOLI	18192.2	1	5	6	10	0.00188	0.426	TLEGWGYDYYVFDK	K	V	0.997	58.5	25	58.5	0	1	0	0	2	1755.79	1213.35	31322.8	83	96
Ecoli-2	Ecotin OS=Escherichia coli (strain K12) GN=eco PE=1 SV=1	ECOT_ECOLI	18192.2	1	5	6	10	0.00188	0.426	VELLIGQTLEVDCNLHR	K	L	0.997	44.9	25	44.9	0	0	2	0	2	2009.05	1185.66	98727.7	58	74
Ecoli-2	CTP synthase OS=Escherichia coli (strain K12) GN=pyrG PE=1 SV=2	PYRG_ECOLI	60374.6	1	2	2	3	0.000565	0.044	GIAAASLAAILEAR	K	G	0.997	84.9	25	84.9	0	2	0	0	2	1326.77	1431.64	80514.1	19	32
Ecoli-2	CTP synthase OS=Escherichia coli (strain K12) GN=pyrG PE=1 SV=2	PYRG_ECOLI	60374.6	1	2	2	3	0.000565	0.044	LIDSQDVETR	K	G	0.997	51.8	25	51.8	0	1	0	0	2	1175.59	233.335	18798.5	327	336
Ecoli-2	Alkyl hydroperoxide reductase subunit C OS=Escherichia coli (strain K12) GN=ahpC PE=1 SV=2	AHPC_ECOLI	20761.9	1	8	16	44	0.00829	0.545	AAQYVASHPGEVCPAK	K	W	0.997	69.1	25	69.1	0	2	2	0	2	1684.81	220.984	209040	154	169
Ecoli-2	Alkyl hydroperoxide reductase subunit C OS=Escherichia coli (strain K12) GN=ahpC PE=1 SV=2	AHPC_ECOLI	20761.9	1	8	16	44	0.00829	0.545	ATFVVDPQGIIQAIEVTAEGIGR	R	D	0.997	101	25	101	0	4	4	1	2	2384.28	2022.41	438817	121	143
Ecoli-2	Alkyl hydroperoxide reductase subunit C OS=Escherichia coli (strain K12) GN=ahpC PE=1 SV=2	AHPC_ECOLI	20761.9	1	8	16	44	0.00829	0.545	AWHSSSETIAK	K	I	0.997	52.2	25	49.6	0	2	2	0	2	1216.6	121.619	154815	81	91
Ecoli-2	Alkyl hydroperoxide reductase subunit C OS=Escherichia coli (strain K12) GN=ahpC PE=1 SV=2	AHPC_ECOLI	20761.9	1	8	16	44	0.00829	0.545	EDEGLADR	R	A	0.99	50.7	25	50.7	0	4	0	0	2	904.401	66.309	167502	113	120
Ecoli-2	Alkyl hydroperoxide reductase subunit C OS=Escherichia coli (strain K12) GN=ahpC PE=1 SV=2	AHPC_ECOLI	20761.9	1	8	16	44	0.00829	0.545	EGEATLAPSLDLVGK	K	-	0.997	73.8	25	73.8	0	4	2	0	2	1499.8	1007.14	348396	172	186
Ecoli-2	Alkyl hydroperoxide reductase subunit C OS=Escherichia coli (strain K12) GN=ahpC PE=1 SV=2	AHPC_ECOLI	20761.9	1	8	16	44	0.00829	0.545	LGVDVYAVSTDTHFTHK	K	A	0.997	55.6	25	55.6	0	2	3	5	2	1889.94	785.496	721717	64	80
Ecoli-2	Alkyl hydroperoxide reductase subunit C OS=Escherichia coli (strain K12) GN=ahpC PE=1 SV=2	AHPC_ECOLI	20761.9	1	8	16	44	0.00829	0.545	NGEFIEITEK	K	D	0.997	53.3	25	53.3	0	3	0	0	2	1179.59	635.948	125601	18	27
Ecoli-2	Alkyl hydroperoxide reductase subunit C OS=Escherichia coli (strain K12) GN=ahpC PE=1 SV=2	AHPC_ECOLI	20761.9	1	8	16	44	0.00829	0.545	WKEGEATLAPSLDLVGK	K	-	0.997	60.1	25	60.1	0	2	2	0	2	1813.97	1036.42	162219	170	186
Ecoli-2	Triosephosphate isomerase OS=Escherichia coli (strain K12) GN=tpiA PE=1 SV=1	TPIS_ECOLI	26971.8	1	5	8	15	0.00283	0.298	ADAFAVIVK	K	A	0.997	58.8	25	53.8	0	3	0	0	2	933.54	803.818	112864	239	247
Ecoli-2	Triosephosphate isomerase OS=Escherichia coli (strain K12) GN=tpiA PE=1 SV=1	TPIS_ECOLI	26971.8	1	5	8	15	0.00283	0.298	DIGAQYIIIGHSER	K	R	0.997	65.4	25	60.8	0	1	2	0	2	1571.82	814.569	151320	85	98
Ecoli-2	Triosephosphate isomerase OS=Escherichia coli (strain K12) GN=tpiA PE=1 SV=1	TPIS_ECOLI	26971.8	1	5	8	15	0.00283	0.298	EQGLTPVLCIGETEAENEAGK	K	T	0.997	71.7	25	71.7	0	2	1	0	2	2245.07	1044.59	91228.8	118	138
Ecoli-2	Triosephosphate isomerase OS=Escherichia coli (strain K12) GN=tpiA PE=1 SV=1	TPIS_ECOLI	26971.8	1	5	8	15	0.00283	0.298	ESDELIAK	K	K	0.99	54.3	25	43.3	0	2	0	0	2	904.462	191.625	112097	104	111
Ecoli-2	Triosephosphate isomerase OS=Escherichia coli (strain K12) GN=tpiA PE=1 SV=1	TPIS_ECOLI	26971.8	1	5	8	15	0.00283	0.298	TQGAAAFEGAVIAYEPVWAIGTGK	K	S	0.997	95.8	25	95.8	0	2	2	0	2	2407.23	1561.49	197066	153	176
Ecoli-2	3-hydroxydecanoyl-[acyl-carrier-protein] dehydratase OS=Escherichia coli (strain K12) GN=fabA PE=1 SV=2	FABA_ECOLI	18969.6	1	5	5	8	0.00151	0.262	ALGVGEVK	R	F	0.99	34	25	0	0	1	0	0	2	772.456	271.809	41531.4	106	113
Ecoli-2	3-hydroxydecanoyl-[acyl-carrier-protein] dehydratase OS=Escherichia coli (strain K12) GN=fabA PE=1 SV=2	FABA_ECOLI	18969.6	1	5	5	8	0.00151	0.262	EDLLASGR	K	G	0.99	47.6	25	30.4	0	2	0	0	2	860.447	247.143	82988.2	11	18
Ecoli-2	3-hydroxydecanoyl-[acyl-carrier-protein] dehydratase OS=Escherichia coli (strain K12) GN=fabA PE=1 SV=2	FABA_ECOLI	18969.6	1	5	5	8	0.00151	0.262	FTGQVLPTAK	K	K	0.997	50.3	25	39.5	0	2	0	0	2	1061.6	493.227	78754.7	114	123
Ecoli-2	3-hydroxydecanoyl-[acyl-carrier-protein] dehydratase OS=Escherichia coli (strain K12) GN=fabA PE=1 SV=2	FABA_ECOLI	18969.6	1	5	5	8	0.00151	0.262	LIYTASDLK	R	V	0.997	45	25	34.4	0	2	0	0	2	1023.57	525.315	68213.4	154	162
Ecoli-2	3-hydroxydecanoyl-[acyl-carrier-protein] dehydratase OS=Escherichia coli (strain K12) GN=fabA PE=1 SV=2	FABA_ECOLI	18969.6	1	5	5	8	0.00151	0.262	VGLFQDTSAF	K	-	0.991	29	25	29	0	1	0	0	2	1084.53	1157.83	27692.9	163	172
Ecoli-2	dTDP-glucose 4,6-dehydratase 1 OS=Escherichia coli (strain K12) GN=rfbB PE=3 SV=2	RMLB1_ECOLI	40558.7	0.966	1	1	1	0.000188	0.036	LIPLVILNALEGK	K	A	0.997	42.1	25	42.1	0	1	0	0	2	1392.88	1890.87	21082.4	207	219
Ecoli-2	Superoxide dismutase [Mn] OS=Escherichia coli (strain K12) GN=sodA PE=1 SV=2	SODM_ECOLI	23097.8	0.966	1	1	1	0.000188	0.0971	SYTLPSLPYAYDALEPHFDK	M	Q	0.997	40.9	25	40.4	0	0	1	0	1	2327.12	1448.98	46504.8	2	21
Ecoli-2	Uncharacterized protein YjbR OS=Escherichia coli (strain K12) GN=yjbR PE=1 SV=1	YJBR_ECOLI	13519.4	0.982	1	1	2	0.000377	0.0847	TSPELAELLR	K	Q	0.997	48.5	25	48.5	0	2	0	0	2	1128.63	999.358	69241.9	52	61
Ecoli-2	Putative carboxymethylenebutenolidase OS=Escherichia coli (strain K12) GN=ysgA PE=3 SV=3	DLHH_ECOLI	29425.7	1	3	4	6	0.00113	0.229	EGDPNDFADIPTLLSGLVAK	R	V	0.997	64.9	25	64.9	0	2	1	0	2	2072.05	1828.06	84662.3	95	114
Ecoli-2	Putative carboxymethylenebutenolidase OS=Escherichia coli (strain K12) GN=ysgA PE=3 SV=3	DLHH_ECOLI	29425.7	1	3	4	6	0.00113	0.229	QSDGPLPVVIVVQEIFGVHEHIR	K	D	0.993	39.2	25	39.2	0	0	0	1	2	2568.39	2013.17	41526.9	51	73
Ecoli-2	Putative carboxymethylenebutenolidase OS=Escherichia coli (strain K12) GN=ysgA PE=3 SV=3	DLHH_ECOLI	29425.7	1	3	4	6	0.00113	0.229	VPDSQVLADLDHVASWASR	K	N	0.997	33.7	25	33.7	0	0	2	0	2	2066.03	1393.42	55705.9	115	133
Ecoli-2	Probable phospholipid ABC transporter-binding protein MlaB OS=Escherichia coli (strain K12) GN=mlaB PE=1 SV=1	MLAB_ECOLI	10680.7	0.966	1	1	2	0.000377	0.175	VDTGGLALLLHLIDLAK	R	K	0.997	44.1	25	44.1	0	0	2	0	2	1762.05	2005.8	63245.3	50	66
Ecoli-2	Glutaredoxin-4 OS=Escherichia coli (strain K12) GN=grxD PE=1 SV=1	GLRX4_ECOLI	12879.1	1	2	3	5	0.000942	0.183	FAYVDILQNPDIR	R	A	0.997	89.3	25	81.4	0	2	2	0	2	1563.82	1239.58	166787	47	59
Ecoli-2	Glutaredoxin-4 OS=Escherichia coli (strain K12) GN=grxD PE=1 SV=1	GLRX4_ECOLI	12879.1	1	2	3	5	0.000942	0.183	GELQQLIK	R	E	0.99	35	25	19.4	0	1	0	0	2	928.546	626.451	50770	94	101
Ecoli-2	Cell division topological specificity factor OS=Escherichia coli (strain K12) GN=minE PE=1 SV=1	MINE_ECOLI	10235.4	1	4	5	6	0.00113	0.545	DGDISILELNVTLPEAEELK	K	-	0.997	89.4	25	89.4	0	2	1	0	2	2198.14	1619.11	112129	69	88
Ecoli-2	Cell division topological specificity factor OS=Escherichia coli (strain K12) GN=minE PE=1 SV=1	MINE_ECOLI	10235.4	1	4	5	6	0.00113	0.545	DILEVICK	K	Y	0.99	40.3	25	37.9	0	1	0	0	2	989.534	902.823	31833.5	45	52
Ecoli-2	Cell division topological specificity factor OS=Escherichia coli (strain K12) GN=minE PE=1 SV=1	MINE_ECOLI	10235.4	1	4	5	6	0.00113	0.545	LQIIVAER	R	R	0.99	33.9	25	14.5	0	1	0	0	2	941.578	650.496	20839	22	29
Ecoli-2	Cell division topological specificity factor OS=Escherichia coli (strain K12) GN=minE PE=1 SV=1	MINE_ECOLI	10235.4	1	4	5	6	0.00113	0.545	SDAEPHYLPQLR	R	K	0.995	28.5	25	28.5	0	0	1	0	2	1425.71	620.224	48473.8	32	43
Ecoli-2	Glutaredoxin-2 OS=Escherichia coli (strain K12) GN=grxB PE=1 SV=1	GLRX2_ECOLI	24351.7	1	5	5	9	0.0017	0.321	EASAGNFADLLAHSDGLIK	K	N	0.997	44.8	25	35.9	0	0	2	0	2	1928.97	1304.62	141707	127	145
Ecoli-2	Glutaredoxin-2 OS=Escherichia coli (strain K12) GN=grxB PE=1 SV=1	GLRX2_ECOLI	24351.7	1	5	5	9	0.0017	0.321	LDGKPLLTGK	K	R	0.997	29.9	25	27.4	0	0	1	0	2	1041.63	309.656	20972.8	72	81
Ecoli-2	Glutaredoxin-2 OS=Escherichia coli (strain K12) GN=grxB PE=1 SV=1	GLRX2_ECOLI	24351.7	1	5	5	9	0.0017	0.321	NIPVELHVLLNDDAETPTR	K	M	0.997	44.9	25	44.9	0	0	2	0	2	2146.11	1190.42	145747	23	41
Ecoli-2	Glutaredoxin-2 OS=Escherichia coli (strain K12) GN=grxB PE=1 SV=1	GLRX2_ECOLI	24351.7	1	5	5	9	0.0017	0.321	SAFDEFSTPAAR	K	K	0.997	53.1	25	53.1	0	2	0	0	2	1298.6	640.138	50588.9	108	119
Ecoli-2	Glutaredoxin-2 OS=Escherichia coli (strain K12) GN=grxB PE=1 SV=1	GLRX2_ECOLI	24351.7	1	5	5	9	0.0017	0.321	SPAIEEWLR	R	K	0.997	55	25	55	0	2	0	0	2	1100.57	959.364	49638.6	83	91
Ecoli-2	Shikimate kinase 1 OS=Escherichia coli (strain K12) GN=aroK PE=1 SV=2	AROK_ECOLI	19538.2	1	1	1	1	0.000188	0.0694	GVVVYLETTIEK	R	Q	0.985	27	25	27	0	1	0	0	2	1350.75	1038.77	36024.8	98	109
Ecoli-2	Thiosulfate sulfurtransferase PspE OS=Escherichia coli (strain K12) GN=pspE PE=1 SV=1	PSPE_ECOLI	11475.2	0.992	1	1	1	0.000188	0.183	VPEQYQQEHVQGAINIPLK	R	E	0.97	19.6	25	19.6	0	0	1	0	2	2191.15	834.31	34046.8	28	46
Ecoli-2	Outer membrane protein assembly factor BamD OS=Escherichia coli (strain K12) GN=bamD PE=1 SV=1	BAMD_ECOLI	27830.3	0.966	1	1	2	0.000377	0.049	QAITQLEALDNR	R	Y	0.997	59.1	25	59.1	0	2	0	0	2	1371.72	691.944	42653.6	50	61
Ecoli-2	Shikimate dehydrogenase OS=Escherichia coli (strain K12) GN=aroE PE=1 SV=1	AROE_ECOLI	29414.9	0.933	1	2	2	0.000377	0.0772	VLAPINDFINTLNAFFSAGGK	R	G	0.994	32.5	25	32.5	0	1	1	0	2	2209.17	2058.17	37498.8	36	56
Ecoli-2	Inorganic pyrophosphatase OS=Escherichia coli (strain K12) GN=ppa PE=1 SV=2	IPYR_ECOLI	19704	1	2	2	3	0.000565	0.102	AEIVASFER	K	A	0.983	28.9	25	1.96	0	1	0	0	2	1021.53	543.963	46092.4	164	172
Ecoli-2	Inorganic pyrophosphatase OS=Escherichia coli (strain K12) GN=ppa PE=1 SV=2	IPYR_ECOLI	19704	1	2	2	3	0.000565	0.102	SLLNVPAGK	M	D	0.997	53.7	25	52.1	0	2	0	0	1	898.536	547.865	66530.1	2	10
Ecoli-2	Keratin, type II cytoskeletal 1 OS=Homo sapiens GN=KRT1 PE=1 SV=6	K2C1_HUMAN	66040.3	0.966	1	1	1	0.000188	0.0186	SLDLDSIIAEVK	R	A	0.997	53.3	25	53.3	0	1	0	0	2	1302.72	1398.14	24615.6	344	355
Ecoli-2	Alcohol dehydrogenase YqhD OS=Escherichia coli (strain K12) GN=yqhD PE=1 SV=1	YQHD_ECOLI	42097.6	1	2	2	2	0.000377	0.0982	FAEGILLTLIEDGPK	R	A	0.994	32.2	25	32.2	0	1	0	0	2	1615.89	1799.1	22360.7	216	230
Ecoli-2	Alcohol dehydrogenase YqhD OS=Escherichia coli (strain K12) GN=yqhD PE=1 SV=1	YQHD_ECOLI	42097.6	1	2	2	2	0.000377	0.0982	FIAAAANYPENIDPWHILQTGGK	K	E	0.994	24.4	25	24.4	0	0	1	0	2	2526.28	1474.3	26097	103	125
Ecoli-2	DNA-binding protein HU-beta OS=Escherichia coli (strain K12) GN=hupB PE=1 SV=1	DBHB_ECOLI	9226	1	3	4	9	0.0017	0.344	ALDAIIASVTESLK	R	E	0.997	95.3	25	95.3	0	3	2	0	2	1430.81	1582.67	210022	24	37
Ecoli-2	DNA-binding protein HU-beta OS=Escherichia coli (strain K12) GN=hupB PE=1 SV=1	DBHB_ECOLI	9226	1	3	4	9	0.0017	0.344	EITIAAAK	K	V	0.99	46.8	25	35.4	0	2	0	0	2	816.483	297.862	67723.6	68	75
Ecoli-2	DNA-binding protein HU-beta OS=Escherichia coli (strain K12) GN=hupB PE=1 SV=1	DBHB_ECOLI	9226	1	3	4	9	0.0017	0.344	IAAGADISK	K	A	0.997	42.3	25	33.2	0	2	0	0	2	845.473	135.449	99903.9	10	18
Ecoli-2	Mannitol-1-phosphate 5-dehydrogenase OS=Escherichia coli (strain K12) GN=mtlD PE=1 SV=3	MTLD_ECOLI	41139.1	0.966	1	1	1	0.000188	0.0707	IVPPSASATNDPLEVTVETFSEWIVDK	R	T	0.997	63.4	25	63.4	0	0	1	0	2	2944.48	1999.51	48460.2	160	186
Ecoli-2	Fe/S biogenesis protein NfuA OS=Escherichia coli (strain K12) GN=nfuA PE=1 SV=1	NFUA_ECOLI	20997.9	1	4	5	10	0.00188	0.461	FDLLTAYVDELSAPYLEDAEIDFVTDQLGSQLTLK	K	A	0.997	88.6	25	88.6	0	0	2	1	2	3932.96	2035.4	241377	58	92
Ecoli-2	Fe/S biogenesis protein NfuA OS=Escherichia coli (strain K12) GN=nfuA PE=1 SV=1	NFUA_ECOLI	20997.9	1	4	5	10	0.00188	0.461	LLANQEEGTQIR	K	V	0.997	71.3	25	67.9	0	2	0	0	2	1371.72	323.876	60754.7	15	26
Ecoli-2	Fe/S biogenesis protein NfuA OS=Escherichia coli (strain K12) GN=nfuA PE=1 SV=1	NFUA_ECOLI	20997.9	1	4	5	10	0.00188	0.461	QLLNEFPELK	K	G	0.997	59.2	25	52.1	0	3	0	0	2	1230.67	1058.85	122571	166	175
Ecoli-2	Fe/S biogenesis protein NfuA OS=Escherichia coli (strain K12) GN=nfuA PE=1 SV=1	NFUA_ECOLI	20997.9	1	4	5	10	0.00188	0.461	VFVINPGTPNAECGVSYCPPDAVEATDTALK	R	F	0.997	27.7	25	27.7	0	0	2	0	2	3292.55	1232.05	99286.6	27	57
Ecoli-2	Aspartate--tRNA ligase OS=Escherichia coli (strain K12) GN=aspS PE=1 SV=1	SYD_ECOLI	65915.5	0.999	1	1	1	0.000188	0.022	FLNAEIIEDILDR	K	T	0.997	65.6	25	61.2	0	1	0	0	2	1560.83	1750.09	32027.8	371	383
Ecoli-2	UTP--glucose-1-phosphate uridylyltransferase OS=Escherichia coli (strain K12) GN=galF PE=1 SV=1	GALF_ECOLI	32830.1	0.832	1	1	1	0.000188	0.0404	IQLTDAIAELAK	R	K	0.985	26.8	25	26.8	0	1	0	0	2	1285.74	1297.81	30351.4	236	247
Ecoli-2	Protein YgiW OS=Escherichia coli (strain K12) GN=ygiW PE=1 SV=1	YGIW_ECOLI	14010.4	0.966	1	1	1	0.000188	0.0692	ISDDLYVFK	R	D	0.997	31.6	25	29.3	0	1	0	0	2	1099.57	869.56	26863.9	71	79
Ecoli-2	Elongation factor G OS=Escherichia coli (strain K12) GN=fusA PE=1 SV=2	EFG_ECOLI	77582	1	21	33	73	0.0138	0.457	AGDIAAAIGLK	R	D	0.997	65.7	25	60.5	0	2	0	0	2	999.583	817.837	116482	379	389
Ecoli-2	Elongation factor G OS=Escherichia coli (strain K12) GN=fusA PE=1 SV=2	EFG_ECOLI	77582	1	21	33	73	0.0138	0.457	AGPLAGYPVVDMGIR	K	L	0.995	28.4	25	28.4	0	1	0	0	2	1515.8	1182.99	25672.9	563	577
Ecoli-2	Elongation factor G OS=Escherichia coli (strain K12) GN=fusA PE=1 SV=2	EFG_ECOLI	77582	1	21	33	73	0.0138	0.457	DVTTGDTLCDPDAPIILER	K	M	0.997	90.8	25	90.8	0	2	2	0	2	2101.01	1067.11	246126	390	408
Ecoli-2	Elongation factor G OS=Escherichia coli (strain K12) GN=fusA PE=1 SV=2	EFG_ECOLI	77582	1	21	33	73	0.0138	0.457	EFNVEANVGKPQVAYR	R	E	0.997	59.2	25	59.2	0	2	2	0	2	1820.93	652.296	157726	476	491
Ecoli-2	Elongation factor G OS=Escherichia coli (strain K12) GN=fusA PE=1 SV=2	EFG_ECOLI	77582	1	21	33	73	0.0138	0.457	GGVIPGEYIPAVDK	K	G	0.997	52.1	25	52.1	0	2	0	0	2	1414.76	933.344	122169	542	555
Ecoli-2	Elongation factor G OS=Escherichia coli (strain K12) GN=fusA PE=1 SV=2	EFG_ECOLI	77582	1	21	33	73	0.0138	0.457	GQESEVTGVK	K	I	0.997	52.7	25	35.3	0	2	0	0	2	1033.52	89.6365	49474.1	644	653
Ecoli-2	Elongation factor G OS=Escherichia coli (strain K12) GN=fusA PE=1 SV=2	EFG_ECOLI	77582	1	21	33	73	0.0138	0.457	GQYGHVVIDMYPLEPGSNPK	R	G	0.997	34.7	25	34.7	0	0	2	0	2	2201.07	1033.61	81263.9	513	532
Ecoli-2	Elongation factor G OS=Escherichia coli (strain K12) GN=fusA PE=1 SV=2	EFG_ECOLI	77582	1	21	33	73	0.0138	0.457	GYEFINDIK	K	G	0.997	46.4	25	44.4	0	2	0	0	2	1098.55	778.088	94134.5	533	541
Ecoli-2	Elongation factor G OS=Escherichia coli (strain K12) GN=fusA PE=1 SV=2	EFG_ECOLI	77582	1	21	33	73	0.0138	0.457	HASDDEPFSALAFK	R	I	0.997	73.2	25	71.3	0	2	4	0	2	1534.72	949.237	225391	310	323
Ecoli-2	Elongation factor G OS=Escherichia coli (strain K12) GN=fusA PE=1 SV=2	EFG_ECOLI	77582	1	21	33	73	0.0138	0.457	IATDPFVGNLTFFR	K	V	0.997	69.8	25	62.1	0	3	3	0	2	1597.84	1524.09	214231	324	337
Ecoli-2	Elongation factor G OS=Escherichia coli (strain K12) GN=fusA PE=1 SV=2	EFG_ECOLI	77582	1	21	33	73	0.0138	0.457	IHAEVPLSEMFGYATQLR	K	S	0.997	80.9	25	80.9	0	0	3	0	2	2062.04	1461.99	194217	654	671
Ecoli-2	Elongation factor G OS=Escherichia coli (strain K12) GN=fusA PE=1 SV=2	EFG_ECOLI	77582	1	21	33	73	0.0138	0.457	INIIDTPGHVDFTIEVER	R	S	0.997	57.5	25	57.5	0	2	4	0	2	2068.07	1238.58	389000	84	101
Ecoli-2	Elongation factor G OS=Escherichia coli (strain K12) GN=fusA PE=1 SV=2	EFG_ECOLI	77582	1	21	33	73	0.0138	0.457	LAASIAFK	K	E	0.99	57.5	25	49.6	0	2	0	0	2	820.493	600.99	80402.6	595	602
Ecoli-2	Elongation factor G OS=Escherichia coli (strain K12) GN=fusA PE=1 SV=2	EFG_ECOLI	77582	1	21	33	73	0.0138	0.457	LGANPVPLQLAIGAEEHFTGVVDLVK	R	M	0.997	46.2	25	46.2	0	0	3	2	2	2687.48	1905.53	369790	162	187
Ecoli-2	Elongation factor G OS=Escherichia coli (strain K12) GN=fusA PE=1 SV=2	EFG_ECOLI	77582	1	21	33	73	0.0138	0.457	LHFGSYHDVDSSELAFK	R	L	0.997	33.9	25	33.9	0	0	2	1	2	1951.92	826.561	203299	578	594
Ecoli-2	Elongation factor G OS=Escherichia coli (strain K12) GN=fusA PE=1 SV=2	EFG_ECOLI	77582	1	21	33	73	0.0138	0.457	NIGISAHIDAGK	R	T	0.997	54.9	25	52.6	0	2	2	0	2	1195.64	439.208	259970	12	23
Ecoli-2	Elongation factor G OS=Escherichia coli (strain K12) GN=fusA PE=1 SV=2	EFG_ECOLI	77582	1	21	33	73	0.0138	0.457	VEVETPEENTGDVIGDLSR	K	R	0.997	77.3	25	66.1	0	3	2	0	2	2058.98	899.937	248459	619	637
Ecoli-2	Elongation factor G OS=Escherichia coli (strain K12) GN=fusA PE=1 SV=2	EFG_ECOLI	77582	1	21	33	73	0.0138	0.457	VLNNEIILVTCGSAFK	R	N	0.997	83.4	25	83.4	0	3	1	0	2	1777.95	1232.51	194036	256	271
Ecoli-2	Elongation factor G OS=Escherichia coli (strain K12) GN=fusA PE=1 SV=2	EFG_ECOLI	77582	1	21	33	73	0.0138	0.457	VYSGVVNSGDTVLNSVK	R	A	0.997	101	25	101	0	2	2	0	2	1737.9	808.755	231005	338	354
Ecoli-2	Elongation factor G OS=Escherichia coli (strain K12) GN=fusA PE=1 SV=2	EFG_ECOLI	77582	1	21	33	73	0.0138	0.457	YDEAPSNVAQAVIEAR	K	G	0.997	95.1	25	95.1	0	2	2	0	2	1732.85	883.982	206039	687	702
Ecoli-2	Elongation factor G OS=Escherichia coli (strain K12) GN=fusA PE=1 SV=2	EFG_ECOLI	77582	1	21	33	73	0.0138	0.457	YLGGEELTEAEIK	K	G	0.997	69.8	25	62.8	0	2	0	0	2	1451.73	721.455	109737	237	249
Ecoli-2	Glyoxylate/hydroxypyruvate reductase B OS=Escherichia coli (strain K12) GN=ghrB PE=1 SV=3	GHRB_ECOLI	35395.5	1	1	2	3	0.000565	0.0463	GPVVDENALIAALQK	R	G	0.997	120	25	120	0	2	1	0	2	1537.86	1212.17	87994.5	238	252
Ecoli-2	7-cyano-7-deazaguanine synthase OS=Escherichia coli (strain K12) GN=queC PE=1 SV=1	QUEC_ECOLI	25514.3	0.995	1	1	1	0.000188	0.0736	VLDVTLLNELAVSSLTR	K	D	0.949	29.9	25	21	0	0	1	0	2	1843.05	1751.02	17839	60	76
Ecoli-2	Thiosulfate-binding protein OS=Escherichia coli (strain K12) GN=cysP PE=1 SV=1	CYSP_ECOLI	37615.4	1	6	6	9	0.0017	0.243	ADVVTYNQVTDVQILHDK	K	G	0.997	47	25	47	0	0	2	0	2	2058.05	895.007	71080	82	99
Ecoli-2	Thiosulfate-binding protein OS=Escherichia coli (strain K12) GN=cysP PE=1 SV=1	CYSP_ECOLI	37615.4	1	6	6	9	0.0017	0.243	GLGDVLISFESEVNNIR	R	K	0.997	32.8	25	32.8	0	1	0	0	2	1861.97	1735.83	19469.4	209	225
Ecoli-2	Thiosulfate-binding protein OS=Escherichia coli (strain K12) GN=cysP PE=1 SV=1	CYSP_ECOLI	37615.4	1	6	6	9	0.0017	0.243	NVEVFDTGGR	K	G	0.997	34.6	25	28.8	0	2	0	0	2	1093.53	404.081	51688.2	190	199
Ecoli-2	Thiosulfate-binding protein OS=Escherichia coli (strain K12) GN=cysP PE=1 SV=1	CYSP_ECOLI	37615.4	1	6	6	9	0.0017	0.243	QALAILQGLK	K	A	0.997	47.2	25	47.2	0	1	0	0	2	1054.66	1079.67	30514.8	72	81
Ecoli-2	Thiosulfate-binding protein OS=Escherichia coli (strain K12) GN=cysP PE=1 SV=1	CYSP_ECOLI	37615.4	1	6	6	9	0.0017	0.243	QYEAQGFEVVIPK	K	T	0.997	49.7	25	45.4	0	1	0	0	2	1507.78	995.163	32720.5	227	239
Ecoli-2	Thiosulfate-binding protein OS=Escherichia coli (strain K12) GN=cysP PE=1 SV=1	CYSP_ECOLI	37615.4	1	6	6	9	0.0017	0.243	TNILAEFPVAWVDK	K	N	0.997	58.8	25	58.8	0	2	0	0	2	1602.85	1634.99	58032.1	240	253
Ecoli-2	2,3-bisphosphoglycerate-dependent phosphoglycerate mutase OS=Escherichia coli (strain K12) GN=gpmA PE=1 SV=2	GPMA_ECOLI	28557.3	1	9	14	33	0.00622	0.432	AIHTLWNVLDELDQAWLPVEK	R	S	0.997	79.9	25	79.9	0	2	3	2	2	2490.3	1960.8	340468	63	83
Ecoli-2	2,3-bisphosphoglycerate-dependent phosphoglycerate mutase OS=Escherichia coli (strain K12) GN=gpmA PE=1 SV=2	GPMA_ECOLI	28557.3	1	9	14	33	0.00622	0.432	EEGYSFDFAYTSVLK	K	R	0.997	82	25	82	0	1	0	0	2	1755.81	1292.61	45724.2	47	61
Ecoli-2	2,3-bisphosphoglycerate-dependent phosphoglycerate mutase OS=Escherichia coli (strain K12) GN=gpmA PE=1 SV=2	GPMA_ECOLI	28557.3	1	9	14	33	0.00622	0.432	ELPLTESLALTIDR	K	V	0.997	80.2	25	80.2	0	4	2	0	2	1570.87	1398.52	283320	147	160
Ecoli-2	2,3-bisphosphoglycerate-dependent phosphoglycerate mutase OS=Escherichia coli (strain K12) GN=gpmA PE=1 SV=2	GPMA_ECOLI	28557.3	1	9	14	33	0.00622	0.432	FTGWYDVDLSEK	R	G	0.997	55.8	25	55.8	0	3	0	0	2	1459.67	969.694	112538	22	33
Ecoli-2	2,3-bisphosphoglycerate-dependent phosphoglycerate mutase OS=Escherichia coli (strain K12) GN=gpmA PE=1 SV=2	GPMA_ECOLI	28557.3	1	9	14	33	0.00622	0.432	GFAVTPPELTK	R	D	0.997	47.8	25	35.2	0	4	0	0	2	1159.64	847.544	170524	118	128
Ecoli-2	2,3-bisphosphoglycerate-dependent phosphoglycerate mutase OS=Escherichia coli (strain K12) GN=gpmA PE=1 SV=2	GPMA_ECOLI	28557.3	1	9	14	33	0.00622	0.432	HYGALQGLNK	R	A	0.991	32.4	25	30.3	0	2	0	0	2	1100.58	247.357	38232.7	91	100
Ecoli-2	2,3-bisphosphoglycerate-dependent phosphoglycerate mutase OS=Escherichia coli (strain K12) GN=gpmA PE=1 SV=2	GPMA_ECOLI	28557.3	1	9	14	33	0.00622	0.432	RGFAVTPPELTK	R	D	0.997	41.3	25	34.2	0	1	2	0	2	1315.74	726.792	102051	117	128
Ecoli-2	2,3-bisphosphoglycerate-dependent phosphoglycerate mutase OS=Escherichia coli (strain K12) GN=gpmA PE=1 SV=2	GPMA_ECOLI	28557.3	1	9	14	33	0.00622	0.432	VIPYWNETILPR	R	M	0.997	53	25	52.6	0	4	1	0	2	1500.82	1266.65	228155	161	172
Ecoli-2	2,3-bisphosphoglycerate-dependent phosphoglycerate mutase OS=Escherichia coli (strain K12) GN=gpmA PE=1 SV=2	GPMA_ECOLI	28557.3	1	9	14	33	0.00622	0.432	YYLGNADEIAAK	R	A	0.997	83.3	25	82.1	0	2	0	0	2	1327.65	573.309	120753	228	239
Ecoli-2	Ferric uptake regulation protein OS=Escherichia coli (strain K12) GN=fur PE=1 SV=1	FUR_ECOLI	16795	1	2	2	4	0.000754	0.169	VIEFSDDSIEAR	K	Q	0.997	71.9	25	64.8	0	2	0	0	2	1380.66	683.626	64658.5	99	110
Ecoli-2	Ferric uptake regulation protein OS=Escherichia coli (strain K12) GN=fur PE=1 SV=1	FUR_ECOLI	16795	1	2	2	4	0.000754	0.169	VLNQFDDAGIVTR	R	H	0.997	75	25	75	0	2	0	0	2	1447.75	755.097	69504	58	70
Ecoli-2	PTS-dependent dihydroxyacetone kinase, dihydroxyacetone-binding subunit DhaK OS=Escherichia coli (strain K12) GN=dhaK PE=1 SV=2	DHAK_ECOLI	38215.5	1	3	4	5	0.000942	0.149	LINDVQDVLDEQLAGLAK	K	A	0.997	81.3	25	76.1	0	2	1	0	2	1954.05	1493.5	69212.9	4	21
Ecoli-2	PTS-dependent dihydroxyacetone kinase, dihydroxyacetone-binding subunit DhaK OS=Escherichia coli (strain K12) GN=dhaK PE=1 SV=2	DHAK_ECOLI	38215.5	1	3	4	5	0.000942	0.149	NYTGDILNFETATELLHDSGVK	K	V	0.983	23.9	25	23.9	0	0	1	0	2	2437.19	1546.31	39881.8	105	126
Ecoli-2	PTS-dependent dihydroxyacetone kinase, dihydroxyacetone-binding subunit DhaK OS=Escherichia coli (strain K12) GN=dhaK PE=1 SV=2	DHAK_ECOLI	38215.5	1	3	4	5	0.000942	0.149	VTTVVIDDDVAVK	K	D	0.997	55.2	25	55.2	0	1	0	0	2	1373.75	730.058	31630.1	127	139
Ecoli-2	S-(hydroxymethyl)glutathione dehydrogenase OS=Escherichia coli (strain K12) GN=frmA PE=1 SV=3	FRMA_ECOLI	39358	1	3	3	5	0.000942	0.106	AAVAFAPGKPLEIVEIDVAPPK	R	K	0.997	71.9	25	71.9	0	0	2	0	2	2232.26	1431.38	76047.2	5	26
Ecoli-2	S-(hydroxymethyl)glutathione dehydrogenase OS=Escherichia coli (strain K12) GN=frmA PE=1 SV=3	FRMA_ECOLI	39358	1	3	3	5	0.000942	0.106	DVLLDINK	K	W	0.988	27.7	25	15.2	0	1	0	0	2	929.53	686.366	29955.6	247	254
Ecoli-2	S-(hydroxymethyl)glutathione dehydrogenase OS=Escherichia coli (strain K12) GN=frmA PE=1 SV=3	FRMA_ECOLI	39358	1	3	3	5	0.000942	0.106	IIAIDTNPK	R	K	0.997	30.7	25	22.2	0	2	0	0	2	984.573	449.187	65369.9	214	222
Ecoli-2	Soluble pyridine nucleotide transhydrogenase OS=Escherichia coli (strain K12) GN=sthA PE=1 SV=5	STHA_ECOLI	51561	1	1	1	2	0.000377	0.0408	SSFADILNHADNVINQQTR	R	M	0.997	75.4	25	74.9	0	0	2	0	2	2143.05	1178.94	90869.1	81	99
Ecoli-2	Succinate dehydrogenase flavoprotein subunit OS=Escherichia coli (strain K12) GN=sdhA PE=1 SV=1	SDHA_ECOLI	64421.9	1	6	6	9	0.0017	0.151	AAGLHLQESIAEQGALR	R	D	0.997	54.6	25	49.4	0	0	2	0	2	1763.94	744.655	87072.5	414	430
Ecoli-2	Succinate dehydrogenase flavoprotein subunit OS=Escherichia coli (strain K12) GN=sdhA PE=1 SV=1	SDHA_ECOLI	64421.9	1	6	6	9	0.0017	0.151	ATVLATGGAGR	R	I	0.997	39.8	25	34.6	0	1	0	0	2	973.543	173.949	28254.7	197	207
Ecoli-2	Succinate dehydrogenase flavoprotein subunit OS=Escherichia coli (strain K12) GN=sdhA PE=1 SV=1	SDHA_ECOLI	64421.9	1	6	6	9	0.0017	0.151	GEDVVVPGLFAVGEIACVSVHGANR	K	L	0.997	46.7	25	46.7	0	0	1	0	2	2552.29	1648.62	52919.3	375	399
Ecoli-2	Succinate dehydrogenase flavoprotein subunit OS=Escherichia coli (strain K12) GN=sdhA PE=1 SV=1	SDHA_ECOLI	64421.9	1	6	6	9	0.0017	0.151	LPGILELSR	R	T	0.997	42.2	25	33.9	0	2	0	0	2	997.604	1024.66	35888.2	327	335
Ecoli-2	Succinate dehydrogenase flavoprotein subunit OS=Escherichia coli (strain K12) GN=sdhA PE=1 SV=1	SDHA_ECOLI	64421.9	1	6	6	9	0.0017	0.151	NHTTIFSEWYALDLVK	K	N	0.997	42.8	25	42.8	0	0	1	0	2	1936.98	1560.63	41132.1	156	171
Ecoli-2	Succinate dehydrogenase flavoprotein subunit OS=Escherichia coli (strain K12) GN=sdhA PE=1 SV=1	SDHA_ECOLI	64421.9	1	6	6	9	0.0017	0.151	VTGQALTVNEK	K	G	0.997	53.1	25	46	0	2	0	0	2	1159.63	211.363	42481.9	364	374
Ecoli-2	Iron-sulfur cluster insertion protein ErpA OS=Escherichia coli (strain K12) GN=erpA PE=1 SV=1	ERPA_ECOLI	12100.6	1	2	2	3	0.000565	0.254	SDDVALPLEFTDAAANK	M	V	0.987	37.5	25	13.1	0	1	0	0	1	1776.87	1171.12	42217.2	2	18
Ecoli-2	Iron-sulfur cluster insertion protein ErpA OS=Escherichia coli (strain K12) GN=erpA PE=1 SV=1	ERPA_ECOLI	12100.6	1	2	2	3	0.000565	0.254	SLIADEDNPNLK	K	L	0.997	65.8	25	53.5	0	2	0	0	2	1328.67	477.647	74098.5	21	32
Ecoli-2	30S ribosomal protein S10 OS=Escherichia coli (strain K12) GN=rpsJ PE=1 SV=1	RS10_ECOLI	11735.8	1	2	2	4	0.000754	0.233	LIDQATAEIVETAK	R	R	0.997	95.1	25	88.2	0	2	0	0	2	1501.81	792.781	78619.2	17	30
Ecoli-2	30S ribosomal protein S10 OS=Escherichia coli (strain K12) GN=rpsJ PE=1 SV=1	RS10_ECOLI	11735.8	1	2	2	4	0.000754	0.233	LVDIVEPTEK	R	T	0.997	50.4	25	31.8	0	2	0	0	2	1142.63	592.07	90182.2	73	82
Ecoli-2	Uncharacterized lipoprotein YajG OS=Escherichia coli (strain K12) GN=yajG PE=4 SV=1	YAJG_ECOLI	20950.4	1	2	2	5	0.000942	0.104	DNQIVTLTASR	R	D	0.997	51.3	25	51.3	0	2	0	0	2	1217.65	520.37	69432.2	64	74
Ecoli-2	Uncharacterized lipoprotein YajG OS=Escherichia coli (strain K12) GN=yajG PE=4 SV=1	YAJG_ECOLI	20950.4	1	2	2	5	0.000942	0.104	FLLQEVLEK	R	Q	0.997	55.2	25	46.9	0	3	0	0	2	1118.65	1229.26	100288	78	86
Ecoli-2	Uncharacterized protein YecA OS=Escherichia coli (strain K12) GN=yecA PE=4 SV=1	YECA_ECOLI	25039.5	1	2	3	4	0.000754	0.149	LNEFPEQFEPLFGLR	R	E	0.95	26.2	25	26.2	0	1	0	0	2	1835.93	1610.32	24487.5	90	104
Ecoli-2	Uncharacterized protein YecA OS=Escherichia coli (strain K12) GN=yecA PE=4 SV=1	YECA_ECOLI	25039.5	1	2	3	4	0.000754	0.149	TGPLNESELEWLDDILTK	K	Y	0.997	84.2	25	84.2	0	2	1	0	2	2073.04	1835.5	77818	3	20
Ecoli-2	Cysteine desulfurase OS=Escherichia coli (strain K12) GN=sufS PE=1 SV=1	SUFS_ECOLI	44433.9	0.994	1	1	1	0.000188	0.0542	VIPLNPDGTLQLETLPTLFDEK	R	T	0.992	26.5	25	26.5	0	0	1	0	2	2453.32	1794.34	40105.7	143	164
Ecoli-2	UPF0234 protein YajQ OS=Escherichia coli (strain K12) GN=yajQ PE=1 SV=2	YAJQ_ECOLI	18344.2	1	3	4	6	0.00113	0.282	GIEGSSLDVPENIVHSGK	R	T	0.996	26	25	26	0	0	1	0	2	1837.93	804.047	39279.8	73	90
Ecoli-2	UPF0234 protein YajQ OS=Escherichia coli (strain K12) GN=yajQ PE=1 SV=2	YAJQ_ECOLI	18344.2	1	3	4	6	0.00113	0.282	VLSESDFQVNQLLDILR	K	A	0.997	110	25	110	0	2	2	0	2	1989.07	1799.2	138894	50	66
Ecoli-2	UPF0234 protein YajQ OS=Escherichia coli (strain K12) GN=yajQ PE=1 SV=2	YAJQ_ECOLI	18344.2	1	3	4	6	0.00113	0.282	VQAQIQGDEIR	K	V	0.997	46.5	25	31.4	0	1	0	0	2	1256.66	300.398	15772.5	121	131
Ecoli-2	Thioredoxin reductase OS=Escherichia coli (strain K12) GN=trxB PE=1 SV=2	TRXB_ECOLI	34623.8	1	2	2	5	0.000942	0.128	FETEIIFDHINK	K	V	0.997	40.3	25	40.3	0	0	2	0	2	1505.76	994.365	57692.6	76	87
Ecoli-2	Thioredoxin reductase OS=Escherichia coli (strain K12) GN=trxB PE=1 SV=2	TRXB_ECOLI	34623.8	1	2	2	5	0.000942	0.128	VAVIGGGNTAVEEALYLSNIASEVHLIHR	K	R	0.997	62.8	25	62.8	0	0	0	3	2	3032.62	1772.67	229262	149	177
Ecoli-2	Ribosomal RNA small subunit methyltransferase I OS=Escherichia coli (strain K12) GN=rsmI PE=1 SV=1	RSMI_ECOLI	31348.8	1	2	2	2	0.000377	0.115	ALEVLQAVDLIAAEDTR	R	H	0.997	47.3	25	47.3	0	1	0	0	2	1826.99	1650.19	21406.9	31	47
Ecoli-2	Ribosomal RNA small subunit methyltransferase I OS=Escherichia coli (strain K12) GN=rsmI PE=1 SV=1	RSMI_ECOLI	31348.8	1	2	2	2	0.000377	0.115	LLDSLEDIVAVLGESR	R	Y	0.997	62.2	25	62.2	0	1	0	0	2	1728.94	1855.87	16861.6	175	190
Ecoli-2	UDP-N-acetylmuramoyl-tripeptide--D-alanyl-D-alanine ligase OS=Escherichia coli (strain K12) GN=murF PE=1 SV=2	MURF_ECOLI	47447.6	0.998	1	1	1	0.000188	0.0221	VVALTGSSGK	R	T	0.997	33.5	25	32.3	0	1	0	0	2	918.525	172.367	24754.1	102	111
Ecoli-2	Glycine cleavage system H protein OS=Escherichia coli (strain K12) GN=gcvH PE=1 SV=2	GCSH_ECOLI	13811.2	1	2	3	6	0.00113	0.24	ASDESELESLLDATAYEALLEDE	K	-	0.997	93.8	25	93.8	0	2	2	0	2	2513.13	1872.68	235422	107	129
Ecoli-2	Glycine cleavage system H protein OS=Escherichia coli (strain K12) GN=gcvH PE=1 SV=2	GCSH_ECOLI	13811.2	1	2	3	6	0.00113	0.24	SNVPAELK	M	Y	0.99	47.7	25	38.4	0	2	0	0	1	857.473	208.348	101900	2	9
Ecoli-2	Pantothenate synthetase OS=Escherichia coli (strain K12) GN=panC PE=1 SV=1	PANC_ECOLI	31598.7	0.999	1	1	1	0.000188	0.0565	DLDEIITIAGQELNEK	R	G	0.997	37.3	25	37.3	0	0	1	0	2	1800.92	1477.92	34067.2	221	236
Ecoli-2	2-dehydro-3-deoxyphosphooctonate aldolase OS=Escherichia coli (strain K12) GN=kdsA PE=1 SV=1	KDSA_ECOLI	30832.9	1	1	1	1	0.000188	0.102	IITDVHEPSQAQPVADVVDVIQLPAFLAR	K	Q	0.996	33.2	25	33.2	0	0	1	0	2	3141.69	1898.77	43049.9	92	120
Ecoli-2	Elongation factor Ts OS=Escherichia coli (strain K12) GN=tsf PE=1 SV=2	EFTS_ECOLI	30422.8	1	12	14	33	0.00622	0.431	AEITASLVK	M	E	0.997	44.8	25	43.3	0	3	0	0	1	931.546	503.946	128519	2	10
Ecoli-2	Elongation factor Ts OS=Escherichia coli (strain K12) GN=tsf PE=1 SV=2	EFTS_ECOLI	30422.8	1	12	14	33	0.00622	0.431	AGNVAADGVIK	K	T	0.997	65.6	25	51	0	3	0	0	2	1014.56	267.192	107580	53	63
Ecoli-2	Elongation factor Ts OS=Escherichia coli (strain K12) GN=tsf PE=1 SV=2	EFTS_ECOLI	30422.8	1	12	14	33	0.00622	0.431	DAGFQAFADK	K	V	0.997	54.4	25	51.9	0	2	0	0	2	1069.49	512.211	118352	86	95
Ecoli-2	Elongation factor Ts OS=Escherichia coli (strain K12) GN=tsf PE=1 SV=2	EFTS_ECOLI	30422.8	1	12	14	33	0.00622	0.431	EHNAEVTGFIR	K	F	0.997	56	25	48.5	0	2	2	0	2	1272.63	458.24	176449	248	258
Ecoli-2	Elongation factor Ts OS=Escherichia coli (strain K12) GN=tsf PE=1 SV=2	EFTS_ECOLI	30422.8	1	12	14	33	0.00622	0.431	FEVGEGIEK	R	V	0.997	57.3	25	53.9	0	2	0	0	2	1007.5	447.48	106950	259	267
Ecoli-2	Elongation factor Ts OS=Escherichia coli (strain K12) GN=tsf PE=1 SV=2	EFTS_ECOLI	30422.8	1	12	14	33	0.00622	0.431	GADEELVK	K	H	0.99	61.7	25	52.3	0	2	0	0	2	860.436	152.756	97900	160	167
Ecoli-2	Elongation factor Ts OS=Escherichia coli (strain K12) GN=tsf PE=1 SV=2	EFTS_ECOLI	30422.8	1	12	14	33	0.00622	0.431	IGENINIR	K	R	0.99	62.5	25	42.5	0	3	0	0	2	928.521	393.42	120738	126	133
Ecoli-2	Elongation factor Ts OS=Escherichia coli (strain K12) GN=tsf PE=1 SV=2	EFTS_ECOLI	30422.8	1	12	14	33	0.00622	0.431	IGVLVAAK	R	G	0.99	52.9	25	18.7	0	3	0	0	2	770.514	508.352	105412	152	159
Ecoli-2	Elongation factor Ts OS=Escherichia coli (strain K12) GN=tsf PE=1 SV=2	EFTS_ECOLI	30422.8	1	12	14	33	0.00622	0.431	ITDVEVLK	K	A	0.99	45.3	25	38.2	0	3	0	0	2	916.535	496.747	143149	105	112
Ecoli-2	Elongation factor Ts OS=Escherichia coli (strain K12) GN=tsf PE=1 SV=2	EFTS_ECOLI	30422.8	1	12	14	33	0.00622	0.431	VAALEGDVLGSYQHGAR	R	I	0.997	80.6	25	76.7	0	2	2	0	2	1742.88	706.904	268910	135	151
Ecoli-2	Elongation factor Ts OS=Escherichia coli (strain K12) GN=tsf PE=1 SV=2	EFTS_ECOLI	30422.8	1	12	14	33	0.00622	0.431	VETDFAAEVAAMSK	K	Q	0.997	105	25	105	0	2	0	0	2	1468.7	979.128	68827.4	268	281
Ecoli-2	Elongation factor Ts OS=Escherichia coli (strain K12) GN=tsf PE=1 SV=2	EFTS_ECOLI	30422.8	1	12	14	33	0.00622	0.431	VLDAAVAGK	K	I	0.997	56.5	25	45.3	0	2	0	0	2	843.494	215.874	117730	96	104
Ecoli-2	Aspartate ammonia-lyase OS=Escherichia coli (strain K12) GN=aspA PE=1 SV=1	ASPA_ECOLI	52356.3	0.983	1	1	1	0.000188	0.0188	LVDAINQLR	K	E	0.997	31.9	25	24.5	0	1	0	0	2	1041.61	627.999	18680.6	163	171
Ecoli-2	Uncharacterized protein YbbN OS=Escherichia coli (strain K12) GN=ybbN PE=1 SV=2	YBBN_ECOLI	31791.9	1	7	9	16	0.00301	0.257	DLTAADGQTR	K	K	0.984	26.6	25	25.3	0	1	0	0	2	1047.51	93.474	15386.7	246	255
Ecoli-2	Uncharacterized protein YbbN OS=Escherichia coli (strain K12) GN=ybbN PE=1 SV=2	YBBN_ECOLI	31791.9	1	7	9	16	0.00301	0.257	KTFQEILAALGTGDALASK	R	Y	0.997	45.7	25	45.7	0	0	1	0	2	1934.06	1458.36	42318.6	256	274
Ecoli-2	Uncharacterized protein YbbN OS=Escherichia coli (strain K12) GN=ybbN PE=1 SV=2	YBBN_ECOLI	31791.9	1	7	9	16	0.00301	0.257	NEEALELLFGHLR	R	K	0.997	57.9	25	57.9	0	2	3	0	2	1540.81	1446.98	202851	232	244
Ecoli-2	Uncharacterized protein YbbN OS=Escherichia coli (strain K12) GN=ybbN PE=1 SV=2	YBBN_ECOLI	31791.9	1	7	9	16	0.00301	0.257	SEDAEAVLK	R	T	0.984	36.7	25	29.3	0	1	0	0	2	961.484	243.432	50152.3	164	172
Ecoli-2	Uncharacterized protein YbbN OS=Escherichia coli (strain K12) GN=ybbN PE=1 SV=2	YBBN_ECOLI	31791.9	1	7	9	16	0.00301	0.257	TFQEILAALGTGDALASK	K	Y	0.997	70.9	25	70.9	0	2	2	0	2	1805.96	1585.92	129576	257	274
Ecoli-2	Uncharacterized protein YbbN OS=Escherichia coli (strain K12) GN=ybbN PE=1 SV=2	YBBN_ECOLI	31791.9	1	7	9	16	0.00301	0.257	TIPLQDQDTR	K	Y	0.977	28.5	25	26	0	2	0	0	2	1186.61	268.088	57881.4	173	182
Ecoli-2	Uncharacterized protein YbbN OS=Escherichia coli (strain K12) GN=ybbN PE=1 SV=2	YBBN_ECOLI	31791.9	1	7	9	16	0.00301	0.257	YQGLVAQIELLK	R	Q	0.997	69.7	25	64.1	0	2	0	0	2	1374.8	1272.33	67945.3	183	194
Ecoli-2	Uncharacterized protein YhbW OS=Escherichia coli (strain K12) GN=yhbW PE=4 SV=1	YHBW_ECOLI	37130.6	1	1	1	1	0.000188	0.0567	TIAFSLLDLAPIPEGSSAR	K	E	0.997	61.5	25	61.5	0	1	0	0	2	1958.06	1761.84	27837.9	5	23
Ecoli-2	Nitrate/nitrite response regulator protein NarL OS=Escherichia coli (strain K12) GN=narL PE=1 SV=1	NARL_ECOLI	23927.5	1	2	2	2	0.000377	0.088	GADGYLLK	R	D	0.99	30.3	25	21.1	0	1	0	0	2	836.451	388.766	22910.4	102	109
Ecoli-2	Nitrate/nitrite response regulator protein NarL OS=Escherichia coli (strain K12) GN=narL PE=1 SV=1	NARL_ECOLI	23927.5	1	2	2	2	0.000377	0.088	VEAAVWVHQER	R	I	0.995	25.5	25	25.5	0	0	1	0	2	1323.68	402.069	50647.5	204	214
Ecoli-2	Protein CyaY OS=Escherichia coli (strain K12) GN=cyaY PE=1 SV=1	CYAY_ECOLI	12231.7	1	2	2	2	0.000377	0.34	LADQLWLTIEER	R	L	0.997	60.3	25	60.3	0	1	0	0	2	1486.79	1262.5	24606	9	20
Ecoli-2	Protein CyaY OS=Escherichia coli (strain K12) GN=cyaY PE=1 SV=1	CYAY_ECOLI	12231.7	1	2	2	2	0.000377	0.34	SGETFWDLLEQAATQQAGETVSFR	R	-	0.997	85.3	25	85.3	0	0	1	0	2	2671.26	1868.87	38630.6	83	106
Ecoli-2	Isocitrate dehydrogenase [NADP] OS=Escherichia coli (strain K12) GN=icd PE=1 SV=1	IDH_ECOLI	45758	1	13	19	43	0.0081	0.394	AAIEYAIANDR	R	D	0.997	65.1	25	42.8	0	3	2	0	2	1206.61	498.475	252851	212	222
Ecoli-2	Isocitrate dehydrogenase [NADP] OS=Escherichia coli (strain K12) GN=icd PE=1 SV=1	IDH_ECOLI	45758	1	13	19	43	0.0081	0.394	DSVTLVHK	R	G	0.99	57.9	25	45	0	2	2	0	2	898.499	150.244	154960	223	230
Ecoli-2	Isocitrate dehydrogenase [NADP] OS=Escherichia coli (strain K12) GN=icd PE=1 SV=1	IDH_ECOLI	45758	1	13	19	43	0.0081	0.394	EEFGGELIDGGPWLK	R	V	0.997	84.5	25	76.6	0	3	2	0	2	1646.81	1299.3	212193	251	265
Ecoli-2	Isocitrate dehydrogenase [NADP] OS=Escherichia coli (strain K12) GN=icd PE=1 SV=1	IDH_ECOLI	45758	1	13	19	43	0.0081	0.394	ENSEDIYAGIEWK	R	A	0.997	96.3	25	96.3	0	2	1	0	2	1553.71	870.695	113795	154	166
Ecoli-2	Isocitrate dehydrogenase [NADP] OS=Escherichia coli (strain K12) GN=icd PE=1 SV=1	IDH_ECOLI	45758	1	13	19	43	0.0081	0.394	GPLTTPVGGGIR	K	S	0.997	48.6	25	48.6	0	4	0	0	2	1124.64	585.333	142742	101	112
Ecoli-2	Isocitrate dehydrogenase [NADP] OS=Escherichia coli (strain K12) GN=icd PE=1 SV=1	IDH_ECOLI	45758	1	13	19	43	0.0081	0.394	HPELTDMVIFR	K	E	0.997	46	25	46	0	1	3	0	2	1357.69	1075.96	136642	143	153
Ecoli-2	Isocitrate dehydrogenase [NADP] OS=Escherichia coli (strain K12) GN=icd PE=1 SV=1	IDH_ECOLI	45758	1	13	19	43	0.0081	0.394	LNVPENPIIPYIEGDGIGVDVTPAMLK	K	V	0.997	73.9	25	73.9	0	0	2	0	2	2864.51	1839.06	130734	21	47
Ecoli-2	Isocitrate dehydrogenase [NADP] OS=Escherichia coli (strain K12) GN=icd PE=1 SV=1	IDH_ECOLI	45758	1	13	19	43	0.0081	0.394	QELDLYICLRPVR	R	Y	0.994	24.4	25	18.9	0	0	2	0	2	1674.9	1145.66	173740	120	132
Ecoli-2	Isocitrate dehydrogenase [NADP] OS=Escherichia coli (strain K12) GN=icd PE=1 SV=1	IDH_ECOLI	45758	1	13	19	43	0.0081	0.394	STQVYGQDVWLPAETLDLIR	K	E	0.997	84.2	25	84.2	0	3	3	0	2	2304.19	1728.95	291678	74	93
Ecoli-2	Isocitrate dehydrogenase [NADP] OS=Escherichia coli (strain K12) GN=icd PE=1 SV=1	IDH_ECOLI	45758	1	13	19	43	0.0081	0.394	TVTYDFER	K	L	0.99	32.7	25	25.7	0	2	0	0	2	1030.48	381.311	98606	388	395
Ecoli-2	Isocitrate dehydrogenase [NADP] OS=Escherichia coli (strain K12) GN=icd PE=1 SV=1	IDH_ECOLI	45758	1	13	19	43	0.0081	0.394	VVDAAVEK	K	A	0.99	55.6	25	48.6	0	2	0	0	2	830.462	98.651	138942	48	55
Ecoli-2	Isocitrate dehydrogenase [NADP] OS=Escherichia coli (strain K12) GN=icd PE=1 SV=1	IDH_ECOLI	45758	1	13	19	43	0.0081	0.394	VVVPAQGK	K	K	0.99	35.6	25	35.6	0	2	0	0	2	797.488	127.171	106114	5	12
Ecoli-2	Isocitrate dehydrogenase [NADP] OS=Escherichia coli (strain K12) GN=icd PE=1 SV=1	IDH_ECOLI	45758	1	13	19	43	0.0081	0.394	YYQGTPSPVK	R	H	0.997	51.5	25	48.8	0	2	0	0	2	1139.57	228.775	91017.2	133	142
Ecoli-2	Uncharacterized N-acetyltransferase YhbS OS=Escherichia coli (strain K12) GN=yhbS PE=3 SV=1	YHBS_ECOLI	18533.9	0.966	1	2	4	0.000754	0.0898	VEIPIDAPGIDALLR	R	R	0.997	49	25	49	0	2	2	0	2	1591.91	1614.47	191317	5	19
Ecoli-2	Elongation factor P-like protein OS=Escherichia coli (strain K12) GN=yeiP PE=1 SV=1	EFPL_ECOLI	21533.4	1	1	1	2	0.000377	0.0737	FKGDDIVDTVTLTR	R	R	0.997	41.8	25	41.8	0	0	2	0	2	1579.83	865.48	62789.5	56	69
Ecoli-2	Uncharacterized protein YjaG OS=Escherichia coli (strain K12) GN=yjaG PE=4 SV=1	YJAG_ECOLI	22613	0.966	1	1	2	0.000377	0.0612	ILDLIWETLTVK	R	D	0.997	52.1	25	39.2	0	2	0	0	2	1443.85	1777.1	46983.2	51	62
Ecoli-2	Protein YihD OS=Escherichia coli (strain K12) GN=yihD PE=1 SV=1	YIHD_ECOLI	10273.7	1	4	5	8	0.00151	0.629	DAVIPGLQK	K	D	0.997	34.9	25	26.8	0	1	0	0	2	940.546	586.858	28447.6	62	70
Ecoli-2	Protein YihD OS=Escherichia coli (strain K12) GN=yihD PE=1 SV=1	YIHD_ECOLI	10273.7	1	4	5	8	0.00151	0.629	EPDLNLLQFLQK	K	L	0.997	65.6	25	58.7	0	2	0	0	2	1457.8	1589.89	58501	20	31
Ecoli-2	Protein YihD OS=Escherichia coli (strain K12) GN=yihD PE=1 SV=1	YIHD_ECOLI	10273.7	1	4	5	8	0.00151	0.629	ESGFDGELADLTDDILIYHLK	K	M	0.997	53.8	25	53.8	0	0	2	0	2	2364.16	1776.32	120591	35	55
Ecoli-2	Protein YihD OS=Escherichia coli (strain K12) GN=yihD PE=1 SV=1	YIHD_ECOLI	10273.7	1	4	5	8	0.00151	0.629	LNEVIELLQPAWQK	R	E	0.997	71.5	25	67.7	0	2	1	0	2	1680.93	1441.02	95036.3	6	19
Ecoli-2	Orotidine 5'-phosphate decarboxylase OS=Escherichia coli (strain K12) GN=pyrF PE=1 SV=1	PYRF_ECOLI	26350.1	1	2	2	2	0.000377	0.102	AVTNSPVVVALDYHNR	R	D	0.997	33.4	25	33.4	0	0	1	0	2	1754.92	825.053	41406.3	11	26
Ecoli-2	Orotidine 5'-phosphate decarboxylase OS=Escherichia coli (strain K12) GN=pyrF PE=1 SV=1	PYRF_ECOLI	26350.1	1	2	2	2	0.000377	0.102	GFDIFLDLK	R	F	0.993	36.5	25	36.5	0	1	0	0	2	1067.58	1468.33	25596.1	65	73
Ecoli-2	Trigger factor OS=Escherichia coli (strain K12) GN=tig PE=1 SV=1	TIG_ECOLI	48192.9	1	13	16	31	0.00584	0.396	AGEEFTIDVTFPEEYHAENLK	K	G	0.997	42.7	25	42.7	0	0	2	0	2	2439.14	1219.44	139093	207	227
Ecoli-2	Trigger factor OS=Escherichia coli (strain K12) GN=tig PE=1 SV=1	TIG_ECOLI	48192.9	1	13	16	31	0.00584	0.396	ANDIDVPAALIDSEIDVLR	K	R	0.997	90.9	25	90.9	0	2	2	0	2	2039.07	1694.89	150171	297	315
Ecoli-2	Trigger factor OS=Escherichia coli (strain K12) GN=tig PE=1 SV=1	TIG_ECOLI	48192.9	1	13	16	31	0.00584	0.396	ELFEEQAK	R	R	0.99	32.2	25	32.2	0	2	0	0	2	993.489	285.37	68480.5	335	342
Ecoli-2	Trigger factor OS=Escherichia coli (strain K12) GN=tig PE=1 SV=1	TIG_ECOLI	48192.9	1	13	16	31	0.00584	0.396	ELPELTAEFIK	R	R	0.997	51.1	25	44.3	0	3	0	0	2	1289.7	1214.16	153275	244	254
Ecoli-2	Trigger factor OS=Escherichia coli (strain K12) GN=tig PE=1 SV=1	TIG_ECOLI	48192.9	1	13	16	31	0.00584	0.396	FGVEDGSVEGLR	R	A	0.997	79.8	25	76.2	0	2	0	0	2	1264.62	643.229	69157.2	256	267
Ecoli-2	Trigger factor OS=Escherichia coli (strain K12) GN=tig PE=1 SV=1	TIG_ECOLI	48192.9	1	13	16	31	0.00584	0.396	INPAGAPTYVPGEYK	K	L	0.997	73.9	25	66	0	2	0	0	2	1576.8	625.677	110527	84	98
Ecoli-2	Trigger factor OS=Escherichia coli (strain K12) GN=tig PE=1 SV=1	TIG_ECOLI	48192.9	1	13	16	31	0.00584	0.396	NFIDAIIK	R	E	0.99	26.6	25	17.3	0	2	0	0	2	933.54	1099.14	65946.6	74	81
Ecoli-2	Trigger factor OS=Escherichia coli (strain K12) GN=tig PE=1 SV=1	TIG_ECOLI	48192.9	1	13	16	31	0.00584	0.396	NVALEEQAVEAVLAK	R	A	0.997	87.2	25	87.2	0	1	2	0	2	1583.86	1188.64	127269	400	414
Ecoli-2	Trigger factor OS=Escherichia coli (strain K12) GN=tig PE=1 SV=1	TIG_ECOLI	48192.9	1	13	16	31	0.00584	0.396	SELVNVAK	K	K	0.99	25.9	25	20.6	0	1	0	0	2	859.488	267.494	58060.4	30	37
Ecoli-2	Trigger factor OS=Escherichia coli (strain K12) GN=tig PE=1 SV=1	TIG_ECOLI	48192.9	1	13	16	31	0.00584	0.396	SQAIEGLVK	K	A	0.997	42	25	33.4	0	2	0	0	2	944.541	449.078	80104.7	288	296
Ecoli-2	Trigger factor OS=Escherichia coli (strain K12) GN=tig PE=1 SV=1	TIG_ECOLI	48192.9	1	13	16	31	0.00584	0.396	VTIDFTGSVDGEEFEGGK	R	A	0.997	73.1	25	73.1	0	2	0	0	2	1886.87	963.902	60248.9	164	181
Ecoli-2	Trigger factor OS=Escherichia coli (strain K12) GN=tig PE=1 SV=1	TIG_ECOLI	48192.9	1	13	16	31	0.00584	0.396	VTITIAADSIETAVK	R	S	0.997	87.9	25	76.2	0	2	1	0	2	1531.86	1090.2	131994	15	29
Ecoli-2	Trigger factor OS=Escherichia coli (strain K12) GN=tig PE=1 SV=1	TIG_ECOLI	48192.9	1	13	16	31	0.00584	0.396	VVVGLLLGEVIR	R	T	0.997	64.3	25	64.3	0	3	0	0	2	1266.81	1611.79	105706	345	356
Ecoli-2	Enamine/imine deaminase OS=Escherichia coli (strain K12) GN=ridA PE=1 SV=2	RIDA_ECOLI	13611.4	1	5	6	12	0.00226	0.719	AIVEAAGLK	K	V	0.997	46.2	25	38.7	0	2	0	0	2	871.525	412.572	142380	59	67
Ecoli-2	Enamine/imine deaminase OS=Escherichia coli (strain K12) GN=ridA PE=1 SV=2	RIDA_ECOLI	13611.4	1	5	6	12	0.00226	0.719	DLNDFATVNATYEAFFTEHNATFPAR	K	S	0.997	44.3	25	44.3	0	0	2	0	2	2962.36	1556.45	82277.2	80	105
Ecoli-2	Enamine/imine deaminase OS=Escherichia coli (strain K12) GN=ridA PE=1 SV=2	RIDA_ECOLI	13611.4	1	5	6	12	0.00226	0.719	IEIEAIAVR	K	-	0.997	53	25	0	0	4	0	0	2	1013.6	823.637	174589	119	127
Ecoli-2	Enamine/imine deaminase OS=Escherichia coli (strain K12) GN=ridA PE=1 SV=2	RIDA_ECOLI	13611.4	1	5	6	12	0.00226	0.719	TGEVPADVAAQAR	K	Q	0.997	74.4	25	73.5	0	2	0	0	2	1284.65	322.484	111630	39	51
Ecoli-2	Enamine/imine deaminase OS=Escherichia coli (strain K12) GN=ridA PE=1 SV=2	RIDA_ECOLI	13611.4	1	5	6	12	0.00226	0.719	TIATENAPAAIGPYVQGVDLGNMIITSGQIPVNPK	K	T	0.997	48.3	25	48.3	0	0	1	1	2	3549.86	1667.61	89928.7	4	38
Ecoli-2	N-succinylarginine dihydrolase OS=Escherichia coli (strain K12) GN=astB PE=1 SV=1	ASTB_ECOLI	49298.2	1	1	1	1	0.000188	0.0291	LTAADLADPQLLR	R	E	0.997	52.2	25	48.2	0	1	0	0	2	1396.78	1061.91	37244.5	406	418
Ecoli-2	Inner membrane protein YebE OS=Escherichia coli (strain K12) GN=yebE PE=1 SV=2	YEBE_ECOLI	23687.7	0.966	1	2	2	0.000377	0.0685	VLIEQAIEQPLDPQR	R	L	0.997	75.7	25	75.7	0	1	1	0	2	1748.95	1033.46	53997	142	156
Ecoli-2	UPF0345 protein YaiE OS=Escherichia coli (strain K12) GN=yaiE PE=3 SV=1	YAIE_ECOLI	10234.1	0.966	1	1	2	0.000377	0.117	SIGFSSSSTGR	K	A	0.997	42.6	25	42.6	0	2	0	0	2	1085.52	239.375	58406.7	14	24
Ecoli-2	Cell division protein FtsZ OS=Escherichia coli (strain K12) GN=ftsZ PE=1 SV=1	FTSZ_ECOLI	40324	0.966	1	1	1	0.000188	0.0313	EPDYLDIPAFLR	K	K	0.997	42.9	25	42.9	0	1	0	0	2	1448.74	1508.72	26029	368	379
Ecoli-2	Fructose-bisphosphate aldolase class 2 OS=Escherichia coli (strain K12) GN=fbaA PE=1 SV=2	ALF_ECOLI	39147.3	1	8	13	32	0.00603	0.279	AFQELNAIDVL	K	-	0.997	80.1	25	72.7	0	2	0	0	2	1232.65	1380.76	78184.7	349	359
Ecoli-2	Fructose-bisphosphate aldolase class 2 OS=Escherichia coli (strain K12) GN=fbaA PE=1 SV=2	ALF_ECOLI	39147.3	1	8	13	32	0.00603	0.279	ANEAYLQGQLGNPK	K	G	0.997	84.7	25	84.7	0	2	2	0	2	1502.76	460.326	155991	306	319
Ecoli-2	Fructose-bisphosphate aldolase class 2 OS=Escherichia coli (strain K12) GN=fbaA PE=1 SV=2	ALF_ECOLI	39147.3	1	8	13	32	0.00603	0.279	DSQEYVSK	R	K	0.99	43.2	25	29.7	0	2	0	0	2	955.437	60.179	34750.6	244	251
Ecoli-2	Fructose-bisphosphate aldolase class 2 OS=Escherichia coli (strain K12) GN=fbaA PE=1 SV=2	ALF_ECOLI	39147.3	1	8	13	32	0.00603	0.279	DSVSYGVVK	K	M	0.997	54.4	25	38.9	0	2	0	0	2	953.494	275.654	93582.3	277	285
Ecoli-2	Fructose-bisphosphate aldolase class 2 OS=Escherichia coli (strain K12) GN=fbaA PE=1 SV=2	ALF_ECOLI	39147.3	1	8	13	32	0.00603	0.279	ENNFALPAVNCVGTDSINAVLETAAK	K	V	0.997	82.1	25	82.1	0	2	2	0	2	2718.34	1580.04	191224	27	52
Ecoli-2	Fructose-bisphosphate aldolase class 2 OS=Escherichia coli (strain K12) GN=fbaA PE=1 SV=2	ALF_ECOLI	39147.3	1	8	13	32	0.00603	0.279	IFDFVKPGVITGDDVQK	K	V	0.997	48.9	25	48.9	0	2	4	0	2	1878	1110.99	410741	4	20
Ecoli-2	Fructose-bisphosphate aldolase class 2 OS=Escherichia coli (strain K12) GN=fbaA PE=1 SV=2	ALF_ECOLI	39147.3	1	8	13	32	0.00603	0.279	KLLPWIDGLLDAGEK	K	H	0.997	52.2	25	52.2	0	1	4	0	2	1667.94	1593	169288	115	129
Ecoli-2	Fructose-bisphosphate aldolase class 2 OS=Escherichia coli (strain K12) GN=fbaA PE=1 SV=2	ALF_ECOLI	39147.3	1	8	13	32	0.00603	0.279	LLPWIDGLLDAGEK	K	H	0.997	59.9	25	56	0	4	3	0	2	1539.84	1745.43	326571	116	129
Ecoli-2	Probable transcriptional regulatory protein YebC OS=Escherichia coli (strain K12) GN=yebC PE=1 SV=1	YEBC_ECOLI	26423.2	0.999	1	1	1	0.000188	0.0366	DALEAAGLK	R	A	0.99	31.1	25	28.2	0	1	0	0	2	887.483	414.676	34589.1	184	192
Ecoli-2	Thiol:disulfide interchange protein DsbA OS=Escherichia coli (strain K12) GN=dsbA PE=1 SV=1	DSBA_ECOLI	23104.3	1	5	5	8	0.00151	0.24	AAADVQLR	K	G	0.99	68.4	25	50.8	0	2	0	0	2	843.468	181.87	56795.2	160	167
Ecoli-2	Thiol:disulfide interchange protein DsbA OS=Escherichia coli (strain K12) GN=dsbA PE=1 SV=1	DSBA_ECOLI	23104.3	1	5	5	8	0.00151	0.24	DVFINAGIK	R	G	0.988	25	25	21	0	1	0	0	2	976.546	712.098	41175.6	129	137
Ecoli-2	Thiol:disulfide interchange protein DsbA OS=Escherichia coli (strain K12) GN=dsbA PE=1 SV=1	DSBA_ECOLI	23104.3	1	5	5	8	0.00151	0.24	GEEYDAAWNSFVVK	K	S	0.997	37.8	25	37.8	0	1	0	0	2	1614.74	1031.56	17321.6	138	151
Ecoli-2	Thiol:disulfide interchange protein DsbA OS=Escherichia coli (strain K12) GN=dsbA PE=1 SV=1	DSBA_ECOLI	23104.3	1	5	5	8	0.00151	0.24	SLVAQQEK	K	A	0.964	23.8	25	10.4	0	1	0	0	2	902.494	89.157	38580.7	152	159
Ecoli-2	Thiol:disulfide interchange protein DsbA OS=Escherichia coli (strain K12) GN=dsbA PE=1 SV=1	DSBA_ECOLI	23104.3	1	5	5	8	0.00151	0.24	VTVPLFEGVQK	K	T	0.997	41	25	41	0	3	0	0	2	1216.69	1023.67	119953	107	117
Ecoli-2	Cob(I)yrinic acid a,c-diamide adenosyltransferase OS=Escherichia coli (strain K12) GN=btuR PE=3 SV=1	BTUR_ECOLI	21998.4	0.966	1	1	2	0.000377	0.0816	DILELADTVSELRPVK	R	H	0.997	29	25	29	0	0	2	0	2	1798	1464.9	88636.7	166	181
Ecoli-2	Iron-sulfur cluster assembly scaffold protein IscU OS=Escherichia coli (strain K12) GN=iscU PE=1 SV=1	ISCU_ECOLI	13848.9	1	3	3	9	0.0017	0.289	IHCSILAEDAIK	K	A	0.997	28	25	25.6	0	0	2	0	2	1369.71	611.771	103758	104	115
Ecoli-2	Iron-sulfur cluster assembly scaffold protein IscU OS=Escherichia coli (strain K12) GN=iscU PE=1 SV=1	ISCU_ECOLI	13848.9	1	3	3	9	0.0017	0.289	NTDIAEELELPPVK	K	I	0.997	103	25	103	0	5	0	0	2	1567.82	1118.27	161373	90	103
Ecoli-2	Iron-sulfur cluster assembly scaffold protein IscU OS=Escherichia coli (strain K12) GN=iscU PE=1 SV=1	ISCU_ECOLI	13848.9	1	3	3	9	0.0017	0.289	VNDEGIIEDAR	K	F	0.997	75.1	25	72.2	0	2	0	0	2	1230.6	393.02	49345.5	47	57
Ecoli-2	Glutamate-1-semialdehyde 2,1-aminomutase OS=Escherichia coli (strain K12) GN=hemL PE=1 SV=2	GSA_ECOLI	45366.3	1	2	3	4	0.000754	0.0681	ALCDEFGALLIIDEVMTGFR	R	V	0.997	47.2	25	47.2	0	1	1	0	2	2270.12	2069.92	60257	225	244
Ecoli-2	Glutamate-1-semialdehyde 2,1-aminomutase OS=Escherichia coli (strain K12) GN=hemL PE=1 SV=2	GSA_ECOLI	45366.3	1	2	3	4	0.000754	0.0681	NAVIEAAER	R	G	0.997	30.8	25	30.1	0	2	0	0	2	972.511	211.447	49807	73	81
Ecoli-2	Galactitol-specific phosphotransferase enzyme IIB component OS=Escherichia coli (strain K12) GN=gatB PE=1 SV=2	PTKB_ECOLI	10222.2	1	1	1	2	0.000377	0.202	VNEIETYMDGVHLICTTAK	R	V	0.997	50.3	25	50.3	0	0	2	0	2	2194.05	1185.86	146614	41	59
Ecoli-2	Ribonuclease 3 OS=Escherichia coli (strain K12) GN=rnc PE=1 SV=1	RNC_ECOLI	25550.6	0.966	1	1	1	0.000188	0.115	ESILADTVEALIGGVFLDSDIQTVEK	R	L	0.997	87.3	25	87.3	0	0	1	0	2	2762.43	2069.24	44331.8	109	134
Ecoli-2	Transaldolase B OS=Escherichia coli (strain K12) GN=talB PE=1 SV=2	TALB_ECOLI	35220.9	1	11	12	22	0.00415	0.461	ACAEAGVFLISPFVGR	R	I	0.997	73.3	25	73.3	0	1	0	0	2	1693.87	1511.46	40344.8	166	181
Ecoli-2	Transaldolase B OS=Escherichia coli (strain K12) GN=talB PE=1 SV=2	TALB_ECOLI	35220.9	1	11	12	22	0.00415	0.461	AQQIVDATDK	R	L	0.997	45.7	25	45.7	0	2	0	0	2	1088.56	128.675	96019.4	67	76
Ecoli-2	Transaldolase B OS=Escherichia coli (strain K12) GN=talB PE=1 SV=2	TALB_ECOLI	35220.9	1	11	12	22	0.00415	0.461	ELAESEGAIER	K	K	0.997	87.9	25	79.2	0	2	0	0	2	1203.59	228.941	49343	251	261
Ecoli-2	Transaldolase B OS=Escherichia coli (strain K12) GN=talB PE=1 SV=2	TALB_ECOLI	35220.9	1	11	12	22	0.00415	0.461	EYAPAEDPGVVSVSEIYQYYK	K	E	0.991	23.4	25	23.4	0	0	1	0	2	2407.13	1260.59	25911.4	194	214
Ecoli-2	Transaldolase B OS=Escherichia coli (strain K12) GN=talB PE=1 SV=2	TALB_ECOLI	35220.9	1	11	12	22	0.00415	0.461	ISTEVDAR	R	L	0.99	34.5	25	25.6	0	2	0	0	2	890.458	121.605	93857.2	93	100
Ecoli-2	Transaldolase B OS=Escherichia coli (strain K12) GN=talB PE=1 SV=2	TALB_ECOLI	35220.9	1	11	12	22	0.00415	0.461	LAVNIGLEILK	K	L	0.997	56.7	25	56.7	0	2	0	0	2	1182.75	1395.01	73512.6	77	87
Ecoli-2	Transaldolase B OS=Escherichia coli (strain K12) GN=talB PE=1 SV=2	TALB_ECOLI	35220.9	1	11	12	22	0.00415	0.461	LIDDAVAWAK	K	Q	0.997	59.7	25	59.7	0	2	0	0	2	1101.59	782.641	68271.7	51	60
Ecoli-2	Transaldolase B OS=Escherichia coli (strain K12) GN=talB PE=1 SV=2	TALB_ECOLI	35220.9	1	11	12	22	0.00415	0.461	LSYDTEASIAK	R	A	0.997	60.6	25	58.8	0	2	0	0	2	1197.6	392.898	62933.3	101	111
Ecoli-2	Transaldolase B OS=Escherichia coli (strain K12) GN=talB PE=1 SV=2	TALB_ECOLI	35220.9	1	11	12	22	0.00415	0.461	LYNDAGISNDR	K	I	0.997	42.3	25	42.3	0	1	0	0	2	1237.58	202.343	21007.9	118	128
Ecoli-2	Transaldolase B OS=Escherichia coli (strain K12) GN=talB PE=1 SV=2	TALB_ECOLI	35220.9	1	11	12	22	0.00415	0.461	LYQPQDATTNPSLILNAAQIPEYR	K	K	0.997	73.7	25	73.7	0	0	2	0	2	2716.39	1329.04	137756	26	49
Ecoli-2	Transaldolase B OS=Escherichia coli (strain K12) GN=talB PE=1 SV=2	TALB_ECOLI	35220.9	1	11	12	22	0.00415	0.461	NIGEILELAGCDR	R	L	0.997	73.3	25	73.3	0	3	2	0	2	1459.72	1161.2	248717	229	241
Ecoli-2	Universal stress protein E OS=Escherichia coli (strain K12) GN=uspE PE=1 SV=2	USPE_ECOLI	35706.8	1	5	5	11	0.00207	0.294	ALVAVNLASEEPYHNALNEK	K	L	0.997	35.3	25	34.8	0	0	2	0	2	2182.11	959.076	123720	156	175
Ecoli-2	Universal stress protein E OS=Escherichia coli (strain K12) GN=uspE PE=1 SV=2	USPE_ECOLI	35706.8	1	5	5	11	0.00207	0.294	GLPEEVIPDLAEHLQAGIVVLGTVGR	K	T	0.997	31	25	31	0	0	2	0	2	2682.48	1945.32	117692	248	273
Ecoli-2	Universal stress protein E OS=Escherichia coli (strain K12) GN=uspE PE=1 SV=2	USPE_ECOLI	35706.8	1	5	5	11	0.00207	0.294	LEAVIFTPTDWHLLR	R	K	0.997	44.5	25	44.5	0	0	2	0	2	1810.99	1560.34	125760	122	136
Ecoli-2	Universal stress protein E OS=Escherichia coli (strain K12) GN=uspE PE=1 SV=2	USPE_ECOLI	35706.8	1	5	5	11	0.00207	0.294	TGISAAFLGNTAEQVIDHLR	R	C	0.997	76.4	25	76.4	0	0	3	0	2	2113.1	1687.54	175618	274	293
Ecoli-2	Universal stress protein E OS=Escherichia coli (strain K12) GN=uspE PE=1 SV=2	USPE_ECOLI	35706.8	1	5	5	11	0.00207	0.294	YYLNAGVPIEIK	K	V	0.997	52.8	25	52.8	0	2	0	0	2	1379.76	1099.47	76487.2	78	89
Ecoli-2	5'-methylthioadenosine/S-adenosylhomocysteine nucleosidase OS=Escherichia coli (strain K12) GN=mtnN PE=1 SV=1	MTNN_ECOLI	24354.1	1	3	4	7	0.00132	0.224	AISDVADQQSHLSFDEFLAVAAK	R	Q	0.997	53.3	25	50.5	0	0	1	0	2	2462.22	1410.59	52974.2	194	216
Ecoli-2	5'-methylthioadenosine/S-adenosylhomocysteine nucleosidase OS=Escherichia coli (strain K12) GN=mtnN PE=1 SV=1	MTNN_ECOLI	24354.1	1	3	4	7	0.00132	0.224	LIAAAEACIAELNLNAVR	K	G	0.997	90.2	25	90.2	0	2	2	0	2	1912.03	1318.84	213947	125	142
Ecoli-2	5'-methylthioadenosine/S-adenosylhomocysteine nucleosidase OS=Escherichia coli (strain K12) GN=mtnN PE=1 SV=1	MTNN_ECOLI	24354.1	1	3	4	7	0.00132	0.224	VGDIVVSDEAR	K	Y	0.997	57.1	25	50.1	0	2	0	0	2	1159.6	362.092	68258.2	86	96
Ecoli-2	Protein FdhE OS=Escherichia coli (strain K12) GN=fdhE PE=1 SV=2	FDHE_ECOLI	34747.9	0.966	1	2	3	0.000565	0.0518	IEAVADDLASLVLDAR	K	M	0.997	110	25	110	0	2	1	0	2	1670.9	1609.67	87893.4	273	288
Ecoli-2	Membrane protein insertase YidC OS=Escherichia coli (strain K12) GN=yidC PE=1 SV=2	YIDC_ECOLI	61528	0.966	1	1	1	0.000188	0.0201	TDVLDLTINTR	K	G	0.997	53.8	25	52.8	0	1	0	0	2	1260.68	942.929	32001.1	65	75
Ecoli-2	Iron-binding protein IscA OS=Escherichia coli (strain K12) GN=iscA PE=1 SV=1	ISCA_ECOLI	11555.9	1	2	2	3	0.000565	0.234	SITLSDSAAAR	M	V	0.995	28.3	25	14.5	0	1	0	0	1	1091.57	304.714	31641.7	2	12
Ecoli-2	Iron-binding protein IscA OS=Escherichia coli (strain K12) GN=iscA PE=1 SV=1	ISCA_ECOLI	11555.9	1	2	2	3	0.000565	0.234	SLQFLDGTQLDFVK	K	E	0.997	69	25	69	0	2	0	0	2	1610.84	1387.56	51580.6	68	81
Ecoli-2	3-oxoacyl-[acyl-carrier-protein] synthase 3 OS=Escherichia coli (strain K12) GN=fabH PE=1 SV=1	FABH_ECOLI	33515.2	0.966	1	1	3	0.000565	0.0662	VAVTELAHIVDETLAANNLDR	K	S	0.997	46.3	25	46.3	0	0	3	0	2	2264.19	1668.87	156646	215	235
Ecoli-2	Cell division protein FtsA OS=Escherichia coli (strain K12) GN=ftsA PE=1 SV=1	FTSA_ECOLI	45328.8	0.95	1	1	1	0.000188	0.0429	YTELLNLVNEEILQLQEK	R	L	0.996	31.1	25	31.1	0	0	1	0	2	2189.17	1852.03	22570.9	301	318
Ecoli-2	3-oxoacyl-[acyl-carrier-protein] synthase 2 OS=Escherichia coli (strain K12) GN=fabF PE=1 SV=2	FABF_ECOLI	43046.6	1	5	5	8	0.00151	0.213	ALLAGQSGISLIDHFDTSAYATK	K	F	0.997	54.8	25	54.8	0	0	2	0	2	2379.22	1332.32	150415	27	49
Ecoli-2	3-oxoacyl-[acyl-carrier-protein] synthase 2 OS=Escherichia coli (strain K12) GN=fabF PE=1 SV=2	FABF_ECOLI	43046.6	1	5	5	8	0.00151	0.213	DAGIEASQIGYVNAHGTSTPAGDK	R	A	0.997	39.9	25	39.9	0	0	1	0	2	2359.12	581.599	37059	290	313
Ecoli-2	3-oxoacyl-[acyl-carrier-protein] synthase 2 OS=Escherichia coli (strain K12) GN=fabF PE=1 SV=2	FABF_ECOLI	43046.6	1	5	5	8	0.00151	0.213	DFNCEDIISR	K	K	0.997	62.6	25	62.6	0	2	0	0	2	1268.56	586.065	54442.3	56	65
Ecoli-2	3-oxoacyl-[acyl-carrier-protein] synthase 2 OS=Escherichia coli (strain K12) GN=fabF PE=1 SV=2	FABF_ECOLI	43046.6	1	5	5	8	0.00151	0.213	GPSISIATACTSGVHNIGHAAR	R	I	0.975	38.8	25	38.8	0	0	0	1	2	2177.09	603.127	45261.4	155	176
Ecoli-2	3-oxoacyl-[acyl-carrier-protein] synthase 2 OS=Escherichia coli (strain K12) GN=fabF PE=1 SV=2	FABF_ECOLI	43046.6	1	5	5	8	0.00151	0.213	TIFGEAASR	K	V	0.997	42.1	25	42.1	0	2	0	0	2	951.489	346.38	73265.1	321	329
Ecoli-2	Alkyl hydroperoxide reductase subunit F OS=Escherichia coli (strain K12) GN=ahpF PE=1 SV=2	AHPF_ECOLI	56178.2	1	5	5	8	0.00151	0.142	EAQSLLEQIR	K	H	0.997	35	25	34.2	0	1	0	0	2	1186.64	729.207	22739	104	113
Ecoli-2	Alkyl hydroperoxide reductase subunit F OS=Escherichia coli (strain K12) GN=ahpF PE=1 SV=2	AHPF_ECOLI	56178.2	1	5	5	8	0.00151	0.142	ELLAEIAELSDK	K	V	0.997	54.4	25	54.4	0	2	0	0	2	1330.71	1195.9	79501.6	38	49
Ecoli-2	Alkyl hydroperoxide reductase subunit F OS=Escherichia coli (strain K12) GN=ahpF PE=1 SV=2	AHPF_ECOLI	56178.2	1	5	5	8	0.00151	0.142	LIPAAVEGGLHQIETASGAVLK	K	A	0.997	35.5	25	35.5	0	0	2	0	2	2174.22	1426.24	121697	293	314
Ecoli-2	Alkyl hydroperoxide reductase subunit F OS=Escherichia coli (strain K12) GN=ahpF PE=1 SV=2	AHPF_ECOLI	56178.2	1	5	5	8	0.00151	0.142	LTKPVELIATLDDSAK	K	S	0.997	34.5	25	34.5	0	0	2	0	2	1713.96	1096.38	78218	17	32
Ecoli-2	Alkyl hydroperoxide reductase subunit F OS=Escherichia coli (strain K12) GN=ahpF PE=1 SV=2	AHPF_ECOLI	56178.2	1	5	5	8	0.00151	0.142	NVDIILNAQTTEVK	K	G	0.997	65.2	25	65.2	0	1	0	0	2	1557.85	855.654	24897.1	405	418
Ecoli-2	Malonyl CoA-acyl carrier protein transacylase OS=Escherichia coli (strain K12) GN=fabD PE=1 SV=2	FABD_ECOLI	32416.4	1	1	2	3	0.000565	0.055	ITFNAPTVPVVNNVDVK	K	C	0.997	73.9	25	73.9	0	2	1	0	2	1827	1159.09	122480	219	235
Ecoli-2	50S ribosomal protein L9 OS=Escherichia coli (strain K12) GN=rplI PE=1 SV=1	RL9_ECOLI	15768.7	1	4	4	8	0.00151	0.349	DIADAVTAAGVEVAK	R	S	0.997	79.1	25	77.7	0	2	0	0	2	1429.75	875.073	81315.9	98	112
Ecoli-2	50S ribosomal protein L9 OS=Escherichia coli (strain K12) GN=rplI PE=1 SV=1	RL9_ECOLI	15768.7	1	4	4	8	0.00151	0.349	INALETVTIASK	K	A	0.997	81.5	25	81.5	0	2	0	0	2	1259.72	795.854	69112.7	72	83
Ecoli-2	50S ribosomal protein L9 OS=Escherichia coli (strain K12) GN=rplI PE=1 SV=1	RL9_ECOLI	15768.7	1	4	4	8	0.00151	0.349	LAEVLAAANAR	K	A	0.997	56.1	25	53.8	0	2	0	0	2	1098.63	527.154	54995.6	58	68
Ecoli-2	50S ribosomal protein L9 OS=Escherichia coli (strain K12) GN=rplI PE=1 SV=1	RL9_ECOLI	15768.7	1	4	4	8	0.00151	0.349	VANLGSLGDQVNVK	K	A	0.997	73.4	25	69.5	0	2	0	0	2	1413.77	694.81	69927	9	22
Ecoli-2	N-acetylmuramic acid 6-phosphate etherase OS=Escherichia coli (strain K12) GN=murQ PE=1 SV=1	MURQ_ECOLI	31219.6	0.966	1	1	2	0.000377	0.0705	VLPDIAAAIDVIHAQVSGGGR	R	L	0.997	33.1	25	33.1	0	0	2	0	2	2059.13	1639.11	92763.3	44	64
Ecoli-2	Cysteine desulfurase IscS OS=Escherichia coli (strain K12) GN=iscS PE=1 SV=1	ISCS_ECOLI	45090.7	0.99	1	1	1	0.000188	0.0347	ALGLNDELAHSSIR	R	F	0.979	24.7	25	24.7	0	0	1	0	2	1495.79	698.873	29134.1	341	354
Ecoli-2	Methylglyoxal synthase OS=Escherichia coli (strain K12) GN=mgsA PE=1 SV=1	MGSA_ECOLI	16918.8	0.966	1	1	1	0.000188	0.138	IDVLIFFWDPLNAVPHDPDVK	K	A	0.997	44.9	25	44.9	0	0	1	0	2	2450.28	1990.46	43887.4	83	103
Ecoli-2	Uncharacterized protein YeaC OS=Escherichia coli (strain K12) GN=yeaC PE=4 SV=2	YEAC_ECOLI	10338.1	0.738	1	1	1	0.000188	0.1	LSTAVELGK	R	W	0.973	24.9	25	4.19	0	1	0	0	2	917.53	401.864	38798.1	18	26
Ecoli-2	Sec-independent protein translocase protein TatA OS=Escherichia coli (strain K12) GN=tatA PE=1 SV=1	TATA_ECOLI	9664.5	0.966	1	1	1	0.000188	0.112	TSQDADFTAK	K	T	0.997	59.4	25	46.6	0	1	0	0	2	1083.5	107.649	23858.9	53	62
Ecoli-2	Fructose-1,6-bisphosphatase class 1 OS=Escherichia coli (strain K12) GN=fbp PE=1 SV=1	F16PA_ECOLI	36834.5	1	5	5	7	0.00132	0.211	AGLVDILGASGAENVQGEVQQK	K	L	0.997	70.4	25	70.4	0	0	1	0	2	2183.13	1112.3	33073.2	43	64
Ecoli-2	Fructose-1,6-bisphosphatase class 1 OS=Escherichia coli (strain K12) GN=fbp PE=1 SV=1	F16PA_ECOLI	36834.5	1	5	5	7	0.00132	0.211	ILDIIPETLHQR	R	R	0.989	26	25	26	0	0	2	0	2	1447.83	1048.33	117323	297	308
Ecoli-2	Fructose-1,6-bisphosphatase class 1 OS=Escherichia coli (strain K12) GN=fbp PE=1 SV=1	F16PA_ECOLI	36834.5	1	5	5	7	0.00132	0.211	LDLFANEK	K	L	0.99	27.3	25	23.9	0	1	0	0	2	949.499	658.292	27285	65	72
Ecoli-2	Fructose-1,6-bisphosphatase class 1 OS=Escherichia coli (strain K12) GN=fbp PE=1 SV=1	F16PA_ECOLI	36834.5	1	5	5	7	0.00132	0.211	TLGEFIVEK	K	Q	0.997	58.1	25	41	0	2	0	0	2	1035.57	765.869	60454.4	3	11
Ecoli-2	Fructose-1,6-bisphosphatase class 1 OS=Escherichia coli (strain K12) GN=fbp PE=1 SV=1	F16PA_ECOLI	36834.5	1	5	5	7	0.00132	0.211	VTPVGTPVTEEDFLQPGNK	R	Q	0.997	41.6	25	41.6	0	1	0	0	2	2028.03	984.529	26000.3	134	152
Ecoli-2	Probable phospholipid-binding protein MlaC OS=Escherichia coli (strain K12) GN=mlaC PE=1 SV=1	MLAC_ECOLI	23963.5	1	3	4	5	0.000942	0.156	GIDGLTAQLK	K	S	0.997	44.2	25	37.1	0	1	0	0	2	1015.58	655.034	36489.6	189	198
Ecoli-2	Probable phospholipid-binding protein MlaC OS=Escherichia coli (strain K12) GN=mlaC PE=1 SV=1	MLAC_ECOLI	23963.5	1	3	4	5	0.000942	0.156	QNEWGTLLR	K	T	0.995	28.5	25	20.7	0	1	0	0	2	1116.58	806.098	26306.4	178	186
Ecoli-2	Probable phospholipid-binding protein MlaC OS=Escherichia coli (strain K12) GN=mlaC PE=1 SV=1	MLAC_ECOLI	23963.5	1	3	4	5	0.000942	0.156	TIVDQELLPYVQVK	R	Y	0.997	79.4	25	79.4	0	2	1	0	2	1644.92	1236.04	111246	58	71
Ecoli-2	Iron uptake system component EfeO OS=Escherichia coli (strain K12) GN=efeO PE=1 SV=1	EFEO_ECOLI	41139	1	4	6	13	0.00245	0.149	ALEWEILK	K	G	0.961	21.1	25	11.4	0	2	0	0	2	1001.57	1070.55	50870.3	64	71
Ecoli-2	Iron uptake system component EfeO OS=Escherichia coli (strain K12) GN=efeO PE=1 SV=1	EFEO_ECOLI	41139	1	4	6	13	0.00245	0.149	GPITALAEDLAQLR	K	G	0.997	79.8	25	62	0	4	2	0	2	1467.82	1537.25	161187	356	369
Ecoli-2	Iron uptake system component EfeO OS=Escherichia coli (strain K12) GN=efeO PE=1 SV=1	EFEO_ECOLI	41139	1	4	6	13	0.00245	0.149	IEPIAELFSDLDGSIDAR	R	E	0.997	73.5	25	73.5	0	2	1	0	2	1960.99	1823.22	99074.8	183	200
Ecoli-2	Iron uptake system component EfeO OS=Escherichia coli (strain K12) GN=efeO PE=1 SV=1	EFEO_ECOLI	41139	1	4	6	13	0.00245	0.149	VVGGAAGLIEEVAASK	K	I	0.997	84.3	25	69.5	0	2	0	0	2	1470.82	1124.47	72639.3	260	275
Ecoli-2	Glutamine--tRNA ligase OS=Escherichia coli (strain K12) GN=glnS PE=1 SV=3	SYQ_ECOLI	63479.2	0.966	1	1	2	0.000377	0.0289	LYDWVLDNITIPVHPR	R	Q	0.997	44.3	25	44.3	0	0	2	0	2	1951.04	1537.34	72196.1	240	255
Ecoli-2	Molybdopterin adenylyltransferase OS=Escherichia coli (strain K12) GN=mog PE=1 SV=1	MOG_ECOLI	21222.4	1	1	1	1	0.000188	0.179	LIPDEQAIIEQTLCELVDEMSCHLVLTTGGTGPAR	R	R	0.974	28.3	25	28.3	0	0	0	1	2	3866.9	2054.99	34818.7	46	80
Ecoli-2	10 kDa chaperonin OS=Escherichia coli (strain K12) GN=groS PE=1 SV=1	CH10_ECOLI	10387	1	5	7	14	0.00264	0.732	GEVLAVGNGR	R	I	0.997	45.4	25	35.5	0	2	0	0	2	971.527	269.576	78987.8	38	47
Ecoli-2	10 kDa chaperonin OS=Escherichia coli (strain K12) GN=groS PE=1 SV=1	CH10_ECOLI	10387	1	5	7	14	0.00264	0.732	IDNEEVLIMSESDILAIVEA	K	-	0.997	44.6	25	44.6	0	1	0	0	2	2203.11	1951.64	43295.2	78	97
Ecoli-2	10 kDa chaperonin OS=Escherichia coli (strain K12) GN=groS PE=1 SV=1	CH10_ECOLI	10387	1	5	7	14	0.00264	0.732	ILENGEVKPLDVK	R	V	0.997	59.2	25	56.8	0	2	2	0	2	1453.83	585.198	210821	48	60
Ecoli-2	10 kDa chaperonin OS=Escherichia coli (strain K12) GN=groS PE=1 SV=1	CH10_ECOLI	10387	1	5	7	14	0.00264	0.732	SAGGIVLTGSAAAK	K	S	0.997	70.8	25	70.8	0	2	0	0	2	1202.67	433.882	114480	21	34
Ecoli-2	10 kDa chaperonin OS=Escherichia coli (strain K12) GN=groS PE=1 SV=1	CH10_ECOLI	10387	1	5	7	14	0.00264	0.732	VGDIVIFNDGYGVK	K	S	0.997	83.2	25	83.2	0	4	1	0	2	1495.78	1061.52	316084	61	74
Ecoli-2	Cell division protein ZapB OS=Escherichia coli (strain K12) GN=zapB PE=1 SV=1	ZAPB_ECOLI	9634.7	0.967	1	2	3	0.000565	0.185	NNSLSQEVQNAQHQR	K	E	0.997	62.8	25	62.8	0	1	2	0	2	1752.84	245.48	82109.6	36	50
Ecoli-2	2Fe-2S ferredoxin OS=Escherichia coli (strain K12) GN=fdx PE=1 SV=2	FER_ECOLI	12330.7	1	2	3	5	0.000942	0.378	IVILPHQDLCPDGAVLEANSGETILDAALR	K	N	0.997	75.2	25	75.2	0	0	2	1	2	3200.66	1588.59	172126	4	33
Ecoli-2	2Fe-2S ferredoxin OS=Escherichia coli (strain K12) GN=fdx PE=1 SV=2	FER_ECOLI	12330.7	1	2	3	5	0.000942	0.378	VTDEDLVVEIPR	R	Y	0.997	81.9	25	81.9	0	2	0	0	2	1384.73	934.833	74631.7	91	102
Ecoli-2	Uncharacterized protein YbgK OS=Escherichia coli (strain K12) GN=ybgK PE=4 SV=1	YBGK_ECOLI	34387.1	0.966	1	1	1	0.000188	0.029	VGIGGLEGR	K	L	0.997	41.2	25	39.1	0	1	0	0	2	857.484	390.873	19639.5	134	142
Ecoli-2	Imidazole glycerol phosphate synthase subunit HisF OS=Escherichia coli (strain K12) GN=hisF PE=1 SV=1	HIS6_ECOLI	28454.4	0.966	1	1	1	0.000188	0.062	VAEVIDIPFCVAGGIK	R	S	0.997	40.6	25	40.6	0	1	0	0	2	1687.91	1505.83	31910.4	69	84
Ecoli-2	N utilization substance protein B OS=Escherichia coli (strain K12) GN=nusB PE=1 SV=1	NUSB_ECOLI	15689.5	1	2	2	4	0.000754	0.151	LLEELGQVEK	R	A	0.997	57.6	25	54.7	0	2	0	0	2	1157.64	660.641	63415	73	82
Ecoli-2	N utilization substance protein B OS=Escherichia coli (strain K12) GN=nusB PE=1 SV=1	NUSB_ECOLI	15689.5	1	2	2	4	0.000754	0.151	VAINEAIELAK	K	S	0.997	64.4	25	64.4	0	2	0	0	2	1170.67	837.733	57599.3	102	112
Ecoli-2	Elongation factor P OS=Escherichia coli (strain K12) GN=efp PE=1 SV=2	EFP_ECOLI	20591.5	0.966	1	1	2	0.000377	0.0638	VPLFVQIGEVIK	K	V	0.997	53.3	25	48.9	0	2	0	0	2	1341.81	1546.96	43323.2	164	175
Ecoli-2	Maltose-binding periplasmic protein OS=Escherichia coli (strain K12) GN=malE PE=1 SV=1	MALE_ECOLI	43389.9	1	21	31	73	0.0138	0.606	AGLTFLVDLIK	K	N	0.997	78.9	25	33.4	0	4	0	0	2	1189.72	1781.9	189401	216	226
Ecoli-2	Maltose-binding periplasmic protein OS=Escherichia coli (strain K12) GN=malE PE=1 SV=1	MALE_ECOLI	43389.9	1	21	31	73	0.0138	0.606	DKPLGAVALK	K	S	0.997	54.3	25	54.3	0	2	4	0	2	1011.62	419.185	242824	322	331
Ecoli-2	Maltose-binding periplasmic protein OS=Escherichia coli (strain K12) GN=malE PE=1 SV=1	MALE_ECOLI	43389.9	1	21	31	73	0.0138	0.606	DLLPNPPK	K	T	0.99	50.8	25	40.6	0	3	0	0	2	893.509	566.471	100484	146	153
Ecoli-2	Maltose-binding periplasmic protein OS=Escherichia coli (strain K12) GN=malE PE=1 SV=1	MALE_ECOLI	43389.9	1	21	31	73	0.0138	0.606	DVGVDNAGAK	K	A	0.985	24.3	25	24.3	0	2	0	0	2	945.464	79.127	54245.5	206	215
Ecoli-2	Maltose-binding periplasmic protein OS=Escherichia coli (strain K12) GN=malE PE=1 SV=1	MALE_ECOLI	43389.9	1	21	31	73	0.0138	0.606	EFLENYLLTDEGLEAVNK	K	D	0.997	107	25	103	0	3	2	0	2	2097.04	1365.82	268083	304	321
Ecoli-2	Maltose-binding periplasmic protein OS=Escherichia coli (strain K12) GN=malE PE=1 SV=1	MALE_ECOLI	43389.9	1	21	31	73	0.0138	0.606	FGGYAQSGLLAEITPDK	R	A	0.997	85.9	25	84.3	0	3	2	0	2	1766.9	1167.93	190613	93	109
Ecoli-2	Maltose-binding periplasmic protein OS=Escherichia coli (strain K12) GN=malE PE=1 SV=1	MALE_ECOLI	43389.9	1	21	31	73	0.0138	0.606	FPQVAATGDGPDIIFWAHDR	K	F	0.997	75.4	25	75.4	0	1	3	0	2	2213.08	1364.38	159266	73	92
Ecoli-2	Maltose-binding periplasmic protein OS=Escherichia coli (strain K12) GN=malE PE=1 SV=1	MALE_ECOLI	43389.9	1	21	31	73	0.0138	0.606	GQPSKPFVGVLSAGINAASPNK	K	E	0.997	61.9	25	61.9	0	2	4	0	2	2139.16	1013.32	302615	278	299
Ecoli-2	Maltose-binding periplasmic protein OS=Escherichia coli (strain K12) GN=malE PE=1 SV=1	MALE_ECOLI	43389.9	1	21	31	73	0.0138	0.606	GYNGLAEVGK	K	K	0.997	50.2	25	44.7	0	2	0	0	2	1007.52	325.049	71067.2	42	51
Ecoli-2	Maltose-binding periplasmic protein OS=Escherichia coli (strain K12) GN=malE PE=1 SV=1	MALE_ECOLI	43389.9	1	21	31	73	0.0138	0.606	IAATMENAQK	R	G	0.997	72.2	25	52.5	0	2	0	0	2	1076.54	117.104	51468.2	343	352
Ecoli-2	Maltose-binding periplasmic protein OS=Escherichia coli (strain K12) GN=malE PE=1 SV=1	MALE_ECOLI	43389.9	1	21	31	73	0.0138	0.606	LIAYPIAVEALSLIYNK	K	D	0.997	78.3	25	78.3	0	3	2	0	2	1891.09	1959.37	379301	129	145
Ecoli-2	Maltose-binding periplasmic protein OS=Escherichia coli (strain K12) GN=malE PE=1 SV=1	MALE_ECOLI	43389.9	1	21	31	73	0.0138	0.606	LVIWINGDK	K	G	0.997	39.8	25	34.8	0	3	0	0	2	1057.6	923.357	106264	33	41
Ecoli-2	Maltose-binding periplasmic protein OS=Escherichia coli (strain K12) GN=malE PE=1 SV=1	MALE_ECOLI	43389.9	1	21	31	73	0.0138	0.606	LYPFTWDAVR	K	Y	0.997	39.2	25	35.3	0	3	0	0	2	1267.65	1197.88	116372	115	124
Ecoli-2	Maltose-binding periplasmic protein OS=Escherichia coli (strain K12) GN=malE PE=1 SV=1	MALE_ECOLI	43389.9	1	21	31	73	0.0138	0.606	QTVDEALK	R	D	0.99	43.6	25	33.7	0	2	0	0	2	903.478	159.569	89251.5	381	388
Ecoli-2	Maltose-binding periplasmic protein OS=Escherichia coli (strain K12) GN=malE PE=1 SV=1	MALE_ECOLI	43389.9	1	21	31	73	0.0138	0.606	QTVDEALKDAQTR	R	I	0.997	36.1	25	32.8	0	1	2	0	2	1474.75	309.972	109139	381	393
Ecoli-2	Maltose-binding periplasmic protein OS=Escherichia coli (strain K12) GN=malE PE=1 SV=1	MALE_ECOLI	43389.9	1	21	31	73	0.0138	0.606	SYEEELAK	K	D	0.99	26.4	25	24.5	0	1	0	0	2	968.457	181.001	34370.6	332	339
Ecoli-2	Maltose-binding periplasmic protein OS=Escherichia coli (strain K12) GN=malE PE=1 SV=1	MALE_ECOLI	43389.9	1	21	31	73	0.0138	0.606	TAVINAASGR	R	Q	0.997	53.8	25	46.8	0	2	0	0	2	959.527	152.769	126749	371	380
Ecoli-2	Maltose-binding periplasmic protein OS=Escherichia coli (strain K12) GN=malE PE=1 SV=1	MALE_ECOLI	43389.9	1	21	31	73	0.0138	0.606	TWEEIPALDK	K	E	0.997	45.3	25	41.7	0	3	0	0	2	1201.61	845.954	116720	154	163
[truncated: 3,839 more rows]
