# Supplementary material for: Standard Flow Liquid Chromatography for Shotgun Proteomics in Bioenergy Research
Source: Front Bioeng Biotechnol. 2015 Apr 1;3:44. doi: 10.3389/fbioe.2015.00044 (PMC4381839; doi:10.3389/fbioe.2015.00044)
Supplement: Supplementary file 2 [file Table_2.XLSX]

## Sheet: Table S2
Table S2. Peptide and protein matches from Scaffold for the Arabidopsis samples. Only the best matched peptide is shown.
Biological sample name	Protein name	Protein accession numbers	Protein molecular weight (Da)	Protein identification probability	Exclusive unique peptide count	Exclusive unique spectrum count	Total spectrum count	Percentage of total spectra	Percentage sequence coverage	Peptide sequence	Previous amino acid	Next amino acid	Best Peptide identification probability	Best Mascot Ion score	Best Mascot Identity score	Best Mascot Delta Ion score	Number of identified +1H spectra	Number of identified +2H spectra	Number of identified +3H spectra	Number of identified +4H spectra	Number of enzymatic termini	Calculated +1H Peptide Mass (AMU)	Median Retention Time	Total TIC	Peptide start index	Peptide stop index	Other Proteins
Athal-1	HSP70, ATHSP70 heat shock protein 70	AT3G12580.1	71103.2	0.922	0	0	56	0.00214	0.194	ARFEELNMDLFR	R	K	0.982	40.8	29.2	36.2	0	0	4	0	2	1540.76	2968.26	255834	306	317	AT5G02500.1
Athal-1	HSP70, ATHSP70 heat shock protein 70	AT3G12580.1	71103.2	0.922	0	0	56	0.00214	0.194	ATAGDTHLGGEDFDNR	K	M	0.996	43.3	25.5	40.4	0	1	2	0	2	1675.73	301.829	219742	227	242	AT5G02500.1,AT5G02490.1,AT3G09440.2,AT3G09440.1
Athal-1	HSP70, ATHSP70 heat shock protein 70	AT3G12580.1	71103.2	0.922	0	0	56	0.00214	0.194	FEELNMDLFR	R	K	0.997	66	28.5	54.5	0	3	0	0	2	1313.62	3266.97	174229	308	317	AT5G02500.1
Athal-1	HSP70, ATHSP70 heat shock protein 70	AT3G12580.1	71103.2	0.922	0	0	56	0.00214	0.194	IINEPTAAAIAYGLDK	R	K	0.996	74.9	29.2	73	0	5	4	0	2	1659.9	2667.09	765254	176	191	AT5G02500.1,AT5G42020.1,AT5G02490.1,AT5G28540.1,AT3G09440.2,AT3G09440.1
Athal-1	HSP70, ATHSP70 heat shock protein 70	AT3G12580.1	71103.2	0.922	0	0	56	0.00214	0.194	IINEPTAAAIAYGLDKK	R	A	0.997	62.3	27.5	61	0	4	6	0	2	1787.99	2353.24	959889	176	192	AT5G02500.1,AT5G42020.1,AT5G02490.1,AT5G28540.1,AT3G09440.2,AT3G09440.1
Athal-1	HSP70, ATHSP70 heat shock protein 70	AT3G12580.1	71103.2	0.922	0	0	56	0.00214	0.194	NALENYAYNMR	K	N	0.997	54.2	27	44.8	0	4	0	0	2	1358.62	1261.23	270180	546	556	AT5G02500.1,AT5G02490.1,AT3G09440.2,AT3G09440.1
Athal-1	HSP70, ATHSP70 heat shock protein 70	AT3G12580.1	71103.2	0.922	0	0	56	0.00214	0.194	NAVVTVPAYFNDSQR	K	Q	0.997	70.6	29.3	70.6	0	6	0	0	2	1680.83	2161.33	457533	145	159	AT5G02500.1,AT5G02490.1,AT3G09440.2,AT3G09440.1
Athal-1	HSP70, ATHSP70 heat shock protein 70	AT3G12580.1	71103.2	0.922	0	0	56	0.00214	0.194	SINPDEAVAYGAAVQAAILSGEGNEK	K	V	0.997	71.2	26.9	71.2	0	1	4	0	2	2574.27	4210.63	347424	368	393	AT5G02490.1,AT3G09440.2,AT3G09440.1
Athal-1	HSP70, ATHSP70 heat shock protein 70	AT3G12580.1	71103.2	0.922	0	0	56	0.00214	0.194	TTPSYVAFTDSER	R	L	0.997	52.9	28.4	51.7	0	3	0	0	2	1473.69	1215.1	215937	40	52	AT5G02500.1,AT5G02490.1,AT3G09440.2,AT3G09440.1
Athal-1	HSP70, ATHSP70 heat shock protein 70	AT3G12580.1	71103.2	0.922	0	0	56	0.00214	0.194	VQQLLQDFFNGK	K	E	0.997	56.7	28.9	51.7	0	4	3	0	2	1436.75	3174.75	462723	352	363	AT5G02500.1,AT5G02490.1
Athal-1	HSP70, ATHSP70 heat shock protein 70	AT3G12580.1	71103.2	0.922	0	0	56	0.00214	0.194	VQQLLQDFFNGKELCK	K	S	0.997	60.6	28.2	60.6	0	2	0	0	2	1967.01	3339.35	68088.1	352	367	AT5G02500.1,AT5G02490.1
Athal-1	ASP5, AAT3, ATAAT1 aspartate aminotransferase 5	AT4G31990.1,AT4G31990.2,AT4G31990.3,AT4G31990.4	49832.9	1	5	5	13	0.000497	0.17	ATAELLFGAGHPVIK	K	E	0.979	37.8	26.8	37.8	0	0	1	0	2	1523.86	2485.38	89574	128	142
Athal-1	ASP5, AAT3, ATAAT1 aspartate aminotransferase 5	AT4G31990.1,AT4G31990.2,AT4G31990.3,AT4G31990.4	49832.9	1	5	5	13	0.000497	0.17	IGAINVVCSSADAATR	R	V	0.997	61.6	29.4	59.8	0	3	0	0	2	1604.81	1573.83	133222	307	322
Athal-1	ASP5, AAT3, ATAAT1 aspartate aminotransferase 5	AT4G31990.1,AT4G31990.2,AT4G31990.3,AT4G31990.4	49832.9	1	5	5	13	0.000497	0.17	ISLAGLSLAK	R	C	0.993	38.7	26.3	28.8	0	4	0	0	2	972.609	2477.64	252994	428	437
Athal-1	ASP5, AAT3, ATAAT1 aspartate aminotransferase 5	AT4G31990.1,AT4G31990.2,AT4G31990.3,AT4G31990.4	49832.9	1	5	5	13	0.000497	0.17	LNLGVGAYR	K	T	0.988	42.1	29.6	0	0	2	0	0	2	962.542	1169.88	137527	80	88	AT5G19550.1,AT5G11520.1
Athal-1	ASP5, AAT3, ATAAT1 aspartate aminotransferase 5	AT4G31990.1,AT4G31990.2,AT4G31990.3,AT4G31990.4	49832.9	1	5	5	13	0.000497	0.17	TEELQPYVLNVVK	R	K	0.95	27.2	28.9	27.2	0	2	0	0	2	1531.84	2825.08	136274	89	101
Athal-1	ASP5, AAT3, ATAAT1 aspartate aminotransferase 5	AT4G31990.1,AT4G31990.2,AT4G31990.3,AT4G31990.4	49832.9	1	5	5	13	0.000497	0.17	VATIQGLSGTGSLR	R	L	0.993	63.2	29.5	57.8	0	1	0	0	2	1359.76	1471.75	56852.3	146	159
Athal-1	CPN60B, LEN1 chaperonin 60 beta	AT1G55490.1,AT1G55490.2	63809.3	0.989	0	0	20	0.000765	0.127	DLVGVLEDAIR	R	G	0.997	52.3	29	41.8	0	5	0	0	2	1199.66	4054.79	327932	286	296	AT3G13470.1
Athal-1	CPN60B, LEN1 chaperonin 60 beta	AT1G55490.1,AT1G55490.2	63809.3	0.989	0	0	20	0.000765	0.127	EVELEDPVENIGAK	R	L	0.997	81	29	53.5	0	4	0	0	2	1541.77	2028.94	256356	114	127	AT5G56500.2,AT3G13470.1,AT5G56500.1
Athal-1	CPN60B, LEN1 chaperonin 60 beta	AT1G55490.1,AT1G55490.2	63809.3	0.989	0	0	20	0.000765	0.127	GGYPILIIAEDIEQEALATLVVNK	R	L	0.997	61.8	25	61.7	0	1	1	0	2	2569.41	7474.21	121501	297	320	AT3G13470.1
Athal-1	CPN60B, LEN1 chaperonin 60 beta	AT1G55490.1,AT1G55490.2	63809.3	0.989	0	0	20	0.000765	0.127	GGYPILIIAEDIEQEALATLVVNKLR	R	G	0.983	36.5	25	36.5	0	0	0	1	2	2838.6	7447.8	75318	297	322	AT3G13470.1
Athal-1	CPN60B, LEN1 chaperonin 60 beta	AT1G55490.1,AT1G55490.2	63809.3	0.989	0	0	20	0.000765	0.127	LADLVGVTLGPK	K	G	0.997	62.5	25.3	60.3	0	5	0	0	2	1182.71	2548.37	376328	78	89	AT5G56500.2,AT3G13470.1,AT5G56500.1
Athal-1	CPN60B, LEN1 chaperonin 60 beta	AT1G55490.1,AT1G55490.2	63809.3	0.989	0	0	20	0.000765	0.127	VVAAGANPVLITR	K	G	0.996	43.1	25	43.1	0	3	0	0	2	1280.77	1518.31	180205	161	173	AT5G56500.2,AT3G13470.1,AT5G56500.1
Athal-1	IMPA-4 importin alpha isoform 4	AT1G09270.1,AT1G09270.2,AT1G09270.3	59446.9	0.145	0	0	1	3.83e-05	0.0204	NATWTLSNFCR	R	G	0.951	32.5	28.6	32.5	0	1	0	0	2	1369.63	2014.41	67132.1	227	237	AT4G02150.1,AT4G16143.2,AT3G06720.1,AT4G16143.1,AT3G06720.2
Athal-1	GTP binding Elongation factor Tu family protein	AT1G07920.1,AT1G07930.1,AT1G07940.1,AT1G07940.2,AT5G60390.1,AT5G60390.3	49503.4	1	11	17	89	0.00341	0.287	ARYDEIIK	K	E	0.977	37.7	29.8	24.5	0	0	2	0	2	1007.55	358.639	180903	165	172
Athal-1	GTP binding Elongation factor Tu family protein	AT1G07920.1,AT1G07930.1,AT1G07940.1,AT1G07940.2,AT5G60390.1,AT5G60390.3	49503.4	1	11	17	89	0.00341	0.287	EHALLAFTLGVK	R	Q	0.997	59.3	26.8	57.1	0	2	5	0	2	1298.75	2955.68	431656	135	146
Athal-1	GTP binding Elongation factor Tu family protein	AT1G07920.1,AT1G07930.1,AT1G07940.1,AT1G07940.2,AT5G60390.1,AT5G60390.3	49503.4	1	11	17	89	0.00341	0.287	IGGIGTVPVGR	K	V	0.997	63.4	25.4	52.2	0	8	0	0	2	1025.61	1192.8	957170	244	254
Athal-1	GTP binding Elongation factor Tu family protein	AT1G07920.1,AT1G07930.1,AT1G07940.1,AT1G07940.2,AT5G60390.1,AT5G60390.3	49503.4	1	11	17	89	0.00341	0.287	LPLQDVYK	R	I	0.958	33.6	30.3	27	0	1	0	0	2	975.551	1240.33	73343.1	236	243
Athal-1	GTP binding Elongation factor Tu family protein	AT1G07920.1,AT1G07930.1,AT1G07940.1,AT1G07940.2,AT5G60390.1,AT5G60390.3	49503.4	1	11	17	89	0.00341	0.287	MTPTKPMVVETFSEYPPLGR	K	F	0.996	57.1	27.7	4.68	0	5	31	0	2	2296.14	3135.74	3217020	392	411
Athal-1	GTP binding Elongation factor Tu family protein	AT1G07920.1,AT1G07930.1,AT1G07940.1,AT1G07940.2,AT5G60390.1,AT5G60390.3	49503.4	1	11	17	89	0.00341	0.287	QTVAVGVIK	R	S	0.997	55.3	27.3	38.2	0	6	0	0	2	914.567	761.25	551132	419	427
Athal-1	GTP binding Elongation factor Tu family protein	AT1G07920.1,AT1G07930.1,AT1G07940.1,AT1G07940.2,AT5G60390.1,AT5G60390.3	49503.4	1	11	17	89	0.00341	0.287	STNLDWYK	R	G	0.965	30.1	28.9	21	0	1	0	0	2	1026.49	874.671	80070.1	205	212
Athal-1	GTP binding Elongation factor Tu family protein	AT1G07920.1,AT1G07930.1,AT1G07940.1,AT1G07940.2,AT5G60390.1,AT5G60390.3	49503.4	1	11	17	89	0.00341	0.287	STTTGHLIYK	K	L	0.974	37.9	30.2	31.1	0	2	0	0	2	1120.6	154.927	85773.3	21	30
Athal-1	GTP binding Elongation factor Tu family protein	AT1G07920.1,AT1G07930.1,AT1G07940.1,AT1G07940.2,AT5G60390.1,AT5G60390.3	49503.4	1	11	17	89	0.00341	0.287	VETGMIKPGMVVTFAPTGLTTEVK	R	S	0.996	51.9	26.4	51.9	0	6	16	0	2	2506.33	4003.5	2137680	255	278
Athal-1	GTP binding Elongation factor Tu family protein	AT1G07920.1,AT1G07930.1,AT1G07940.1,AT1G07940.2,AT5G60390.1,AT5G60390.3	49503.4	1	11	17	89	0.00341	0.287	YDEIIKEVSSYLK	R	K	0.975	42.4	28.8	42.4	0	1	2	0	2	1586.83	3305.83	161027	167	179
Athal-1	GTP binding Elongation factor Tu family protein	AT1G07920.1,AT1G07930.1,AT1G07940.1,AT1G07940.2,AT5G60390.1,AT5G60390.3	49503.4	1	11	17	89	0.00341	0.287	YYCTVIDAPGHR	K	D	0.988	36.5	28.8	36.5	0	1	0	0	2	1451.67	695.218	39870.6	85	96
Athal-1	AT-IE, HISN2 histidine biosynthesis bifunctional protein (HISIE)	AT1G31860.1	31668.6	0.75	1	1	1	3.83e-05	0.0391	LLTDDALLCSK	R	I	0.983	36.7	30.5	29.4	0	1	0	0	2	1248.65	1788.51	56295.8	204	214
Athal-1	GTP binding Elongation factor Tu family protein	AT4G02930.1	49410.2	1	10	12	22	0.000842	0.328	AIAFDEIDKAPEEK	K	K	0.972	39.1	29.5	32.9	0	0	1	0	2	1575.79	1477.77	79111.4	99	112
Athal-1	GTP binding Elongation factor Tu family protein	AT4G02930.1	49410.2	1	10	12	22	0.000842	0.328	ELLSFYKFPGDDIPIIR	R	G	0.948	27.3	26.8	27.3	0	0	1	0	2	2023.09	4782.92	90863.9	211	227
Athal-1	GTP binding Elongation factor Tu family protein	AT4G02930.1	49410.2	1	10	12	22	0.000842	0.328	GSALSALQGTNDEIGR	R	Q	0.997	56.9	29.1	53.8	0	3	0	0	2	1588.79	1529.18	232257	228	243
Athal-1	GTP binding Elongation factor Tu family protein	AT4G02930.1	49410.2	1	10	12	22	0.000842	0.328	ILDNGQAGDNVGLLLR	K	G	0.997	81.4	28.5	74.4	0	5	1	0	2	1667.91	2668.23	312556	325	340
Athal-1	GTP binding Elongation factor Tu family protein	AT4G02930.1	49410.2	1	10	12	22	0.000842	0.328	LMDAVDEYIPDPVR	K	V	0.997	56.8	29	46.5	0	3	0	0	2	1632.79	3125.46	176296	249	262
Athal-1	GTP binding Elongation factor Tu family protein	AT4G02930.1	49410.2	1	10	12	22	0.000842	0.328	TADITGKVELPENVK	R	M	0.952	33.5	27.7	30.5	0	0	1	0	2	1613.87	1531.36	75131.6	395	409
Athal-1	GTP binding Elongation factor Tu family protein	AT4G02930.1	49410.2	1	10	12	22	0.000842	0.328	TTLTAAITK	K	V	0.951	31.1	28.9	18.2	0	1	0	0	2	919.546	616.161	64511.4	81	89
Athal-1	GTP binding Elongation factor Tu family protein	AT4G02930.1	49410.2	1	10	12	22	0.000842	0.328	VDVVDDPELLELVEMELR	K	E	0.997	51.1	27.8	51.1	0	1	1	0	2	2113.07	5720.97	115392	193	210
Athal-1	GTP binding Elongation factor Tu family protein	AT4G02930.1	49410.2	1	10	12	22	0.000842	0.328	VGEEVEILGLR	K	E	0.997	73.7	28.1	61	0	3	0	0	2	1213.68	2462	160340	296	306
Athal-1	GTP binding Elongation factor Tu family protein	AT4G02930.1	49410.2	1	10	12	22	0.000842	0.328	VLDKPFLMPIEDVFSIQGR	R	G	0.956	31.3	26.8	31.3	0	0	1	0	2	2204.18	5238.17	104706	263	281
Athal-1	AAA-type ATPase family protein	AT5G20000.1	47157.7	0.999	1	1	1	3.83e-05	0.0406	TMLELLNQLDGFEASNK	R	I	0.982	68.3	27.8	68.3	0	1	0	0	2	1922.95	4561.48	56507.6	285	301
Athal-1	Ribosomal L22e protein family	AT5G27770.1	14047.9	0.994	1	1	1	3.83e-05	0.0968	AGALGDSVSITR	K	E	0.974	35.9	30.6	26.4	0	1	0	0	2	1146.61	817.897	44383.9	50	61
Athal-1	PAD3, CYP71B15 Cytochrome P450 superfamily protein	AT3G26830.1	56063.7	0.774	1	1	2	7.65e-05	0.0449	NNFSVVDTFFQNVLNEHLKPGR	K	E	0.985	41.3	26.7	41.3	0	0	0	2	2	2575.31	5299.43	158942	239	260
Athal-1	HEMB1 Aldolase superfamily protein	AT1G69740.1,AT1G69740.2	46691.5	1	3	3	8	0.000306	0.116	AGADVVSPSDMMDGR	R	V	0.994	39.5	25.3	36.5	0	2	0	0	2	1507.65	1353.45	100073	260	274
Athal-1	HEMB1 Aldolase superfamily protein	AT1G69740.1,AT1G69740.2	46691.5	1	3	3	8	0.000306	0.116	AVGVNSIVLFPK	R	V	0.997	48.3	26.4	48.3	0	4	0	0	2	1243.74	3082.55	230278	170	181
Athal-1	HEMB1 Aldolase superfamily protein	AT1G69740.1,AT1G69740.2	46691.5	1	3	3	8	0.000306	0.116	EDEAEGADILLVKPGLPYLDIIR	R	L	0.989	43.1	25.5	43.1	0	0	2	0	2	2539.37	5237.54	139384	339	361
Athal-1	DHAR2 dehydroascorbate reductase 2	AT1G75270.1	23407.2	1	3	3	5	0.000191	0.197	ALVDELEALENHLK	K	T	0.965	34	28.5	34	0	0	2	0	2	1593.85	4137.04	119714	122	135
Athal-1	DHAR2 dehydroascorbate reductase 2	AT1G75270.1	23407.2	1	3	3	5	0.000191	0.197	ITAVDLSLAPK	K	L	0.951	37.1	27.2	25.1	0	1	0	0	2	1127.67	2092.7	59808.5	147	157
Athal-1	DHAR2 dehydroascorbate reductase 2	AT1G75270.1	23407.2	1	3	3	5	0.000191	0.197	VAVGAPDVLGDCPFSQR	K	V	0.981	33.7	29	33.7	0	2	0	0	2	1787.87	2644.25	114588	9	25
Athal-1	THFS 10-formyltetrahydrofolate synthetase	AT1G50480.1	67803.3	1	2	2	4	0.000153	0.0347	GAPSGFVLPIR	K	D	0.996	49.8	27.9	49.8	0	3	0	0	2	1113.64	2704.34	221977	578	588
Athal-1	THFS 10-formyltetrahydrofolate synthetase	AT1G50480.1	67803.3	1	2	2	4	0.000153	0.0347	LDIDPASITWR	R	R	0.974	36.4	29.5	23	0	1	0	0	2	1286.67	2895.54	74333.6	220	230
Athal-1	MFP2, ATMFP2 multifunctional protein 2	AT3G06860.1	78843.2	1	9	10	21	0.000804	0.261	AEEGHSLGLIDAVVPPAELVTTAR	K	R	0.948	26.6	26.1	26.6	0	0	1	0	2	2445.3	4331.63	94171.1	175	198
Athal-1	MFP2, ATMFP2 multifunctional protein 2	AT3G06860.1	78843.2	1	9	10	21	0.000804	0.261	AGYISIDIITDLLEAAR	K	K	0.997	109	27	109	0	1	0	0	2	1834	6401.03	47834.8	86	102
Athal-1	MFP2, ATMFP2 multifunctional protein 2	AT3G06860.1	78843.2	1	9	10	21	0.000804	0.261	AIVITGAK	K	G	0.975	31.9	29.4	13.4	0	1	0	0	2	772.493	350.339	80476.4	54	61
Athal-1	MFP2, ATMFP2 multifunctional protein 2	AT3G06860.1	78843.2	1	9	10	21	0.000804	0.261	ALEMILTSKPVK	K	A	0.957	28.5	26.6	23.8	0	0	1	0	2	1329.78	1800.94	86669.1	163	174
Athal-1	MFP2, ATMFP2 multifunctional protein 2	AT3G06860.1	78843.2	1	9	10	21	0.000804	0.261	EAEVASQVVK	K	L	0.995	48.4	30.5	31.6	0	1	0	0	2	1059.57	210.741	82965.5	270	279
Athal-1	MFP2, ATMFP2 multifunctional protein 2	AT3G06860.1	78843.2	1	9	10	21	0.000804	0.261	GSLDYESFRDVDMVIEAVIENISLK	K	Q	0.995	54	27.1	51.1	0	0	1	0	2	2842.42	7333.62	69671.2	382	406
Athal-1	MFP2, ATMFP2 multifunctional protein 2	AT3G06860.1	78843.2	1	9	10	21	0.000804	0.261	ISAPAAQLGLPELQLGVIPGFGGTQR	R	L	0.965	45.9	25.5	32	0	1	1	0	2	2590.44	5430.03	118330	128	153
Athal-1	MFP2, ATMFP2 multifunctional protein 2	AT3G06860.1	78843.2	1	9	10	21	0.000804	0.261	IVGAHFFSPAHIMPLLEIVR	R	T	0.992	44.5	25	0	0	0	0	11	2	2247.25	5526.01	914841	445	464	AT4G29010.1
Athal-1	MFP2, ATMFP2 multifunctional protein 2	AT3G06860.1	78843.2	1	9	10	21	0.000804	0.261	LANLSEKDIIEMTFFPVVNEACR	K	V	0.979	44.2	26.8	40.4	0	0	1	0	2	2696.34	5143.8	86478.4	619	641
Athal-1	MFP2, ATMFP2 multifunctional protein 2	AT3G06860.1	78843.2	1	9	10	21	0.000804	0.261	LCDLVGFGVAIATATQFIENFSER	R	T	0.997	67.9	27.4	67.9	0	0	1	0	2	2658.32	7396.21	78213.1	538	561
Athal-1	ATUBA1, MOS5, UBA1 ubiquitin-activating enzyme 1	AT2G30110.1	120254	1	3	3	6	0.00023	0.0685	AVLNPMAAMFGGIVGQEVVK	K	A	0.983	32.8	27.1	32.8	0	1	2	0	2	2031.08	5444.36	204163	418	437	AT5G06460.1
Athal-1	ATUBA1, MOS5, UBA1 ubiquitin-activating enzyme 1	AT2G30110.1	120254	1	3	3	6	0.00023	0.0685	FNIEALQNR	R	V	0.978	45.4	30.4	23.1	0	1	0	0	2	1104.58	1459.19	57510.7	567	575
Athal-1	ATUBA1, MOS5, UBA1 ubiquitin-activating enzyme 1	AT2G30110.1	120254	1	3	3	6	0.00023	0.0685	LQDLNNAVVVSSLTK	K	S	0.997	66.4	27.7	64.8	0	1	0	0	2	1600.89	2338	48585.6	158	172
Athal-1	ATUBA1, MOS5, UBA1 ubiquitin-activating enzyme 1	AT2G30110.1	120254	1	3	3	6	0.00023	0.0685	VGAETENVFDDAFWENLTVVVNALDNVNAR	R	L	0.997	56	25.3	56	0	0	1	0	2	3321.6	7189.07	37487.8	576	605
Athal-1	CNX1, ATCNX1 calnexin 1	AT5G61790.1	60488.1	1	2	2	18	0.000689	0.0906	ANLLSGEDFEPALIPAK	K	T	0.997	72.3	28.4	69.3	0	10	0	0	2	1784.94	3573.97	573770	205	221
Athal-1	CNX1, ATCNX1 calnexin 1	AT5G61790.1	60488.1	1	2	2	18	0.000689	0.0906	VADLSFLSAYK	K	S	0.997	62.4	29.1	0	0	5	0	0	2	1213.65	2720.6	301744	439	449
Athal-1	CNX1, ATCNX1 calnexin 1	AT5G61790.1	60488.1	1	2	2	18	0.000689	0.0906	VVFDLLNKVADLSFLSAYK	K	S	0.957	31.3	25.7	31.3	0	0	1	0	2	2142.18	5918.45	47894.3	431	449
Athal-1	CNX1, ATCNX1 calnexin 1	AT5G61790.1	60488.1	1	2	2	18	0.000689	0.0906	WSSPLIDNPAYK	K	G	0.983	42.4	29.9	27.4	0	2	0	0	2	1390.7	2079.89	119789	330	341
Athal-1	ATMDAR2 Pyridine nucleotide-disulphide oxidoreductase family protein	AT5G03630.1	47481.2	1	1	1	2	7.65e-05	0.0437	VVGAFLEGGSPEENNAIAK	K	L	0.997	57.7	28.8	53.2	0	2	0	0	2	1901.96	2010.62	120765	392	410
Athal-1	Nascent polypeptide-associated complex (NAC), alpha subunit family protein	AT3G12390.1	21982.8	0.998	1	1	5	0.000191	0.172	APDLSNVISK	K	G	0.971	37.4	30.1	28	0	1	0	0	2	1043.57	1086.06	46491.9	135	144
Athal-1	Nascent polypeptide-associated complex (NAC), alpha subunit family protein	AT3G12390.1	21982.8	0.998	1	1	5	0.000191	0.172	LGMKPITGVSR	K	V	0.979	41.8	29.3	35.7	0	0	1	0	2	1158.67	749.649	75483.7	73	83	AT5G13850.1
Athal-1	Nascent polypeptide-associated complex (NAC), alpha subunit family protein	AT3G12390.1	21982.8	0.998	1	1	5	0.000191	0.172	SPASDTYVIFGEAK	K	I	0.997	63.5	28.9	63.5	0	3	0	0	2	1484.73	2011.53	114538	104	117	AT5G13850.1
Athal-1	SAC52, RPL10, RPL10A Ribosomal protein L16p/L10e family protein	AT1G14320.1	24917.5	0.998	0	0	4	0.000153	0.05	VAIGQVLLSVR	R	C	0.997	64.8	25	48.7	0	4	0	0	2	1154.73	3073.32	220773	129	139
Athal-1	FTSZ1-1, ATFTSZ1-1, CPFTSZ homolog of bacterial cytokinesis Z-ring protein FTSZ 1-1	AT5G55280.1	45565.9	0.809	1	2	2	7.65e-05	0.0531	LLDIADEQTPLQDAFLLADDVLR	R	Q	0.988	39.4	26	39.4	0	1	1	0	2	2584.35	6668.18	82011	231	253
Athal-1	IDH1, IDH-I isocitrate dehydrogenase 1	AT4G35260.1	39626.6	1	5	6	11	0.000421	0.256	ANPVALLLSSAMMLR	K	H	0.997	69.9	27.9	62.5	0	4	3	0	2	1586.88	6219.28	287295	306	320
Athal-1	IDH1, IDH-I isocitrate dehydrogenase 1	AT4G35260.1	39626.6	1	5	6	11	0.000421	0.256	AVTLIPGDGIGPLVTNAVEQVMEAMHAPIFFEK	R	Y	0.98	35.9	25	35.9	0	0	0	1	2	3494.81	7472.28	144436	39	71
Athal-1	IDH1, IDH-I isocitrate dehydrogenase 1	AT4G35260.1	39626.6	1	5	6	11	0.000421	0.256	DLGGTSTTQEVVDAVIAKLD	K	-	0.997	55.4	28.1	55.4	0	1	0	0	2	2032.04	4897.23	61324.8	348	367
Athal-1	IDH1, IDH-I isocitrate dehydrogenase 1	AT4G35260.1	39626.6	1	5	6	11	0.000421	0.256	LADGLFLESCR	K	E	0.971	38.1	29.8	34.6	0	1	0	0	2	1280.63	2052.66	84193	207	217
Athal-1	IDH1, IDH-I isocitrate dehydrogenase 1	AT4G35260.1	39626.6	1	5	6	11	0.000421	0.256	TPVGGGVSSLNVQLR	K	K	0.977	36.7	27.7	34.4	0	1	0	0	2	1483.82	1962.07	31337.2	102	116
Athal-1	ACO3 aconitase 3	AT2G05710.1	108203	1	19	25	96	0.00367	0.358	ACDLGLQVKPWIK	K	T	0.967	32.5	27.5	32.5	0	0	1	0	2	1527.84	2521.61	76802.5	552	564
Athal-1	ACO3 aconitase 3	AT2G05710.1	108203	1	19	25	96	0.00367	0.358	ADWHSCLDSK	K	V	0.953	23.6	25	18.4	0	1	0	0	2	1218.52	240.783	55845.8	483	492
Athal-1	ACO3 aconitase 3	AT2G05710.1	108203	1	19	25	96	0.00367	0.358	ANNMFVDYNEPQQDR	R	V	0.997	51.5	25.1	45.5	0	2	0	0	2	1840.79	1127.81	112803	435	449
Athal-1	ACO3 aconitase 3	AT2G05710.1	108203	1	19	25	96	0.00367	0.358	ATIANMSPEYGATMGFFPVDHVTLQYLK	R	L	0.973	32.8	25.9	32.8	0	0	0	2	2	3101.51	5028.7	172882	390	417
Athal-1	ACO3 aconitase 3	AT2G05710.1	108203	1	19	25	96	0.00367	0.358	ATYESITK	R	G	0.952	26.9	28.7	22	0	1	0	0	2	912.467	93.611	65508.2	707	714
Athal-1	ACO3 aconitase 3	AT2G05710.1	108203	1	19	25	96	0.00367	0.358	DIWPTTEEIAEVVQSSVLPDMFR	R	A	0.997	74.6	26.9	74.6	0	5	5	0	2	2662.31	6626.9	786290	684	706
Athal-1	ACO3 aconitase 3	AT2G05710.1	108203	1	19	25	96	0.00367	0.358	DVFLRDIWPTTEEIAEVVQSSVLPDMFR	K	A	0.983	39.2	25.6	39.2	0	0	1	0	2	3292.66	7343.79	102596	679	706
Athal-1	ACO3 aconitase 3	AT2G05710.1	108203	1	19	25	96	0.00367	0.358	FVEFYGNGMSGLSLADR	K	A	0.995	47.5	28.4	47.5	0	1	0	0	2	1862.87	3257.7	51717.1	373	389
Athal-1	ACO3 aconitase 3	AT2G05710.1	108203	1	19	25	96	0.00367	0.358	FYSLPALNDPR	K	V	0.997	58.3	30.2	53.6	0	3	0	0	2	1292.66	2383.81	209169	117	127
Athal-1	ACO3 aconitase 3	AT2G05710.1	108203	1	19	25	96	0.00367	0.358	GIFTTLPKPGGGEFGK	K	F	0.992	44	28.4	44	0	4	1	0	2	1605.86	2445.56	247736	101	116
Athal-1	ACO3 aconitase 3	AT2G05710.1	108203	1	19	25	96	0.00367	0.358	ILLESAIR	R	N	0.989	37.1	27.3	17.6	0	6	0	0	2	914.567	1574.58	430005	137	144	AT4G35830.1,AT4G26970.1
Athal-1	ACO3 aconitase 3	AT2G05710.1	108203	1	19	25	96	0.00367	0.358	IVNKLMNGEVGPK	R	T	0.962	31.1	27.5	31.1	0	0	1	0	2	1398.78	782.365	86298.8	825	837
Athal-1	ACO3 aconitase 3	AT2G05710.1	108203	1	19	25	96	0.00367	0.358	LMNGEVGPK	K	T	0.98	34.8	29.8	26.9	0	2	0	0	2	944.487	204.634	130537	829	837
Athal-1	ACO3 aconitase 3	AT2G05710.1	108203	1	19	25	96	0.00367	0.358	LSVFDAAMR	K	Y	0.992	41.9	30	25.6	0	3	0	0	2	1009.51	1873.26	198059	847	855
Athal-1	ACO3 aconitase 3	AT2G05710.1	108203	1	19	25	96	0.00367	0.358	NGVTATDLVLTVTQMLR	R	K	0.997	94.1	27.2	83.5	0	3	2	0	2	1831.99	5942.55	253968	349	365
Athal-1	ACO3 aconitase 3	AT2G05710.1	108203	1	19	25	96	0.00367	0.358	SDETVAMIEAYLR	R	A	0.997	74.2	28.9	70.2	0	3	1	0	2	1497.73	3634.07	240676	422	434
Athal-1	ACO3 aconitase 3	AT2G05710.1	108203	1	19	25	96	0.00367	0.358	SENAVQANMELEFQR	R	N	0.997	89.6	28.2	89.6	0	1	0	0	2	1765.82	1898.1	52443	231	245	AT4G35830.1
Athal-1	ACO3 aconitase 3	AT2G05710.1	108203	1	19	25	96	0.00367	0.358	SGEDADTLGLTGHER	K	Y	0.997	80.1	27.6	78.5	0	3	3	0	2	1557.71	427.88	307952	917	931
Athal-1	ACO3 aconitase 3	AT2G05710.1	108203	1	19	25	96	0.00367	0.358	SNLVGMGIIPLCFK	R	S	0.997	60.9	29.3	60.9	0	7	1	0	2	1548.83	4590.68	528372	903	916	AT4G35830.1
Athal-1	ACO3 aconitase 3	AT2G05710.1	108203	1	19	25	96	0.00367	0.358	TSLAPGSGVVTK	K	Y	0.991	43.9	29.7	26.8	0	3	0	0	2	1116.63	500.082	252976	565	576	AT4G35830.1
Athal-1	ACO3 aconitase 3	AT2G05710.1	108203	1	19	25	96	0.00367	0.358	TVHIPSGEKLSVFDAAMR	K	Y	0.989	53.2	27.3	53.2	0	0	1	3	2	1958.02	2545.57	384957	838	855
Athal-1	ACO3 aconitase 3	AT2G05710.1	108203	1	19	25	96	0.00367	0.358	VLLQDFTGVPAVVDLACMR	R	D	0.997	87.6	27.9	87.6	0	9	9	0	2	2104.09	5174.98	1429740	179	197	AT4G35830.1
Athal-1	ACO3 aconitase 3	AT2G05710.1	108203	1	19	25	96	0.00367	0.358	VVNFSFDGQPAELK	K	H	0.997	65.8	29.6	55.6	0	4	0	0	2	1550.79	2447.07	246810	508	521
Athal-1	ACO3 aconitase 3	AT2G05710.1	108203	1	19	25	96	0.00367	0.358	VYSSYLELNLDDVEPCISGPK	R	R	0.997	53.9	27.2	53.9	0	3	0	0	2	2398.15	3918.94	109156	450	470
Athal-1	ACO3 aconitase 3	AT2G05710.1	108203	1	19	25	96	0.00367	0.358	WGSTAFQNMLVVPPGSGIVHQVNLEYLGR	K	V	0.947	27.5	25.4	27.5	0	0	1	0	2	3169.63	5164.99	72515.2	255	283	AT4G26970.1
Athal-1	HTA5, H2AXA, G-H2AX, GAMMA-H2AX Histone superfamily protein	AT1G08880.1,AT1G54690.1	14813.4	0.917	0	0	3	0.000115	0.0634	AGLQFPVGR	K	I	0.989	45.8	30.2	0	0	3	0	0	2	944.531	1528.7	286157	29	37	AT4G27230.2,AT5G27670.1,AT5G54640.1,AT1G51060.1,AT5G59870.1,AT4G27230.1
Athal-1	ATPase, V0/A0 complex, subunit C/D	AT3G28715.1	40788.9	0.068	0	0	3	0.000115	0.057	LGGATAEIMSDLLAFEADRR	K	A	0.994	50	28	47.7	0	0	3	0	2	2136.08	4890.5	235457	200	219
Athal-1	ATGSTF9, GLUTTR, ATGSTF7, GSTF9 glutathione S-transferase PHI 9	AT2G30860.1	24146.4	1	3	3	4	0.000153	0.223	ALVTLIEK	R	G	0.986	36.3	27.4	30.6	0	2	0	0	2	886.561	1615.69	136781	16	23
Athal-1	ATGSTF9, GLUTTR, ATGSTF7, GSTF9 glutathione S-transferase PHI 9	AT2G30860.1	24146.4	1	3	3	4	0.000153	0.223	GVAFETIPVDLMK	K	G	0.96	32.4	29.1	27.3	0	1	0	0	2	1419.76	3722.51	66550.4	24	36
Athal-1	ATGSTF9, GLUTTR, ATGSTF7, GSTF9 glutathione S-transferase PHI 9	AT2G30860.1	24146.4	1	3	3	4	0.000153	0.223	YLAGDFVSLADLAHLPFTDYLVGPIGK	K	A	0.953	27	25.1	27	0	0	1	0	2	2892.52	6627.92	100185	155	181
Athal-1	TUA3 tubulin alpha-3	AT5G19770.1,AT5G19780.1	49654	1	6	8	70	0.00268	0.451	AVFVDLEPTVIDEVR	R	T	0.997	57.9	28	48.8	0	13	10	0	2	1701.91	3819.51	1742880	65	79	AT4G14960.2
Athal-1	TUA3 tubulin alpha-3	AT5G19770.1,AT5G19780.1	49654	1	6	8	70	0.00268	0.451	AYHEQLSVPEITNAVFEPASMMAK	K	C	0.997	63.3	26.8	63.3	0	5	7	0	2	2663.28	4459.96	879229	281	304
Athal-1	TUA3 tubulin alpha-3	AT5G19770.1,AT5G19780.1	49654	1	6	8	70	0.00268	0.451	CGINYQPPTVVPGGDLAK	K	V	0.988	48.8	28.3	45.6	0	3	1	0	2	1885.95	2426.57	228861	353	370	AT4G14960.2
Athal-1	TUA3 tubulin alpha-3	AT5G19770.1,AT5G19780.1	49654	1	6	8	70	0.00268	0.451	DVNAAVGTIK	K	T	0.983	47.6	30.6	38.5	0	1	0	0	2	987.547	470.638	55990	327	336	AT4G14960.2
Athal-1	TUA3 tubulin alpha-3	AT5G19770.1,AT5G19780.1	49654	1	6	8	70	0.00268	0.451	EDLAALEK	R	D	0.957	29.9	31	15	0	2	0	0	2	888.467	461.462	176477	423	430	AT4G14960.2
Athal-1	TUA3 tubulin alpha-3	AT5G19770.1,AT5G19780.1	49654	1	6	8	70	0.00268	0.451	EIVDLCLDR	K	V	0.996	49.5	30.1	39.9	0	3	0	0	2	1132.57	1834.7	234126	113	121	AT4G14960.2
Athal-1	TUA3 tubulin alpha-3	AT5G19770.1,AT5G19780.1	49654	1	6	8	70	0.00268	0.451	IHFMLSSYAPVISAAK	R	A	0.997	70.4	28.7	70.4	0	4	1	0	2	1734.92	3386.49	273599	265	280
Athal-1	TUA3 tubulin alpha-3	AT5G19770.1,AT5G19780.1	49654	1	6	8	70	0.00268	0.451	LADNCTGLQGFLVFNAVGGGTGSGLGSLLLER	K	L	0.986	44.9	25.6	43.5	0	0	1	0	2	3193.63	5939.38	53038.3	125	156	AT4G14960.2
Athal-1	TUA3 tubulin alpha-3	AT5G19770.1,AT5G19780.1	49654	1	6	8	70	0.00268	0.451	LISQIISSLTTSLR	R	F	0.992	43.2	25.1	32	0	4	0	0	2	1531.91	4939.38	281324	230	243
Athal-1	TUA3 tubulin alpha-3	AT5G19770.1,AT5G19780.1	49654	1	6	8	70	0.00268	0.451	QLFHPEQLISGK	R	E	0.992	39.7	28.2	35.6	0	1	0	0	2	1396.76	1987.36	62699.9	85	96	AT4G14960.2
Athal-1	TUA3 tubulin alpha-3	AT5G19770.1,AT5G19780.1	49654	1	6	8	70	0.00268	0.451	QLFHPEQLISGKEDAANNFAR	R	G	0.991	44.1	27.3	44.1	0	0	2	3	2	2385.19	2427.34	501712	85	105	AT4G14960.2
Athal-1	TUA3 tubulin alpha-3	AT5G19770.1,AT5G19780.1	49654	1	6	8	70	0.00268	0.451	SLDIERPTYTNLNR	R	L	0.975	35.4	29	30.7	0	0	1	0	2	1691.87	1402.06	331294	216	229
Athal-1	TUA3 tubulin alpha-3	AT5G19770.1,AT5G19780.1	49654	1	6	8	70	0.00268	0.451	SLDIERPTYTNLNRLISQIISSLTTSLR	R	F	0.96	36.7	25	34.9	0	0	0	1	2	3204.76	7358.16	134219	216	243
Athal-1	TUA3 tubulin alpha-3	AT5G19770.1,AT5G19780.1	49654	1	6	8	70	0.00268	0.451	TVQFVDWCPTGFK	R	C	0.995	44	28.8	34.6	0	4	0	0	2	1584.75	3140.97	294927	340	352
Athal-1	TUA3 tubulin alpha-3	AT5G19770.1,AT5G19780.1	49654	1	6	8	70	0.00268	0.451	YMACCLMYR	K	G	0.981	29.8	25	26.6	0	3	0	0	2	1267.51	1279.21	175865	312	320	AT4G14960.2
Athal-1	NIA2, B29, NIA2-1, CHL3, NR, NR2, ATNR2 nitrate reductase 2	AT1G37130.1	102846	0.999	1	1	2	7.65e-05	0.0109	IIIPGFIGGR	R	M	0.968	26.7	25.9	16.9	0	2	0	0	2	1042.64	3053.93	135672	300	309
Athal-1	Auxin-responsive GH3 family protein	AT5G13370.1	66980.7	0.991	0	0	1	3.83e-05	0.0185	LGAPFASSFLK	R	V	0.965	28.9	28.3	14.8	0	1	0	0	2	1137.63	2957.09	71389.5	215	225
Athal-1	RPN12a regulatory particle non-ATPase 12A	AT1G64520.1	30706.8	1	2	2	5	0.000191	0.124	EIPSLQLINQTLSYAR	K	E	0.997	52.5	27.9	52.5	0	4	0	0	2	1846.01	4448.96	276362	246	261
Athal-1	RPN12a regulatory particle non-ATPase 12A	AT1G64520.1	30706.8	1	2	2	5	0.000191	0.124	QTAPDATYVYFMDLLAK	R	T	0.95	31.4	28.7	22.5	0	1	0	0	2	1946.96	5156.83	57496.6	165	181
Athal-1	GTP binding	AT1G30580.1	44472.8	1	5	5	11	0.000421	0.129	AVDGIFHVLR	R	A	0.991	48.1	27.7	34.2	0	0	4	0	2	1126.64	2252.64	237674	118	127
Athal-1	GTP binding	AT1G30580.1	44472.8	1	5	5	11	0.000421	0.129	IGIVGLPNVGK	K	S	0.997	44.8	25	25.3	0	3	0	0	2	1066.66	2424.79	203501	27	37
Athal-1	GTP binding	AT1G30580.1	44472.8	1	5	5	11	0.000421	0.129	LKDIEFVGK	R	K	0.968	36	28.1	28	0	0	1	0	2	1048.6	850.086	52215.2	156	164
Athal-1	GTP binding	AT1G30580.1	44472.8	1	5	5	11	0.000421	0.129	SLADMAPDEAAK	R	Y	0.958	29.7	28.8	19.8	0	1	0	0	2	1218.57	683.373	58541.3	269	280
Athal-1	GTP binding	AT1G30580.1	44472.8	1	5	5	11	0.000421	0.129	STLFNTLTK	K	L	0.976	31.1	28.4	23.7	0	2	0	0	2	1024.57	1567.47	118385	38	46
Athal-1	RAB1C, ATRAB1C, ATRABD2C RAB GTPase homolog 1C	AT4G17530.1	22318.8	0.802	0	0	15	0.000574	0.272	AFADELGIPFLETSAK	K	N	0.997	67.8	28.7	66.4	0	6	0	0	2	1708.88	4419.71	386408	138	153	AT5G47200.1
Athal-1	RAB1C, ATRAB1C, ATRABD2C RAB GTPase homolog 1C	AT4G17530.1	22318.8	0.802	0	0	15	0.000574	0.272	LLLIGDSGVGK	K	S	0.996	43.9	27.6	0	0	3	0	0	2	1071.64	2010.13	219283	11	21	AT3G53610.1,AT3G53610.2,AT3G53610.3,AT5G59840.1,AT5G47200.1
Athal-1	RAB1C, ATRAB1C, ATRABD2C RAB GTPase homolog 1C	AT4G17530.1	22318.8	0.802	0	0	15	0.000574	0.272	LQIWDTAGQER	K	F	0.994	47.1	30	0	0	3	0	0	2	1316.66	1356.33	199667	59	69	AT3G53610.1,AT3G53610.2,AT3G53610.3,AT2G44610.1,AT5G59840.1,AT5G47200.1
Athal-1	RAB1C, ATRAB1C, ATRABD2C RAB GTPase homolog 1C	AT4G17530.1	22318.8	0.802	0	0	15	0.000574	0.272	NATNVEEAFMAMTAAIK	K	T	0.997	81.5	28.6	81.5	0	3	0	0	2	1811.87	4684.96	192156	154	170	AT5G47200.1
Athal-1	PETC, PGR1 photosynthetic electron transfer C	AT4G03280.1,AT4G03280.2	24366.3	1	1	1	1	3.83e-05	0.0611	DALGNDVVAAEWLK	K	T	0.996	55.5	29.2	48.6	0	1	0	0	2	1500.77	3086.6	51398.1	107	120
Athal-1	tetratricopeptide repeat (TPR)-containing protein	AT3G52140.1,AT3G52140.2,AT3G52140.3,AT3G52140.4	153269	0.999	1	1	2	7.65e-05	0.00855	VSSYLVDVVLPK	K	F	0.997	50.8	27.5	50.8	0	2	0	0	2	1318.76	3235.67	126777	793	804
Athal-1	Tropomyosin-related	AT1G06530.1	36119.6	0.984	1	1	1	3.83e-05	0.0402	IGDLESQNQELAR	K	D	0.997	50.9	29.2	42.7	0	1	0	0	2	1472.73	637.662	41969.7	38	50
Athal-1	Ribosomal protein L13 family protein	AT3G07110.1,AT3G07110.2	23466.1	0.781	1	1	2	7.65e-05	0.0631	LGSQLDVLAPVKY	K	-	0.985	39.8	28.1	33.4	0	2	0	0	2	1402.79	2928.96	130773	194	206
Athal-1	Late embryogenesis abundant protein, group 2	AT2G44060.1,AT2G44060.2	36038	1	5	5	19	0.000727	0.194	DFGSALWDMIR	K	G	0.997	57.8	29.3	50.4	0	6	0	0	2	1310.62	4424.04	385696	270	280
Athal-1	Late embryogenesis abundant protein, group 2	AT2G44060.1,AT2G44060.2	36038	1	5	5	19	0.000727	0.194	GNIDVDTPFGAMK	K	L	0.997	67.5	29.6	61.1	0	3	0	0	2	1364.65	2266.57	211814	290	302
Athal-1	Late embryogenesis abundant protein, group 2	AT2G44060.1,AT2G44060.2	36038	1	5	5	19	0.000727	0.194	IPLTLIYDDIK	K	S	0.997	48.8	27.4	43.5	0	4	0	0	2	1303.75	3514.5	200831	136	146
Athal-1	Late embryogenesis abundant protein, group 2	AT2G44060.1,AT2G44060.2	36038	1	5	5	19	0.000727	0.194	LVSGLIPDAGTLK	K	A	0.996	44.5	25	41.3	0	3	0	0	2	1283.76	2572.55	281295	115	127
Athal-1	Late embryogenesis abundant protein, group 2	AT2G44060.1,AT2G44060.2	36038	1	5	5	19	0.000727	0.194	STYNDINPGMIIPYR	K	I	0.997	62.1	28.9	62.1	0	3	0	0	2	1753.86	3035.46	150692	147	161
Athal-1	SYP121, AT-SYR1, ATSYP121, SYR1, ATSYR1, PEN1 syntaxin of plants 121	AT3G11820.1,AT3G11820.2	34658.9	0.818	1	1	1	3.83e-05	0.0318	VLDTINEIQER	R	H	0.988	46.1	29.9	46.1	0	1	0	0	2	1329.7	1203.89	48410.6	179	189
Athal-1	PFL, RPS18A, PFL1 Ribosomal protein S13/S18 family	AT1G22780.1,AT1G34030.1,AT4G09800.1	17546.1	1	4	5	13	0.000497	0.322	AGELSAAEIDNLMTIVANPR	R	Q	0.997	92.5	28.4	89.3	0	5	3	0	2	2085.06	4673.06	547135	56	75
Athal-1	PFL, RPS18A, PFL1 Ribosomal protein S13/S18 family	AT1G22780.1,AT1G34030.1,AT4G09800.1	17546.1	1	4	5	13	0.000497	0.322	IMFALTSIK	K	G	0.993	42.3	27.5	35.7	0	1	0	0	2	1023.59	2851.83	63023.5	26	34
Athal-1	PFL, RPS18A, PFL1 Ribosomal protein S13/S18 family	AT1G22780.1,AT1G34030.1,AT4G09800.1	17546.1	1	4	5	13	0.000497	0.322	IPDWFLNR	K	Q	0.966	33.1	31	25.1	0	1	0	0	2	1060.56	2651.93	53309	79	86
Athal-1	PFL, RPS18A, PFL1 Ribosomal protein S13/S18 family	AT1G22780.1,AT1G34030.1,AT4G09800.1	17546.1	1	4	5	13	0.000497	0.322	YSQVVSNALDMK	K	L	0.997	58.3	29.2	50.9	0	3	0	0	2	1354.67	1403.17	199040	95	106
Athal-1	SYNC1, EMB2755, SYNC1 ARATH Class II aminoacyl-tRNA and biotin synthetases superfamily protein	AT5G56680.1	63784.3	1	4	4	8	0.000306	0.145	AIELLEEAVAK	K	G	0.969	29.6	28.2	28.9	0	2	0	0	2	1185.67	2421.22	230461	419	429
Athal-1	SYNC1, EMB2755, SYNC1 ARATH Class II aminoacyl-tRNA and biotin synthetases superfamily protein	AT5G56680.1	63784.3	1	4	4	8	0.000306	0.145	EAITAAVAELK	K	I	0.986	38	29.5	28.9	0	2	0	0	2	1115.63	1837.33	113406	262	272
Athal-1	SYNC1, EMB2755, SYNC1 ARATH Class II aminoacyl-tRNA and biotin synthetases superfamily protein	AT5G56680.1	63784.3	1	4	4	8	0.000306	0.145	LNDDEKTVAAMDVLVPK	R	V	0.984	43.2	28.5	37.6	0	0	1	0	2	1857.96	2541.03	94374.4	476	492
Athal-1	SYNC1, EMB2755, SYNC1 ARATH Class II aminoacyl-tRNA and biotin synthetases superfamily protein	AT5G56680.1	63784.3	1	4	4	8	0.000306	0.145	TILDRPDGGAGLAGQTVR	R	I	0.98	39.1	27.6	37	0	0	1	0	2	1796.96	1260.19	101749	37	54
Athal-1	SYNC1, EMB2755, SYNC1 ARATH Class II aminoacyl-tRNA and biotin synthetases superfamily protein	AT5G56680.1	63784.3	1	4	4	8	0.000306	0.145	VGELIGGSQR	K	E	0.973	35.9	29.8	24.1	0	1	0	0	2	1015.55	292.998	74068.1	493	502
Athal-1	SYNC1, EMB2755, SYNC1 ARATH Class II aminoacyl-tRNA and biotin synthetases superfamily protein	AT5G56680.1	63784.3	1	4	4	8	0.000306	0.145	VIDVGTVDASKYPLPK	K	T	0.959	32.9	26.9	32.9	0	0	1	0	2	1701.94	2143.54	66199.9	131	146
Athal-1	AT-AER, AER alkenal reductase	AT5G16970.1	38133.9	1	1	2	8	0.000306	0.133	APEALVGLFHGK	K	N	0.948	30.8	27.7	30.8	0	0	1	0	2	1238.69	2229.41	47064.4	322	333	AT5G16990.1
Athal-1	AT-AER, AER alkenal reductase	AT5G16970.1	38133.9	1	1	2	8	0.000306	0.133	FLEFVLPHIR	K	E	0.992	37.9	26.9	37.9	0	2	3	0	2	1270.73	3800.5	294452	296	305
Athal-1	AT-AER, AER alkenal reductase	AT5G16970.1	38133.9	1	1	2	8	0.000306	0.133	ITYVEDVADGLEK	K	A	0.995	46.4	29.8	46.4	0	1	0	0	2	1451.73	2044.73	75101.2	309	321	AT5G16990.1,AT5G17000.1
Athal-1	AT-AER, AER alkenal reductase	AT5G16970.1	38133.9	1	1	2	8	0.000306	0.133	NLYLSCDPYMR	K	I	0.96	27	26.6	21.8	0	1	0	0	2	1431.64	1846.41	67532.9	45	55	AT5G16990.1,AT5G17000.1
Athal-1	SHV3, MRH5, GPDL2 PLC-like phosphodiesterase family protein	AT4G26690.1	82564.7	0.565	1	1	1	3.83e-05	0.0132	TFASGILVPK	K	S	0.961	31.2	28.6	31.2	0	1	0	0	2	1032.61	1983.5	81137.3	257	266
Athal-1	TCTP translationally controlled tumor protein	AT3G16640.1	18910.8	1	4	4	9	0.000344	0.321	LSEEDQAVFK	K	K	0.991	41.2	30.2	34.3	0	1	0	0	2	1165.57	578.721	59362.4	102	111
Athal-1	TCTP translationally controlled tumor protein	AT3G16640.1	18910.8	1	4	4	9	0.000344	0.321	LSEEDQAVFKK	K	G	0.965	36	29.5	29.9	0	1	0	0	2	1293.67	277.319	34322.6	102	112
Athal-1	TCTP translationally controlled tumor protein	AT3G16640.1	18910.8	1	4	4	9	0.000344	0.321	MLVYQDLLTGDELLSDSFPYK	-	E	0.997	90.4	27.4	0	0	2	0	0	2	2447.21	5352.59	107892	1	21
Athal-1	TCTP translationally controlled tumor protein	AT3G16640.1	18910.8	1	4	4	9	0.000344	0.321	MLVYQDLLTGDELLSDSFPYKEIENGILWEVEGK	-	W	0.987	39.8	25	39.8	0	0	2	0	2	3943.96	6735.25	177670	1	34
Athal-1	TCTP translationally controlled tumor protein	AT3G16640.1	18910.8	1	4	4	9	0.000344	0.321	VVDIVDTFR	K	L	0.981	41	29.6	39.7	0	3	0	0	2	1063.58	2135.67	202551	67	75
Athal-1	emb2734 ARM repeat superfamily protein	AT5G19820.1	123828	1	11	12	19	0.000727	0.175	AHAEDFDAEEGELIKEENEQEEEIFDQVGEILGTLVK	R	T	0.954	35.8	25	35.8	0	0	0	1	2	4202.98	6957.94	57378.8	834	870
Athal-1	emb2734 ARM repeat superfamily protein	AT5G19820.1	123828	1	11	12	19	0.000727	0.175	AMAAVLLR	R	K	0.963	34.7	30.4	14.2	0	1	0	0	2	844.507	1400.56	82263.5	75	82
Athal-1	emb2734 ARM repeat superfamily protein	AT5G19820.1	123828	1	11	12	19	0.000727	0.175	ASFLPFFDELSSYLTPMWGR	K	D	0.996	45.5	27.8	45.5	0	2	1	0	2	2364.14	7157.57	170058	874	893
Athal-1	emb2734 ARM repeat superfamily protein	AT5G19820.1	123828	1	11	12	19	0.000727	0.175	IAALNAVISFVQCLANSTER	K	D	0.968	34.8	27.3	34.8	0	0	1	0	2	2177.14	6850.59	34675.3	204	223
Athal-1	emb2734 ARM repeat superfamily protein	AT5G19820.1	123828	1	11	12	19	0.000727	0.175	LAHLLQLSPHPEGR	K	A	0.983	37.8	26.6	36.9	0	0	0	2	2	1567.87	1411.4	167774	61	74
Athal-1	emb2734 ARM repeat superfamily protein	AT5G19820.1	123828	1	11	12	19	0.000727	0.175	LLVLLQNGK	K	Q	0.967	31.4	25	12.1	0	1	0	0	2	997.641	1881.34	55067.9	509	517
Athal-1	emb2734 ARM repeat superfamily protein	AT5G19820.1	123828	1	11	12	19	0.000727	0.175	LNVVIQLPNAR	R	Q	0.997	49.3	25	49.3	0	3	0	0	2	1236.74	2618.95	189123	970	980
Athal-1	emb2734 ARM repeat superfamily protein	AT5G19820.1	123828	1	11	12	19	0.000727	0.175	NLDQVVSMVLSQFQSPHPR	K	V	0.955	31	27.6	31	0	0	1	0	2	2182.11	5757.47	73135.1	416	434
Athal-1	emb2734 ARM repeat superfamily protein	AT5G19820.1	123828	1	11	12	19	0.000727	0.175	SSAESLFNLAK	R	Q	0.957	38.3	29	18	0	3	0	0	2	1166.61	2133.92	222749	40	50
Athal-1	emb2734 ARM repeat superfamily protein	AT5G19820.1	123828	1	11	12	19	0.000727	0.175	TLTESLNNGNEATAQEALELLIELAGTEPR	R	F	0.997	72.9	25.4	72.9	0	0	2	0	2	3197.62	6283.43	123239	236	265
Athal-1	emb2734 ARM repeat superfamily protein	AT5G19820.1	123828	1	11	12	19	0.000727	0.175	VLPALAAAMDDFQNPR	R	V	0.996	48.2	29	48.2	0	1	0	0	2	1728.87	3776.05	52592.8	462	477
Athal-1	Pyridine nucleotide-disulphide oxidoreductase family protein	AT1G74470.1	51838.8	1	5	5	11	0.000421	0.167	LAVNTIGSLVR	K	A	0.997	54.5	26.6	44.7	0	4	0	0	2	1142.69	2351.92	248252	444	454
Athal-1	Pyridine nucleotide-disulphide oxidoreductase family protein	AT1G74470.1	51838.8	1	5	5	11	0.000421	0.167	MISPSNIAVDIGR	K	T	0.968	33.2	29.5	31.4	0	1	0	0	2	1372.73	2542.62	56050.6	122	134
Athal-1	Pyridine nucleotide-disulphide oxidoreductase family protein	AT1G74470.1	51838.8	1	5	5	11	0.000421	0.167	SGATVINGLFLK	K	M	0.972	29	27.4	26.9	0	2	0	0	2	1219.7	2895.02	130386	161	172
Athal-1	Pyridine nucleotide-disulphide oxidoreductase family protein	AT1G74470.1	51838.8	1	5	5	11	0.000421	0.167	VALVGDAAGYVTK	R	C	0.954	36.9	29.7	33.8	0	1	0	0	2	1263.69	1654.53	67230.9	328	340
Athal-1	Pyridine nucleotide-disulphide oxidoreductase family protein	AT1G74470.1	51838.8	1	5	5	11	0.000421	0.167	VAVIGGGPAGGAAAETLAQGGIETILIER	R	K	0.997	63.6	25	63.6	0	0	3	0	2	2691.47	4782.38	192692	58	86
Athal-1	ARP1, emb2207, RPL3A, RP1 ribosomal protein 1	AT1G43170.1,AT1G43170.2,AT1G43170.3,AT1G43170.5,AT1G43170.6,AT1G43170.7,AT1G43170.8,AT1G43170.9	44559.6	1	5	7	14	0.000536	0.129	FIDTASIFGHGR	K	F	0.995	46.9	30.3	43.9	0	2	3	0	2	1320.67	2089.39	342467	362	373
Athal-1	ARP1, emb2207, RPL3A, RP1 ribosomal protein 1	AT1G43170.1,AT1G43170.2,AT1G43170.3,AT1G43170.5,AT1G43170.6,AT1G43170.7,AT1G43170.8,AT1G43170.9	44559.6	1	5	7	14	0.000536	0.129	HGSLGFLPR	R	K	0.985	39.4	28.3	24.7	0	0	3	0	2	983.542	1150.17	229047	11	19
Athal-1	ARP1, emb2207, RPL3A, RP1 ribosomal protein 1	AT1G43170.1,AT1G43170.2,AT1G43170.3,AT1G43170.5,AT1G43170.6,AT1G43170.7,AT1G43170.8,AT1G43170.9	44559.6	1	5	7	14	0.000536	0.129	LALEEIKLK	R	F	0.978	32.5	25	21.4	0	0	2	0	2	1056.67	1836.23	90123.8	353	361
Athal-1	ARP1, emb2207, RPL3A, RP1 ribosomal protein 1	AT1G43170.1,AT1G43170.2,AT1G43170.3,AT1G43170.5,AT1G43170.6,AT1G43170.7,AT1G43170.8,AT1G43170.9	44559.6	1	5	7	14	0.000536	0.129	QSLLTQTSR	R	L	0.997	53.5	30.5	38.2	0	2	0	0	2	1033.56	250.671	163314	344	352
Athal-1	ARP1, emb2207, RPL3A, RP1 ribosomal protein 1	AT1G43170.1,AT1G43170.2,AT1G43170.3,AT1G43170.5,AT1G43170.6,AT1G43170.7,AT1G43170.8,AT1G43170.9	44559.6	1	5	7	14	0.000536	0.129	VACIGAWHPAR	K	V	0.983	41.6	29.9	36	0	1	1	0	2	1237.63	766.341	129193	252	262
Athal-1	AK-HSDH I, AK-HSDH aspartate kinase-homoserine dehydrogenase i	AT1G31230.1	99406	0.946	1	1	2	7.65e-05	0.0198	ATAVDLLDGDELSSFLAR	R	L	0.997	52.9	28.5	52.9	0	2	0	0	2	1892.96	4671.71	108133	156	173
Athal-1	unknown protein; BEST Arabidopsis thaliana protein match is: unknown protein (TAIR:AT3G46430.1); Has 30201 Blast hits to 17322 proteins in 780 species: Archae - 12; Bacteria - 1396; Metazoa - 17338; Fungi - 3422; Plants - 5037; Viruses - 0; Other Eukaryotes - 2996 (source: NCBI BLink).	AT3G46430.1,AT5G59613.1,AT5G59613.2	0	1	2	2	7	0.000268	0.382	LFDPWPVFFK	R	R	0.995	45.1	29.7	33.3	0	5	0	0	2	1295.68	5187.22	340328	0	0
Athal-1	unknown protein; BEST Arabidopsis thaliana protein match is: unknown protein (TAIR:AT3G46430.1); Has 30201 Blast hits to 17322 proteins in 780 species: Archae - 12; Bacteria - 1396; Metazoa - 17338; Fungi - 3422; Plants - 5037; Viruses - 0; Other Eukaryotes - 2996 (source: NCBI BLink).	AT3G46430.1,AT5G59613.1,AT5G59613.2	0	1	2	2	7	0.000268	0.382	LTAGLTEEDAK	K	N	0.997	67.1	30.5	55.7	0	2	0	0	2	1147.58	312.438	115986	0	0
Athal-1	ATMES16, MES16 methyl esterase 16	AT4G16690.1	29014.8	0.991	1	1	1	3.83e-05	0.0649	HYYYSQSPLEDVTLSSK	R	L	0.982	37.5	28.2	37.5	0	1	0	0	2	2016.95	2095.17	33284.2	160	176
Athal-1	NADH-ubiquinone oxidoreductase 20 kDa subunit, mitochondrial	AT5G11770.1	24044.4	1	2	2	4	0.000153	0.161	AAEFVISK	K	V	0.98	41.1	30.3	36.5	0	2	0	0	2	864.482	641.633	152788	64	71
Athal-1	NADH-ubiquinone oxidoreductase 20 kDa subunit, mitochondrial	AT5G11770.1	24044.4	1	2	2	4	0.000153	0.161	IVPVDIYVPGCPPTAEALLYGLLQLQK	R	K	0.996	53.5	25	53.5	0	0	2	0	2	2967.63	6715.47	211907	178	204
Athal-1	AtPPa6, PPa6 pyrophosphorylase 6	AT5G09650.1	33381.1	1	1	1	4	0.000153	0.08	VSPWHDIPLTLGDGVFNFIVEIPK	K	E	0.996	51.3	25.1	51.3	0	0	4	0	2	2693.43	6562.84	255123	90	113
Athal-1	PRK phosphoribulokinase	AT1G32060.1	44465.3	1	3	3	4	0.000153	0.114	ANDFDLMYEQVK	R	A	0.997	83.6	27.3	78.8	0	2	0	0	2	1472.67	2162.39	103989	124	135
Athal-1	PRK phosphoribulokinase	AT1G32060.1	44465.3	1	3	3	4	0.000153	0.114	IRDLYEQLIANK	K	A	0.949	37.4	28.6	34	0	0	1	0	2	1475.82	2066.57	104711	375	386
Athal-1	PRK phosphoribulokinase	AT1G32060.1	44465.3	1	3	3	4	0.000153	0.114	YFSPVYLFDEGSTISWIPCGR	K	K	0.988	39.7	27.1	38.8	0	1	0	0	2	2494.17	5505.39	42048.4	271	291
Athal-1	GAPCP-1 glyceraldehyde-3-phosphate dehydrogenase of plastid 1	AT1G79530.1	44831.1	1	2	2	2	7.65e-05	0.0711	GASQNIIPSSTGAAK	R	A	0.96	32.1	29.7	21.8	0	1	0	0	2	1401.73	517.854	49890.7	285	299
Athal-1	GAPCP-1 glyceraldehyde-3-phosphate dehydrogenase of plastid 1	AT1G79530.1	44831.1	1	2	2	2	7.65e-05	0.0711	VLDLIEHMALVAASH	R	-	0.955	33.5	28.2	33.5	0	0	1	0	2	1618.86	4290.63	53461.7	408	422
Athal-1	S-adenosyl-L-methionine-dependent methyltransferases superfamily protein	AT3G54150.1	36645.6	1	1	1	1	3.83e-05	0.0279	LVDSTLPFR	R	T	0.971	34.2	29.8	27.2	0	1	0	0	2	1047.58	1803.62	72490.8	154	162
Athal-1	CAT3, SEN2, ATCAT3 catalase 3	AT1G20620.1,AT1G20620.5	56696.3	1	7	8	35	0.00134	0.329	APGVQTPVIVR	R	F	0.997	45.6	25	45.6	0	2	0	0	2	1136.68	1298.87	82766.2	92	102	AT4G35090.1
Athal-1	CAT3, SEN2, ATCAT3 catalase 3	AT1G20620.1,AT1G20620.5	56696.3	1	7	8	35	0.00134	0.329	DLHDAIASGNYPEWK	K	L	0.971	36.4	28.4	36.4	0	1	0	0	2	1715.8	1895.17	45847.1	254	268
Athal-1	CAT3, SEN2, ATCAT3 catalase 3	AT1G20620.1,AT1G20620.5	56696.3	1	7	8	35	0.00134	0.329	EGNFDLVGNNTPVFFIR	R	D	0.997	66.5	28.9	57.2	0	5	1	0	2	1938.97	4358.04	372377	130	146
Athal-1	CAT3, SEN2, ATCAT3 catalase 3	AT1G20620.1,AT1G20620.5	56696.3	1	7	8	35	0.00134	0.329	GFFEVTHDISNLTCADFLR	K	A	0.997	51.4	27.7	51.4	0	2	5	0	2	2242.06	4577.48	551309	73	91	AT4G35090.1
Athal-1	CAT3, SEN2, ATCAT3 catalase 3	AT1G20620.1,AT1G20620.5	56696.3	1	7	8	35	0.00134	0.329	GFFEVTHDISNLTCADFLRAPGVQTPVIVR	K	F	0.986	37.4	25.6	37.4	0	0	0	1	2	3359.72	5198.07	118056	73	102	AT4G35090.1
Athal-1	CAT3, SEN2, ATCAT3 catalase 3	AT1G20620.1,AT1G20620.5	56696.3	1	7	8	35	0.00134	0.329	GPVLLEDYHLIEK	R	V	0.997	83.2	28.1	83.2	0	3	0	0	2	1525.83	2624.7	140022	38	50
Athal-1	CAT3, SEN2, ATCAT3 catalase 3	AT1G20620.1,AT1G20620.5	56696.3	1	7	8	35	0.00134	0.329	IFAYGDTQR	R	H	0.954	27.3	28.6	13.5	0	1	0	0	2	1070.53	437.732	95031.3	345	353
Athal-1	CAT3, SEN2, ATCAT3 catalase 3	AT1G20620.1,AT1G20620.5	56696.3	1	7	8	35	0.00134	0.329	ILDYMSHLPESLLTWCWMFDDVGIPQDYR	R	H	0.985	38.5	25	38.5	0	0	1	0	2	3600.66	6648.5	53516.5	172	200
Athal-1	CAT3, SEN2, ATCAT3 catalase 3	AT1G20620.1,AT1G20620.5	56696.3	1	7	8	35	0.00134	0.329	IWPEDILPLQPVGR	K	L	0.994	40.8	27.2	39.7	0	6	0	0	2	1632.91	4392.2	482888	292	305	AT1G20630.1
Athal-1	CAT3, SEN2, ATCAT3 catalase 3	AT1G20620.1,AT1G20620.5	56696.3	1	7	8	35	0.00134	0.329	LGPNYLQLPVNAPK	R	C	0.997	74	26.8	74	0	4	0	0	2	1523.86	2870.22	254800	356	369	AT1G20630.1,AT4G35090.1
Athal-1	CAT3, SEN2, ATCAT3 catalase 3	AT1G20620.1,AT1G20620.5	56696.3	1	7	8	35	0.00134	0.329	VPTPTNSYTGIR	K	T	0.997	53.4	30.3	53.4	0	1	0	0	2	1305.68	810.233	32448.2	406	417
Athal-1	CAT3, SEN2, ATCAT3 catalase 3	AT1G20620.1,AT1G20620.5	56696.3	1	7	8	35	0.00134	0.329	WVEILSEPR	R	L	0.989	42.7	28.7	38.3	0	2	0	0	2	1128.6	2042.53	138277	450	458
Athal-1	LETM1-like protein	AT3G59820.1	85737.6	0.999	1	1	1	3.83e-05	0.0106	IMVEDIVR	R	L	0.96	30.8	31.1	23.5	0	1	0	0	2	974.534	1638.37	66855.6	730	737
Athal-1	Aldolase superfamily protein	AT3G52930.1	38540.4	1	12	15	82	0.00314	0.709	AAQEALYVR	K	C	0.997	56.7	30.6	47	0	3	0	0	2	1020.55	392.285	243731	317	325
Athal-1	Aldolase superfamily protein	AT3G52930.1	38540.4	1	12	15	82	0.00314	0.709	ALSDHHVLLEGTLLKPNMVTPGSDSPK	K	V	0.994	45.6	25.4	43.1	0	0	0	5	2	2856.49	2789.19	1287760	211	237
Athal-1	Aldolase superfamily protein	AT3G52930.1	38540.4	1	12	15	82	0.00314	0.709	ANSEATLGTYK	K	G	0.997	55.7	29.3	51.8	0	2	0	0	2	1154.57	169.773	112833	328	338
Athal-1	Aldolase superfamily protein	AT3G52930.1	38540.4	1	12	15	82	0.00314	0.709	EGGVLPGIK	K	V	0.996	43.2	25.8	35.6	0	3	0	0	2	869.509	979.549	220337	95	103
Athal-1	Aldolase superfamily protein	AT3G52930.1	38540.4	1	12	15	82	0.00314	0.709	ELLFTAPGALPCLSGVILFEETLYQK	R	S	0.997	70.8	25.2	70.8	0	0	3	0	2	2909.54	6743.31	263937	57	82
Athal-1	Aldolase superfamily protein	AT3G52930.1	38540.4	1	12	15	82	0.00314	0.709	FADELIANAAYIGTPGK	K	G	0.997	68.4	29	68.4	0	6	0	0	2	1750.9	2978.72	424090	8	24	AT2G36460.1
Athal-1	Aldolase superfamily protein	AT3G52930.1	38540.4	1	12	15	82	0.00314	0.709	GILAADESTGTIGK	K	R	0.997	68.1	30	65.4	0	3	0	0	2	1332.7	1007.41	176978	25	38	AT2G36460.1
Athal-1	Aldolase superfamily protein	AT3G52930.1	38540.4	1	12	15	82	0.00314	0.709	GILAADESTGTIGKR	K	L	0.995	44.3	29	38.7	0	2	0	0	2	1488.8	749.635	84236	25	39	AT2G36460.1
Athal-1	Aldolase superfamily protein	AT3G52930.1	38540.4	1	12	15	82	0.00314	0.709	GTVELAGTDGETTTQGLDGLGDR	K	C	0.997	96.7	27.4	94.5	0	3	3	0	2	2263.07	1986.14	333377	107	129
Athal-1	Aldolase superfamily protein	AT3G52930.1	38540.4	1	12	15	82	0.00314	0.709	KPWSLSFSFGR	K	A	0.972	37.5	29.1	33.6	0	0	2	0	2	1311.68	2835.05	121616	288	298	AT2G36460.1
Athal-1	Aldolase superfamily protein	AT3G52930.1	38540.4	1	12	15	82	0.00314	0.709	LASINVENVETNR	R	R	0.997	76.2	29.3	71.2	0	4	0	0	2	1458.75	1222.71	203744	40	52
Athal-1	Aldolase superfamily protein	AT3G52930.1	38540.4	1	12	15	82	0.00314	0.709	LGDGAAESLHVK	K	D	0.997	67.1	29	56.3	0	3	3	0	2	1196.63	401.17	376841	343	354
Athal-1	Aldolase superfamily protein	AT3G52930.1	38540.4	1	12	15	82	0.00314	0.709	NLRELLFTAPGALPCLSGVILFEETLYQK	R	S	0.946	28.6	25	28.6	0	0	1	0	2	3292.77	6642.2	56229.1	54	82
Athal-1	Aldolase superfamily protein	AT3G52930.1	38540.4	1	12	15	82	0.00314	0.709	SSDGKLFVDILK	K	E	0.982	43	28.4	36.8	0	0	2	0	2	1321.74	2609.11	126581	83	94
Athal-1	Aldolase superfamily protein	AT3G52930.1	38540.4	1	12	15	82	0.00314	0.709	TVPAAVPAIVFLSGGQSEEEATR	R	N	0.997	52.2	27.1	52.2	0	9	11	0	2	2329.2	4100.51	1520680	254	276	AT2G36460.1
Athal-1	Aldolase superfamily protein	AT3G52930.1	38540.4	1	12	15	82	0.00314	0.709	VDKGTVELAGTDGETTTQGLDGLGDR	K	C	0.993	51.6	27	48.4	0	0	1	0	2	2605.26	1858.4	51228	104	129
Athal-1	Aldolase superfamily protein	AT3G52930.1	38540.4	1	12	15	82	0.00314	0.709	VSPEVIAEHTVR	K	A	0.997	57.9	28.9	53.9	0	2	0	0	2	1336.72	1031.56	89075.7	238	249
Athal-1	Aldolase superfamily protein	AT3G52930.1	38540.4	1	12	15	82	0.00314	0.709	YAVICQENGLVPIVEPEILVDGSHDIQK	R	C	0.991	43.8	25.1	43.8	0	0	6	1	2	3135.6	4638.69	690740	169	196	AT2G36460.1
Athal-1	Plastid-lipid associated protein PAP / fibrillin family protein	AT2G35490.1	40506.9	0.998	1	1	2	7.65e-05	0.0399	QSLNPLQDVAANISR	K	A	0.997	68.4	29.2	61.9	0	2	0	0	2	1625.86	3015.28	89326.5	310	324
Athal-1	SUS2, EMB33, EMB177, EMB14 Pre-mRNA-processing-splicing factor	AT1G80070.1	275435	0.992	1	1	2	7.65e-05	0.0114	LAGQLLSDLIDRNYFYLFDMPSFFTAK	R	A	0.979	37.7	25.6	19.4	0	0	2	0	2	3185.6	7057.7	100701	264	290
Athal-1	Ribosomal protein S5 domain 2-like superfamily protein	AT2G09990.1	16632	1	2	2	11	0.000421	0.281	ALVAYYQK	K	Y	0.979	38.2	28.2	26.6	0	2	0	0	2	955.525	523.177	134179	91	98	AT3G04230.1
Athal-1	Ribosomal protein S5 domain 2-like superfamily protein	AT2G09990.1	16632	1	2	2	11	0.000421	0.281	IFEPILLLGK	K	H	0.983	30.7	25	30.2	0	1	0	0	2	1142.72	4213	82481.9	51	60
Athal-1	Ribosomal protein S5 domain 2-like superfamily protein	AT2G09990.1	16632	1	2	2	11	0.000421	0.281	LNGCPIELFQPEILR	K	F	0.995	51.9	27.4	51.9	0	5	0	0	2	1798.95	4269.23	283829	34	48
Athal-1	Ribosomal protein S5 domain 2-like superfamily protein	AT2G09990.1	16632	1	2	2	11	0.000421	0.281	TLLVADPR	R	R	0.99	42.1	27.5	28.8	0	3	0	0	2	884.52	800.721	220558	118	125	AT3G04230.1
Athal-1	ATPase, F0 complex, subunit B/B', bacterial/chloroplast	AT4G32260.1	23919	1	1	1	1	3.83e-05	0.0685	ALDSQIAALSEDIVK	K	K	0.997	67.1	27.6	65.8	0	1	0	0	2	1572.85	3423.26	57586.4	200	214
Athal-1	SHM2 serine hydroxymethyltransferase 2	AT5G26780.1	57343.5	1	2	2	6	0.00023	0.103	ALEAFQLDPSK	R	W	0.996	59.6	30.5	54.8	0	2	0	0	2	1218.64	1811.56	132180	129	139
Athal-1	SHM2 serine hydroxymethyltransferase 2	AT5G26780.1	57343.5	1	2	2	6	0.00023	0.103	AYQDQVLR	K	N	0.945	30	31.1	21.2	0	1	0	0	2	992.516	250.053	54468.7	354	361
Athal-1	SHM2 serine hydroxymethyltransferase 2	AT5G26780.1	57343.5	1	2	2	6	0.00023	0.103	MGTPALTSR	R	G	0.985	39	31.1	29.2	0	1	0	0	2	933.482	322.158	66192.8	431	439	AT4G37930.1
Athal-1	SHM2 serine hydroxymethyltransferase 2	AT5G26780.1	57343.5	1	2	2	6	0.00023	0.103	NTVPGDVSAMVPGGIR	K	M	0.965	32	29	32	0	1	0	0	2	1569.81	2420.53	81175.6	415	430	AT4G37930.1
Athal-1	SHM2 serine hydroxymethyltransferase 2	AT5G26780.1	57343.5	1	2	2	6	0.00023	0.103	QFPTIGFEK	K	E	0.985	36	29.8	23.9	0	1	0	0	2	1066.56	2041.19	64389.8	502	510	AT4G37930.1
Athal-1	ACBP6, ACBP acyl-CoA-binding protein 6	AT1G31812.1	10386.2	1	3	4	8	0.000306	0.457	QLLEVAASK	K	A	0.995	48.2	29.9	21.6	0	2	0	0	2	958.557	700.016	111709	81	89
Athal-1	ACBP6, ACBP acyl-CoA-binding protein 6	AT1G31812.1	10386.2	1	3	4	8	0.000306	0.457	SSEEAMNDYITK	K	V	0.997	59.1	25.5	48.3	0	1	0	0	2	1387.6	558.798	51805.8	67	78
Athal-1	ACBP6, ACBP acyl-CoA-binding protein 6	AT1G31812.1	10386.2	1	3	4	8	0.000306	0.457	VNTLTELPSNEDLLILYGLYK	K	Q	0.993	42.3	26.3	42.3	0	2	3	0	2	2408.3	5256.71	351390	14	34
Athal-1	Pyridoxal phosphate phosphatase-related protein	AT1G17710.1,AT1G17710.2	31571.5	1	2	2	2	7.65e-05	0.194	IVSDANTLFIETIIEHLGIGEFFSEINTNPGLVDEQGR	R	L	0.994	47.7	25	47.7	0	0	0	1	2	4188.11	7402.23	95466.5	95	132
Athal-1	Pyridoxal phosphate phosphatase-related protein	AT1G17710.1,AT1G17710.2	31571.5	1	2	2	2	7.65e-05	0.194	NFPVWDLISQNPMLVK	K	A	0.958	30	28	30	0	1	0	0	2	1901	5461.39	67424.9	204	219
Athal-1	Thioredoxin superfamily protein	AT3G11630.1	29093.1	1	1	1	12	0.000459	0.109	AQADDLPLVGNK	K	A	0.992	51.4	29.1	43.5	0	3	0	0	2	1240.65	1250.59	163454	67	78	AT5G06290.1
Athal-1	Thioredoxin superfamily protein	AT3G11630.1	29093.1	1	1	1	12	0.000459	0.109	SGGLGDLNYPLISDVTK	K	S	0.997	73.4	28.6	26.8	0	9	0	0	2	1748.91	3461.25	481750	161	177
Athal-1	Succinyl-CoA ligase, alpha subunit	AT5G08300.1	36151.7	1	4	5	12	0.000459	0.236	ASGTEKPVVAFIAGLTAPPGRR	K	M	0.96	27.8	25	27.8	0	0	0	1	2	2195.23	3409.26	64333.8	274	295
Athal-1	Succinyl-CoA ligase, alpha subunit	AT5G08300.1	36151.7	1	4	5	12	0.000459	0.236	FFVDPQTEGIVLIGEIGGTAEEDAAALIK	K	A	0.997	72.4	25.5	70.8	0	0	2	0	2	3003.56	6767.28	145236	245	273	AT5G23250.1
Athal-1	Succinyl-CoA ligase, alpha subunit	AT5G08300.1	36151.7	1	4	5	12	0.000459	0.236	GGTEHLGLPVFNSVAEAK	K	A	0.969	36.7	28.1	36.7	0	0	1	0	2	1825.94	2757.68	69392.1	93	110
Athal-1	Succinyl-CoA ligase, alpha subunit	AT5G08300.1	36151.7	1	4	5	12	0.000459	0.236	IGSAMYELFQER	K	G	0.997	81.5	28.8	78.5	0	4	2	0	2	1443.69	2723.13	345524	331	342
Athal-1	Succinyl-CoA ligase, alpha subunit	AT5G08300.1	36151.7	1	4	5	12	0.000459	0.236	KGGTEHLGLPVFNSVAEAK	K	A	0.95	35.8	27.1	35.8	0	0	0	2	2	1954.04	2397.59	174008	92	110
Athal-1	mtLPD1 mitochondrial lipoamide dehydrogenase 1	AT1G48030.1,AT1G48030.2	53988.6	1	2	2	14	0.000536	0.126	AIDNAEGLVK	K	I	0.981	40.3	30.2	34.8	0	2	0	0	2	1029.56	612.609	141863	430	439
Athal-1	mtLPD1 mitochondrial lipoamide dehydrogenase 1	AT1G48030.1,AT1G48030.2	53988.6	1	2	2	14	0.000536	0.126	GALGGTCLNVGCIPSK	R	A	0.997	64.7	29.4	57.3	0	3	0	0	2	1603.79	1919.19	168927	76	91	AT3G17240.1,AT3G17240.3
Athal-1	mtLPD1 mitochondrial lipoamide dehydrogenase 1	AT1G48030.1,AT1G48030.2	53988.6	1	2	2	14	0.000536	0.126	HIIVATGSDVK	K	S	0.996	46.7	27.5	30	0	1	0	0	2	1139.64	247.116	30181.9	179	189	AT3G17240.1,AT3G17240.3
Athal-1	mtLPD1 mitochondrial lipoamide dehydrogenase 1	AT1G48030.1,AT1G48030.2	53988.6	1	2	2	14	0.000536	0.126	VSSVEVDLPAMLAQK	K	D	0.997	80.2	29	69	0	4	3	0	2	1586.85	3226.06	467942	114	128	AT3G17240.1,AT3G17240.3
Athal-1	mtLPD1 mitochondrial lipoamide dehydrogenase 1	AT1G48030.1,AT1G48030.2	53988.6	1	2	2	14	0.000536	0.126	VVSVDSSSDGVK	K	L	0.987	37.1	30.1	35.6	0	1	0	0	2	1178.59	92.184	74147.2	278	289
Athal-1	Endomembrane protein 70 protein family	AT5G35160.2	74581.2	1	2	2	5	0.000191	0.038	APHIEFPVR	K	T	0.986	41.3	29.4	36.9	0	0	3	0	2	1065.58	1490.48	170743	491	499
Athal-1	Endomembrane protein 70 protein family	AT5G35160.2	74581.2	1	2	2	5	0.000191	0.038	VMGTGDAAEVIPTIGK	R	K	0.997	66.7	28.6	66.7	0	2	0	0	2	1558.81	2340	106415	187	202
Athal-1	copper ion binding	AT2G27730.1	11947.3	0.525	1	1	1	3.83e-05	0.0708	AAENVFIK	R	K	0.955	33.7	30.9	25.6	0	1	0	0	2	891.493	632.971	67617.1	26	33
Athal-1	Histone superfamily protein	AT4G40030.2	18703	0.999	1	3	8	0.000306	0.195	FQSHAVLALQEAAEAYLVGLFEDTNLCAIHAK	R	R	0.99	42.1	25	42.1	0	0	2	4	2	3529.78	6781.34	546874	113	144
Athal-1	ATPDIL2-1, UNE5, MEE30, PDI11, ATPDI11 thioredoxin family protein	AT2G47470.1,AT2G47470.3,AT2G47470.4	39497.7	0.996	1	1	1	3.83e-05	0.0277	YGVSGFPTLK	K	F	0.988	38.9	29	32.8	0	1	0	0	2	1068.57	1961.03	62034.4	211	220
Athal-1	APT1, ATAPT1 adenine phosphoribosyl transferase 1	AT1G27450.1,AT1G27450.2,AT1G27450.3	26397.1	1	4	5	15	0.000574	0.243	AIIIDDLIATGGTLAAAIR	R	L	0.997	57	25	51	0	1	3	0	2	1868.09	5697.73	290814	185	203
Athal-1	APT1, ATAPT1 adenine phosphoribosyl transferase 1	AT1G27450.1,AT1G27450.2,AT1G27450.3	26397.1	1	4	5	15	0.000574	0.243	GFIFGPPIALAIGAK	R	F	0.997	74.8	25.1	0	0	0	4	0	2	1471.87	5223.5	188562	130	144
Athal-1	APT1, ATAPT1 adenine phosphoribosyl transferase 1	AT1G27450.1,AT1G27450.2,AT1G27450.3	26397.1	1	4	5	15	0.000574	0.243	IVECACVIELPELK	K	G	0.997	75.5	29.4	68.9	0	3	0	0	2	1672.87	3284.36	156402	212	225
Athal-1	APT1, ATAPT1 adenine phosphoribosyl transferase 1	AT1G27450.1,AT1G27450.2,AT1G27450.3	26397.1	1	4	5	15	0.000574	0.243	LGETSLFVLVK	K	S	0.997	99.8	25.4	84.6	0	4	0	0	2	1205.71	3392.77	212746	230	240
Athal-1	QPT quinolinate phoshoribosyltransferase	AT2G01350.1,AT2G01350.2,AT2G01350.3,AT2G01350.4	30846	0.999	2	2	3	0.000115	0.0747	TLEEVKEVLEYASGSETR	R	L	0.964	32.7	28.5	32.7	0	0	1	0	2	2040.01	3142.26	100492	173	190
Athal-1	QPT quinolinate phoshoribosyltransferase	AT2G01350.1,AT2G01350.2,AT2G01350.3,AT2G01350.4	30846	0.999	2	2	3	0.000115	0.0747	VLLNFMQR	R	M	0.981	38.4	29.6	23.9	0	2	0	0	2	1020.57	2286.34	112491	73	80
Athal-1	OASC, ATCS-C O-acetylserine (thiol) lyase isoform C	AT3G59760.1,AT3G59760.3	46116.7	1	1	1	12	0.000459	0.0531	LIAVVFPSFGER	K	Y	0.995	48.5	28.5	14.5	0	10	1	0	2	1334.75	3829.1	768932	398	409	AT2G43750.1,AT2G43750.2
Athal-1	OASC, ATCS-C O-acetylserine (thiol) lyase isoform C	AT3G59760.1,AT3G59760.3	46116.7	1	1	1	12	0.000459	0.0531	TPMVYLNSIAK	K	G	0.991	39.8	29.5	33.9	0	1	0	0	2	1236.67	2200.92	55615.7	124	134
Athal-1	ENTH/ANTH/VHS superfamily protein	AT5G35200.1	61179.4	0.525	1	1	1	3.83e-05	0.0368	DLDTPDLLEQLPALQELLFR	K	V	0.955	28.7	26.5	28.7	0	0	1	0	2	2339.25	6831.67	42005.1	175	194
Athal-1	PCK1, PEPCK phosphoenolpyruvate carboxykinase 1	AT4G37870.1	73406.8	1	4	4	6	0.00023	0.076	AAYPIEFIPNAK	R	I	0.995	44.8	29.8	37	0	1	0	0	2	1333.72	2641.94	70135.1	456	467
Athal-1	PCK1, PEPCK phosphoenolpyruvate carboxykinase 1	AT4G37870.1	73406.8	1	4	4	6	0.00023	0.076	AVDYLNSLEK	R	V	0.975	32.6	29.9	14.2	0	1	0	0	2	1151.59	1393.22	55353.8	229	238
Athal-1	PCK1, PEPCK phosphoenolpyruvate carboxykinase 1	AT4G37870.1	73406.8	1	4	4	6	0.00023	0.076	GSFITSNGALATLSGAK	K	T	0.997	70.1	28.3	70.1	0	3	0	0	2	1594.84	2607.85	160661	170	186
Athal-1	PCK1, PEPCK phosphoenolpyruvate carboxykinase 1	AT4G37870.1	73406.8	1	4	4	6	0.00023	0.076	IIDAIHSGSLLK	K	A	0.947	27.2	25.4	17.3	0	0	1	0	2	1266.74	1709.02	80112.5	583	594
Athal-1	Ribosomal protein S19e family protein	AT3G02080.1	15828.8	1	0	0	3	0.000115	0.105	ELAPYDPDWYYIR	K	A	0.954	27.5	28.1	27.5	0	1	0	0	2	1700.8	3168.88	77150.2	45	57	AT5G61170.1
Athal-1	Ribosomal protein S19e family protein	AT3G02080.1	15828.8	1	0	0	3	0.000115	0.105	LKELAPYDPDWYYIR	K	A	0.972	34	28.5	34	0	0	2	0	2	1941.97	3098.98	162187	43	57	AT5G61170.1
Athal-1	Saccharopine dehydrogenase	AT5G39410.1	49682.8	1	1	1	1	3.83e-05	0.022	LILNCVGPFR	K	I	0.97	31.3	29.8	27.4	0	1	0	0	2	1188.66	2668.25	71606.9	94	103
Athal-1	ALDH10A9 aldehyde dehydrogenase 10A9	AT3G48170.1	54918.8	1	7	8	14	0.000536	0.252	EPIGVVGMITPWNYPLLMAVWK	K	V	0.993	40.7	26.1	40.7	0	2	1	0	2	2514.33	6891.58	179340	150	171
Athal-1	ALDH10A9 aldehyde dehydrogenase 10A9	AT3G48170.1	54918.8	1	7	8	14	0.000536	0.252	IADEFLDKLVK	R	W	0.973	40.5	28.3	30.3	0	0	1	0	2	1290.73	2670.35	65753.7	306	316
Athal-1	ALDH10A9 aldehyde dehydrogenase 10A9	AT3G48170.1	54918.8	1	7	8	14	0.000536	0.252	ISDPFEEGCR	K	L	0.973	30.6	26.8	1.01	0	1	0	0	2	1209.52	887.19	63030.8	323	332
Athal-1	ALDH10A9 aldehyde dehydrogenase 10A9	AT3G48170.1	54918.8	1	7	8	14	0.000536	0.252	LVKPVSLELGGK	K	S	0.995	48.7	25	37.1	0	0	3	0	2	1239.77	1528.66	215823	253	264
Athal-1	ALDH10A9 aldehyde dehydrogenase 10A9	AT3G48170.1	54918.8	1	7	8	14	0.000536	0.252	TFSTEDEAIQLANDSQYGLAGAVLSNDLER	K	C	0.996	53.4	25.3	53.4	0	0	1	0	2	3227.53	4498.06	51588.4	403	432
Athal-1	ALDH10A9 aldehyde dehydrogenase 10A9	AT3G48170.1	54918.8	1	7	8	14	0.000536	0.252	TPLSLPMDTFK	K	G	0.993	44.5	30.2	41.8	0	4	0	0	2	1249.65	2854.85	225127	134	144
Athal-1	ALDH10A9 aldehyde dehydrogenase 10A9	AT3G48170.1	54918.8	1	7	8	14	0.000536	0.252	VAPSLAAGCTAILKPSELASLTCLELADICR	K	E	0.974	34.8	25	34.8	0	0	1	0	2	3300.7	5407.1	56535.9	172	202
Athal-1	ATPHS2, PHS2 alpha-glucan phosphorylase 2	AT3G46970.1	95162.3	1	2	2	3	0.000115	0.0369	ALTNAIGNLNLQGPYADALR	R	T	0.993	45.3	27.5	44.8	0	2	0	0	2	2085.11	3651.73	83553.7	97	116
Athal-1	ATPHS2, PHS2 alpha-glucan phosphorylase 2	AT3G46970.1	95162.3	1	2	2	3	0.000115	0.0369	QLMNILGVVYR	R	F	0.99	37.9	28.2	35.9	0	1	0	0	2	1305.73	3749.17	66598.8	580	590
Athal-1	PSAC iron-sulfur cluster binding;electron carriers;4 iron, 4 sulfur cluster binding	ATCG01060.1	9038.2	0.95	1	1	1	3.83e-05	0.16	IYDTCIGCTQCVR	K	A	0.997	64.6	26.1	58.1	0	1	0	0	2	1645.71	854.669	39674.5	7	19
Athal-1	NAD(P)-binding Rossmann-fold superfamily protein	AT5G19440.1	35593.9	1	12	13	24	0.000918	0.567	CVDENPYVPTYQVSK	R	D	0.994	41.6	27.3	40.8	0	1	0	0	2	1798.83	1409.21	45929.4	280	294
Athal-1	NAD(P)-binding Rossmann-fold superfamily protein	AT5G19440.1	35593.9	1	12	13	24	0.000918	0.567	DPQAELIDPAVK	K	G	0.997	50.6	29.7	0	0	4	0	0	2	1295.68	1456.36	229492	96	107
Athal-1	NAD(P)-binding Rossmann-fold superfamily protein	AT5G19440.1	35593.9	1	12	13	24	0.000918	0.567	ELYPNLPLPER	R	C	0.976	31.7	28.7	31.7	0	1	0	0	2	1340.72	2679.8	53625.3	269	279
Athal-1	NAD(P)-binding Rossmann-fold superfamily protein	AT5G19440.1	35593.9	1	12	13	24	0.000918	0.567	GLDIVTINPAMVIGPLLQPTLNTSAAAILNLINGAK	K	T	0.994	49.5	25	49.5	0	0	1	0	2	3643.05	7474.23	82607.2	184	219
Athal-1	NAD(P)-binding Rossmann-fold superfamily protein	AT5G19440.1	35593.9	1	12	13	24	0.000918	0.567	GTLNVLNSCAK	K	A	0.987	41.7	30.7	38.2	0	2	0	0	2	1176.6	800.834	153058	108	118
Athal-1	NAD(P)-binding Rossmann-fold superfamily protein	AT5G19440.1	35593.9	1	12	13	24	0.000918	0.567	SLGIDYIPLK	R	V	0.978	40.1	28.6	34.1	0	4	0	0	2	1118.65	2831.04	259202	299	308
Athal-1	NAD(P)-binding Rossmann-fold superfamily protein	AT5G19440.1	35593.9	1	12	13	24	0.000918	0.567	TFPNLSFGWVNVK	K	D	0.991	46.9	28.7	46.9	0	3	0	0	2	1508.79	4263.2	189430	220	232
Athal-1	NAD(P)-binding Rossmann-fold superfamily protein	AT5G19440.1	35593.9	1	12	13	24	0.000918	0.567	TLAEDAAWK	K	L	0.993	46.2	30.9	35	0	2	0	0	2	1004.5	588.317	112471	170	178
Athal-1	NAD(P)-binding Rossmann-fold superfamily protein	AT5G19440.1	35593.9	1	12	13	24	0.000918	0.567	TPDVTVDETWFSDPELCEASKMWYVLSK	R	T	0.959	29.1	25	29.1	0	0	1	0	2	3333.53	5511.91	130759	142	169
Athal-1	NAD(P)-binding Rossmann-fold superfamily protein	AT5G19440.1	35593.9	1	12	13	24	0.000918	0.567	TQHLVSLEGAK	K	E	0.992	47.5	28.5	41	0	1	2	0	2	1182.65	413.265	178227	47	57
Athal-1	NAD(P)-binding Rossmann-fold superfamily protein	AT5G19440.1	35593.9	1	12	13	24	0.000918	0.567	VVHHSEIVNILR	R	E	0.964	31.1	26.8	26	0	0	1	0	2	1415.81	1114.7	97108.2	257	268
Athal-1	NAD(P)-binding Rossmann-fold superfamily protein	AT5G19440.1	35593.9	1	12	13	24	0.000918	0.567	VVVTSSMAAVGYNGKPR	R	T	0.983	40.2	28.4	40.2	0	0	1	0	2	1735.92	1127.74	103501	125	141
Athal-1	Cyclophilin-like peptidyl-prolyl cis-trans isomerase family protein	AT2G21130.1	18464.1	0.996	1	1	3	0.000115	0.132	IVMELYTDK	K	T	0.959	31.1	29.1	26.1	0	2	0	0	2	1111.57	1413.4	129656	21	29	AT4G38740.1
Athal-1	Cyclophilin-like peptidyl-prolyl cis-trans isomerase family protein	AT2G21130.1	18464.1	0.996	1	1	3	0.000115	0.132	VIPNFMCQGGDFTK	R	G	0.948	26.5	27.8	26.5	0	1	0	0	2	1613.75	2453.34	69063.8	64	77
Athal-1	Glycine cleavage T-protein family	AT1G11860.1,AT1G11860.2,AT1G11860.3	44445.8	1	2	2	2	7.65e-05	0.0735	SLLALQGPLAAPVLQHLTK	R	E	0.981	41	25	41	0	0	1	0	2	1970.18	4739.51	72803.6	182	200
Athal-1	Glycine cleavage T-protein family	AT1G11860.1,AT1G11860.2,AT1G11860.3	44445.8	1	2	2	2	7.65e-05	0.0735	VGFFSSGPPAR	R	S	0.997	57.7	30.4	49.3	0	1	0	0	2	1121.57	1397.6	68720.3	326	336
Athal-1	Ribosomal protein L36e family protein	AT5G02450.1	12190	0.585	0	0	1	3.83e-05	0.0741	EEMSSVLR	R	K	0.99	41.9	30.6	32.7	0	1	0	0	2	950.461	457.183	64149.8	87	94	AT3G53740.2,AT3G53740.3,AT3G53740.1,AT3G53740.4
Athal-1	mtHsc70-1 mitochondrial heat shock protein 70-1	AT4G37910.1	73076.2	1	20	23	68	0.0026	0.469	APNGDAWVEANGQK	K	F	0.997	72.5	28	66.7	0	2	0	0	2	1456.68	381.018	86551.9	146	159
Athal-1	mtHsc70-1 mitochondrial heat shock protein 70-1	AT4G37910.1	73076.2	1	20	23	68	0.0026	0.469	ATNGDTFLGGEDFDNTLLEYLVNEFK	K	R	0.987	43.6	26.1	43.6	0	0	2	0	2	2922.37	6571.51	106809	264	289
Athal-1	mtHsc70-1 mitochondrial heat shock protein 70-1	AT4G37910.1	73076.2	1	20	23	68	0.0026	0.469	ATNGDTFLGGEDFDNTLLEYLVNEFKR	K	S	0.96	31.7	25.8	31.7	0	0	1	0	2	3078.47	6185.58	84336.7	264	290
Athal-1	mtHsc70-1 mitochondrial heat shock protein 70-1	AT4G37910.1	73076.2	1	20	23	68	0.0026	0.469	AVVTVPAYFNDAQR	K	Q	0.995	53.6	29.6	45.1	0	4	3	0	2	1550.8	2219.38	578227	188	201	AT5G09590.1
Athal-1	mtHsc70-1 mitochondrial heat shock protein 70-1	AT4G37910.1	73076.2	1	20	23	68	0.0026	0.469	EKIPAEIASEIETAVSDLR	R	T	0.997	67.5	27.2	67.5	0	0	5	0	2	2071.09	5067.19	325501	599	617
Athal-1	mtHsc70-1 mitochondrial heat shock protein 70-1	AT4G37910.1	73076.2	1	20	23	68	0.0026	0.469	EVDEVLLVGGMTR	K	V	0.997	58.9	30.1	56.7	0	2	0	0	2	1417.74	2510.06	119626	377	389	AT5G09590.1
Athal-1	mtHsc70-1 mitochondrial heat shock protein 70-1	AT4G37910.1	73076.2	1	20	23	68	0.0026	0.469	FSPSQIGANVLTK	K	M	0.997	67.8	29.2	43.8	0	4	0	0	2	1361.74	2206.17	332160	160	172
Athal-1	mtHsc70-1 mitochondrial heat shock protein 70-1	AT4G37910.1	73076.2	1	20	23	68	0.0026	0.469	GDVKDLLLLDVVPLSLGIETLGAVFTK	R	L	0.997	62.9	25	62.9	0	0	1	1	2	2825.63	7459.42	223162	428	454
Athal-1	mtHsc70-1 mitochondrial heat shock protein 70-1	AT4G37910.1	73076.2	1	20	23	68	0.0026	0.469	GELLVGTPAK	K	R	0.993	41.7	26.8	24.9	0	3	0	0	2	984.573	800.777	184169	96	105	AT5G09590.1
Athal-1	mtHsc70-1 mitochondrial heat shock protein 70-1	AT4G37910.1	73076.2	1	20	23	68	0.0026	0.469	GVNPDEAVAMGAAIQGGILR	K	G	0.997	60.7	28.5	0	0	2	1	0	2	1939.01	3627.03	177663	408	427	AT5G09590.1
Athal-1	mtHsc70-1 mitochondrial heat shock protein 70-1	AT4G37910.1	73076.2	1	20	23	68	0.0026	0.469	HLNITLTR	K	S	0.976	34.8	25.9	25.7	0	0	1	0	2	967.568	740.738	52335.8	339	346
Athal-1	mtHsc70-1 mitochondrial heat shock protein 70-1	AT4G37910.1	73076.2	1	20	23	68	0.0026	0.469	IAGLDVQR	K	I	0.99	43.4	29	24.2	0	3	0	0	2	871.5	543.074	190198	210	217
Athal-1	mtHsc70-1 mitochondrial heat shock protein 70-1	AT4G37910.1	73076.2	1	20	23	68	0.0026	0.469	IINEPTAAALSYGMNNK	R	E	0.997	56.9	28.8	56.9	0	1	0	0	2	1806.91	2042.73	50455.2	218	234
Athal-1	mtHsc70-1 mitochondrial heat shock protein 70-1	AT4G37910.1	73076.2	1	20	23	68	0.0026	0.469	IPAEIASEIETAVSDLR	K	T	0.997	60.3	27.7	53.8	0	5	4	0	2	1813.95	4890.12	547595	601	617
Athal-1	mtHsc70-1 mitochondrial heat shock protein 70-1	AT4G37910.1	73076.2	1	20	23	68	0.0026	0.469	MKETAEAYLGK	K	S	0.964	34.6	29.2	29.8	0	0	1	0	2	1240.62	311.317	77155.2	173	183	AT5G42020.1,AT5G28540.1,AT5G09590.1
Athal-1	mtHsc70-1 mitochondrial heat shock protein 70-1	AT4G37910.1	73076.2	1	20	23	68	0.0026	0.469	NSADTTIYSVEK	R	S	0.997	65.2	28.6	53.4	0	2	0	0	2	1327.64	503.865	106005	581	592
Athal-1	mtHsc70-1 mitochondrial heat shock protein 70-1	AT4G37910.1	73076.2	1	20	23	68	0.0026	0.469	QAVTNPTNTIFGSK	R	R	0.997	51.3	29.7	42.5	0	4	0	0	2	1477.76	1504.12	207640	107	120
Athal-1	mtHsc70-1 mitochondrial heat shock protein 70-1	AT4G37910.1	73076.2	1	20	23	68	0.0026	0.469	SDNIDLTK	R	D	0.957	31.6	31	3.2	0	1	0	0	2	905.458	191.506	54903.1	291	298
Athal-1	mtHsc70-1 mitochondrial heat shock protein 70-1	AT4G37910.1	73076.2	1	20	23	68	0.0026	0.469	SDNIDLTKDNLALQR	R	L	0.989	37.1	28.5	35.2	0	1	2	0	2	1715.89	1586.27	227305	291	305
Athal-1	mtHsc70-1 mitochondrial heat shock protein 70-1	AT4G37910.1	73076.2	1	20	23	68	0.0026	0.469	SQVFSTAADNQMQVGIK	K	V	0.997	62	28.8	62	0	1	0	0	2	1823.9	1857.74	43574.1	467	483
Athal-1	mtHsc70-1 mitochondrial heat shock protein 70-1	AT4G37910.1	73076.2	1	20	23	68	0.0026	0.469	SSGGLSDDEINR	R	M	0.997	73	28.5	59.6	0	2	0	0	2	1249.57	137.357	98896.4	547	558
Athal-1	mtHsc70-1 mitochondrial heat shock protein 70-1	AT4G37910.1	73076.2	1	20	23	68	0.0026	0.469	TAMAGEDVEDIK	R	A	0.996	46.8	28.4	39.6	0	1	0	0	2	1278.59	608.951	61267.2	618	629
Athal-1	mtHsc70-1 mitochondrial heat shock protein 70-1	AT4G37910.1	73076.2	1	20	23	68	0.0026	0.469	TTPSVVAMNQK	R	G	0.997	68.9	30.6	58.1	0	1	0	0	2	1175.61	404.052	64020.3	85	95
Athal-1	mtHsc70-1 mitochondrial heat shock protein 70-1	AT4G37910.1	73076.2	1	20	23	68	0.0026	0.469	VLGEFDLVGIPPAPR	K	G	0.972	28.6	26.5	28.6	0	1	0	0	2	1579.88	3832.44	77684.4	497	511
Athal-1	mtHsc70-1 mitochondrial heat shock protein 70-1	AT4G37910.1	73076.2	1	20	23	68	0.0026	0.469	VQEIVSEIFGK	K	S	0.997	49.6	29.9	36.3	0	6	0	0	2	1248.68	2712.8	403704	393	403
Athal-1	ATPT2, PHT1;4 phosphate transporter 1;4	AT2G38940.1	58601.5	1	4	4	8	0.000306	0.109	DIFSAIGWIPPAQSMNAIQEVFK	K	I	0.991	47.6	27.5	47.6	0	0	1	0	2	2562.31	6193.25	57360.4	321	343
Athal-1	ATPT2, PHT1;4 phosphate transporter 1;4	AT2G38940.1	58601.5	1	4	4	8	0.000306	0.109	IILMAGAIPAAMTYYSR	R	S	0.976	43.9	27.7	43.9	0	0	3	0	2	1841.97	4287.48	231135	217	233
Athal-1	ATPT2, PHT1;4 phosphate transporter 1;4	AT2G38940.1	58601.5	1	4	4	8	0.000306	0.109	VLQVEIEPEQQK	K	L	0.997	48.9	28.6	42.4	0	3	0	0	2	1439.77	1300.88	193242	260	271
Athal-1	ATPT2, PHT1;4 phosphate transporter 1;4	AT2G38940.1	58601.5	1	4	4	8	0.000306	0.109	VLQVEIEPEQQKLEEISK	K	E	0.986	33.6	26.7	33.6	0	1	0	0	2	2139.15	2463.17	22845.1	260	277
Athal-1	PSBP-1, OEE2, PSII-P, OE23 photosystem II subunit P-1	AT1G06680.1,AT1G06680.2	28095.4	1	1	2	6	0.00023	0.0798	SITDYGSPEEFLSQVNYLLGK	K	Q	0.997	96.7	27.7	94.1	0	4	2	0	2	2360.17	5524.47	323824	147	167
Athal-1	VTC4 Inositol monophosphatase family protein	AT3G02870.1,AT3G02870.3	29122	1	2	3	7	0.000268	0.111	ELFAEALR	K	L	0.97	34	31	26.6	0	2	0	0	2	948.515	1655.53	137039	260	267
Athal-1	VTC4 Inositol monophosphatase family protein	AT3G02870.1,AT3G02870.3	29122	1	2	3	7	0.000268	0.111	VPVVGVVYNPIMEELFTGVQGK	K	G	0.997	63.4	26.4	63.4	0	2	3	0	2	2375.27	5896.28	296032	117	138
Athal-1	TCP-1/cpn60 chaperonin family protein	AT3G11830.1	59777.7	1	1	1	1	3.83e-05	0.0251	LAIGDLATQYFADR	R	D	0.995	44.3	29.2	43.3	0	1	0	0	2	1553.8	3404.23	56282.1	296	309
Athal-1	TUB7 tubulin beta-7 chain	AT2G29550.1	50746.7	1	1	1	67	0.00256	0.294	AVLMDLEPGTMDSVR	R	S	0.997	58.7	29.3	45.6	0	3	0	0	2	1633.79	2724.22	208631	63	77
Athal-1	TUB7 tubulin beta-7 chain	AT2G29550.1	50746.7	1	1	1	67	0.00256	0.294	EVDEQMLNVQNK	K	N	0.994	50.7	29.4	0	0	1	0	0	2	1446.69	762.974	67092.6	325	336	AT5G62690.1,AT5G62700.1
Athal-1	TUB7 tubulin beta-7 chain	AT2G29550.1	50746.7	1	1	1	67	0.00256	0.294	GHYTEGAELIDSVLDVVR	K	K	0.997	60.6	28.3	54.7	0	5	7	0	2	1973	4767.44	750841	104	121	AT5G62690.1,AT4G20890.1,AT5G44340.1,AT5G62700.1
Athal-1	TUB7 tubulin beta-7 chain	AT2G29550.1	50746.7	1	1	1	67	0.00256	0.294	GHYTEGAELIDSVLDVVRK	K	E	0.99	43.1	27.7	42.8	0	0	0	7	2	2101.09	4490.4	481247	104	122	AT5G62690.1,AT4G20890.1,AT5G44340.1,AT5G62700.1
Athal-1	TUB7 tubulin beta-7 chain	AT2G29550.1	50746.7	1	1	1	67	0.00256	0.294	LAVNLIPFPR	K	L	0.997	56.2	25	36.3	0	8	0	0	2	1139.69	3673.69	698705	253	262	AT5G62690.1,AT4G20890.1,AT5G44340.1,AT5G62700.1
Athal-1	TUB7 tubulin beta-7 chain	AT2G29550.1	50746.7	1	1	1	67	0.00256	0.294	LHFFMVGFAPLTSR	R	G	0.996	46.7	29.2	46.2	0	7	8	0	2	1622.85	4623.62	1041560	263	276	AT5G62690.1,AT4G20890.1,AT5G44340.1,AT5G62700.1
Athal-1	TUB7 tubulin beta-7 chain	AT2G29550.1	50746.7	1	1	1	67	0.00256	0.294	MASTFIGNSTSIQEMFR	K	R	0.997	57.4	28.4	53.1	0	6	0	0	2	1919.9	3606.11	281441	363	379	AT5G62690.1,AT4G20890.1,AT5G44340.1,AT5G62700.1
Athal-1	TUB7 tubulin beta-7 chain	AT2G29550.1	50746.7	1	1	1	67	0.00256	0.294	MMMTFSVFPSPK	R	V	0.997	54	28.1	54	0	5	0	0	2	1402.66	3570.76	356215	163	174	AT4G20890.1,AT5G44340.1
Athal-1	TUB7 tubulin beta-7 chain	AT2G29550.1	50746.7	1	1	1	67	0.00256	0.294	NMMCAADPR	K	H	0.993	37.1	25	29.8	0	2	0	0	2	1065.43	179.852	151750	298	306	AT5G62690.1,AT4G20890.1,AT5G44340.1,AT5G62700.1
Athal-1	TUB7 tubulin beta-7 chain	AT2G29550.1	50746.7	1	1	1	67	0.00256	0.294	NSSYFVEWIPNNVK	K	S	0.997	74.7	28.4	73.6	0	5	0	0	2	1696.83	3240.44	347764	337	350	AT5G62690.1,AT4G20890.1,AT5G44340.1,AT5G62700.1
Athal-1	TUB7 tubulin beta-7 chain	AT2G29550.1	50746.7	1	1	1	67	0.00256	0.294	VSEQFTAMFR	R	R	0.997	50	28.7	45.4	0	3	0	0	2	1215.58	2091.89	213529	381	390	AT5G62690.1,AT4G20890.1,AT5G44340.1,AT5G62700.1
Athal-1	Ribosomal protein S19 family protein	AT5G09510.1	17073	1	3	4	7	0.000268	0.27	GVDLDALLDMSTDDLVK	K	L	0.997	64.7	28.4	53.7	0	2	0	0	2	1819.9	4829.31	141982	26	42
Athal-1	Ribosomal protein S19 family protein	AT5G09510.1	17073	1	3	4	7	0.000268	0.27	GVDLDALLDMSTDDLVKLFSSR	K	I	0.989	46.3	27.3	46.3	0	0	1	0	2	2410.22	6742.41	89493.7	26	47
Athal-1	Ribosomal protein S19 family protein	AT5G09510.1	17073	1	3	4	7	0.000268	0.27	NMIIVPEMIGSIIGVYNGK	R	T	0.997	69.2	27.5	69.2	0	2	2	0	2	2048.09	5933.56	249583	89	107
Athal-1	HSP91 heat shock protein 91	AT1G79930.1,AT1G79930.2	91751.1	1	0	0	28	0.00107	0.185	AFTPTQVMGMMLSNLK	R	G	0.997	60	29	60	0	5	3	0	2	1768.88	5511.67	515911	111	126	AT1G79920.2,AT1G79920.1
Athal-1	HSP91 heat shock protein 91	AT1G79930.1,AT1G79930.2	91751.1	1	0	0	28	0.00107	0.185	EAFLANLQEVEDWLYEDGEDETK	R	G	0.997	67.3	25	67.3	0	1	0	0	2	2743.23	5457.55	42416.8	651	673	AT1G79920.2,AT1G79920.1
Athal-1	HSP91 heat shock protein 91	AT1G79930.1,AT1G79930.2	91751.1	1	0	0	28	0.00107	0.185	FIGTAGAASTMMNPK	R	N	0.997	75.9	29.6	57.7	0	2	0	0	2	1496.72	1585.35	109971	47	61	AT1G79920.2,AT1G79920.1
Athal-1	HSP91 heat shock protein 91	AT1G79930.1,AT1G79930.2	91751.1	1	0	0	28	0.00107	0.185	GCALQCAILSPTFK	R	V	0.997	69.9	29.7	64.2	0	3	0	0	2	1565.78	2708.55	161939	372	385	AT1G79920.2,AT1G79920.1
Athal-1	HSP91 heat shock protein 91	AT1G79930.1,AT1G79930.2	91751.1	1	0	0	28	0.00107	0.185	GIDVVLNDESNR	R	E	0.976	32.6	29.4	11.3	0	1	0	0	2	1330.66	1122.81	227197	22	33	AT1G79920.2,AT1G79920.1
Athal-1	HSP91 heat shock protein 91	AT1G79930.1,AT1G79930.2	91751.1	1	0	0	28	0.00107	0.185	GSVIDQLGYCINSYR	R	E	0.997	75.1	28.4	68.5	0	3	0	0	2	1744.83	2797.36	172939	701	715	AT1G79920.2,AT1G79920.1
Athal-1	HSP91 heat shock protein 91	AT1G79930.1,AT1G79930.2	91751.1	1	0	0	28	0.00107	0.185	ILTEFFGK	K	E	0.956	29.2	27.6	17.2	0	2	0	0	2	954.53	2168.75	160603	350	357	AT1G79920.2,AT1G79920.1
Athal-1	HSP91 heat shock protein 91	AT1G79930.1,AT1G79930.2	91751.1	1	0	0	28	0.00107	0.185	NAVESYVYDMR	K	N	0.983	39.8	27.8	39.8	0	1	0	0	2	1346.6	1532.83	63896.6	624	634	AT1G79920.2,AT1G79920.1
Athal-1	HSP91 heat shock protein 91	AT1G79930.1,AT1G79930.2	91751.1	1	0	0	28	0.00107	0.185	REEFEEISIPILER	K	V	0.949	33.8	28.4	32.7	0	0	1	0	2	1759.92	3536.83	122927	300	313	AT1G79920.2,AT1G79920.1
Athal-1	HSP91 heat shock protein 91	AT1G79930.1,AT1G79930.2	91751.1	1	0	0	28	0.00107	0.185	TNVPLSELVYGALK	K	T	0.988	37.2	27.4	35.8	0	1	0	0	2	1503.84	3947.72	76453	582	595	AT1G79920.2,AT1G79920.1
Athal-1	HSP91 heat shock protein 91	AT1G79930.1,AT1G79930.2	91751.1	1	0	0	28	0.00107	0.185	YATPALLSADVK	K	S	0.997	52.7	29.9	47.6	0	5	0	0	2	1248.68	1971.09	337446	760	771	AT1G79920.2,AT1G79920.1
Athal-1	Ribosomal protein L10 family protein	AT3G11250.1	34390.7	0.846	0	0	18	0.000689	0.313	GDSVVLMGK	R	N	0.984	40.5	31.3	31.9	0	1	0	0	2	905.476	582.451	57489.2	49	57	AT2G40010.1,AT3G09200.1
Athal-1	Ribosomal protein L10 family protein	AT3G11250.1	34390.7	0.846	0	0	18	0.000689	0.313	GTVEIITPVELIK	K	Q	0.997	46.6	25	46.3	0	9	0	0	2	1411.84	3911.43	598987	152	164	AT2G40010.1,AT3G09200.1
Athal-1	Ribosomal protein L10 family protein	AT3G11250.1	34390.7	0.846	0	0	18	0.000689	0.313	IAYDTKLCQLIDEYTQILVVAADNVGSTQLQNIR	K	K	0.995	51.5	25	51.5	0	0	1	0	2	3866	7124.77	39501.8	11	44	AT3G09200.1
Athal-1	Ribosomal protein L10 family protein	AT3G11250.1	34390.7	0.846	0	0	18	0.000689	0.313	VGLVAPIDVVVQPGNTGLDPSQTSFFQVLNIPTK	R	I	0.992	46.4	25	46.4	0	0	2	2	2	3550.92	6060.01	478735	115	148	AT2G40010.1,AT3G09200.1
Athal-1	Ribosomal protein L10 family protein	AT3G11250.1	34390.7	0.846	0	0	18	0.000689	0.313	VGSSEAALLAK	K	L	0.986	73.1	30.3	59.5	0	2	0	0	2	1045.59	627.318	102448	169	179	AT2G40010.1,AT3G09200.1
Athal-1	Aldolase-type TIM barrel family protein	AT4G18360.2	34404.7	0.957	0	0	6	0.00023	0.0637	AIALTVDTPR	K	L	0.997	50.2	28.2	28.3	0	3	0	0	2	1056.6	1335.59	223069	151	160
Athal-1	Aldolase-type TIM barrel family protein	AT4G18360.2	34404.7	0.957	0	0	6	0.00023	0.0637	IPVFLDGGVR	R	R	0.99	39.2	29.4	26.3	0	3	0	0	2	1072.62	2318.47	170756	280	289
Athal-1	VDAC1, ATVDAC1 voltage dependent anion channel 1	AT3G01280.1	29426.3	1	2	3	17	0.00065	0.207	FSITTFSPAGVAITSTGTK	K	K	0.974	40.4	28.3	40.4	0	1	0	0	2	1885.99	3529.74	48562.2	29	47
Athal-1	VDAC1, ATVDAC1 voltage dependent anion channel 1	AT3G01280.1	29426.3	1	2	3	17	0.00065	0.207	GPGLYTEIGKK	K	A	0.968	33.6	29.7	30.5	0	1	0	0	2	1162.65	532.022	33784.3	4	14	AT5G15090.2,AT5G15090.1
Athal-1	VDAC1, ATVDAC1 voltage dependent anion channel 1	AT3G01280.1	29426.3	1	2	3	17	0.00065	0.207	VGLALALKP	K	-	0.997	63.8	25	0	0	11	0	0	2	881.582	2485.56	671053	268	276	AT5G15090.2,AT5G15090.1
Athal-1	VDAC1, ATVDAC1 voltage dependent anion channel 1	AT3G01280.1	29426.3	1	2	3	17	0.00065	0.207	VNSAGIASALIQHEWKPK	R	S	0.985	37.8	26.7	37.8	0	1	0	3	2	1949.06	2564.75	289117	231	248
Athal-1	Ribosomal protein S10p/S20e family protein	AT3G47370.1,AT3G47370.2,AT3G47370.3	13693.2	0.982	1	1	6	0.00023	0.197	AGLEAPLEQIHK	K	I	0.952	32	29.2	30.9	0	0	1	0	2	1305.72	1365.46	69219.5	11	22
Athal-1	Ribosomal protein S10p/S20e family protein	AT3G47370.1,AT3G47370.2,AT3G47370.3	13693.2	0.982	1	1	6	0.00023	0.197	VIDLFSSPDVVK	R	Q	0.995	57.6	29.9	54.7	0	5	0	0	2	1318.73	2891.89	518599	91	102	AT5G62300.2,AT3G45030.1,AT5G62300.1
Athal-1	Nucleic acid-binding, OB-fold-like protein	AT3G10090.1,AT5G03850.1	7370.4	0.95	1	1	4	0.000153	0.188	EGDILTLLESER	R	E	0.997	68.4	29.9	58.3	0	4	0	0	2	1374.71	3392.59	260420	47	58
Athal-1	DHS2 3-deoxy-d-arabino-heptulosonate 7-phosphate synthase	AT4G33510.1	56150	1	1	1	1	3.83e-05	0.0158	VKLPNLIR	R	A	0.972	34.6	25	28.7	0	0	1	0	2	952.63	1666.45	39808.4	376	383
Athal-1	CAND1, ATCAND1, ETA2, TIP120, HVE cullin-associated and neddylation dissociated	AT2G02560.1,AT2G02560.2	134901	1	4	5	6	0.00023	0.0451	ALSSPVLAAVGER	K	Y	0.986	44.6	27.9	33	0	2	0	0	2	1269.72	2070.43	115353	512	524
Athal-1	CAND1, ATCAND1, ETA2, TIP120, HVE cullin-associated and neddylation dissociated	AT2G02560.1,AT2G02560.2	134901	1	4	5	6	0.00023	0.0451	LSSIILQQLDDVAGDVSGLAVK	R	C	0.994	53.3	25	53.3	0	1	1	0	2	2241.23	5520.9	246578	49	70
Athal-1	CAND1, ATCAND1, ETA2, TIP120, HVE cullin-associated and neddylation dissociated	AT2G02560.1,AT2G02560.2	134901	1	4	5	6	0.00023	0.0451	MDVFNTFIDLLR	K	Q	0.997	71.2	29.3	49.4	0	1	0	0	2	1483.76	5918.11	40536.7	389	400
Athal-1	CAND1, ATCAND1, ETA2, TIP120, HVE cullin-associated and neddylation dissociated	AT2G02560.1,AT2G02560.2	134901	1	4	5	6	0.00023	0.0451	VGAFSVLR	K	E	0.981	40.6	30	24.1	0	1	0	0	2	848.499	1461.81	53756.4	445	452
Athal-1	PKP1, PKP-BETA1, PKP2 plastidic pyruvate kinase beta subunit 1	AT5G52920.1	63521.3	1	1	1	2	7.65e-05	0.0587	GDLGAELPIEEVPILQEEIINLCR	R	S	0.976	41	25.8	41	0	0	1	0	2	2720.42	6015.46	52965.4	350	373
Athal-1	PKP1, PKP-BETA1, PKP2 plastidic pyruvate kinase beta subunit 1	AT5G52920.1	63521.3	1	1	1	2	7.65e-05	0.0587	LAEAGMNVAR	K	M	0.981	43.1	30.5	25.6	0	1	0	0	2	1031.53	324.789	55395.7	131	140
Athal-1	GAPB glyceraldehyde-3-phosphate dehydrogenase B subunit	AT1G42970.1	47659.3	1	5	5	17	0.00065	0.188	AAALNIVPTSTGAAK	R	A	0.997	56.7	27.3	46.8	0	5	2	0	2	1384.78	1477.2	569918	283	297	AT1G12900.3,AT1G12900.4,AT1G12900.1,AT3G26650.1
Athal-1	GAPB glyceraldehyde-3-phosphate dehydrogenase B subunit	AT1G42970.1	47659.3	1	5	5	17	0.00065	0.188	AVSLVLPQLK	K	G	0.995	40.3	25	24.3	0	3	0	0	2	1067.68	2858.5	247136	298	307
Athal-1	GAPB glyceraldehyde-3-phosphate dehydrogenase B subunit	AT1G42970.1	47659.3	1	5	5	17	0.00065	0.188	DSPLEVVVLNDSGGVK	K	N	0.987	41.3	28.5	38.2	0	1	0	0	2	1627.85	2876.62	46426	105	120
Athal-1	GAPB glyceraldehyde-3-phosphate dehydrogenase B subunit	AT1G42970.1	47659.3	1	5	5	17	0.00065	0.188	GILDVCDAPLVSVDFR	K	C	0.997	58	29.1	49.9	0	2	0	0	2	1775.9	4201.6	107834	355	370
Athal-1	GAPB glyceraldehyde-3-phosphate dehydrogenase B subunit	AT1G42970.1	47659.3	1	5	5	17	0.00065	0.188	VAINGFGR	K	I	0.962	35.2	30.5	14.8	0	1	0	0	2	833.463	632.909	59451.9	84	91	AT1G12900.3,AT1G12900.4,AT1G12900.1,AT3G26650.1
Athal-1	GAPB glyceraldehyde-3-phosphate dehydrogenase B subunit	AT1G42970.1	47659.3	1	5	5	17	0.00065	0.188	VIITAPAK	K	G	0.99	43.7	25	31.9	0	2	0	0	2	812.524	448.248	129788	199	206
Athal-1	GAPB glyceraldehyde-3-phosphate dehydrogenase B subunit	AT1G42970.1	47659.3	1	5	5	17	0.00065	0.188	VVDLAHLVASK	R	W	0.947	32.2	25	28.8	0	0	1	0	2	1151.68	1911.86	61167.5	407	417
Athal-1	PYR4, DHOASE pyrimidin 4	AT4G22930.1	41950.6	0.492	1	1	1	3.83e-05	0.0716	VPDVFNFPFGEIVPMFAGETLQWQPLK	K	-	0.948	33	25.6	33	0	0	1	0	2	3106.57	7321.14	95998.7	351	377
Athal-1	ROC5, ATCYP1 rotamase cyclophilin 5	AT4G34870.1	18378.4	1	6	9	37	0.00142	0.61	FKDENFIK	K	K	0.954	27.9	29.1	0	0	1	0	0	2	1040.54	484.342	54997.1	90	97	AT2G16600.1
Athal-1	ROC5, ATCYP1 rotamase cyclophilin 5	AT4G34870.1	18378.4	1	6	9	37	0.00142	0.61	HTGAGILSMANSGPNTNGSQFFICTDK	K	T	0.997	67.8	26.1	65.5	0	0	1	0	2	2825.3	3123.15	69266	99	125
Athal-1	ROC5, ATCYP1 rotamase cyclophilin 5	AT4G34870.1	18378.4	1	6	9	37	0.00142	0.61	IEMELFADTTPNTAENFR	R	A	0.997	85	27.3	70.7	0	7	0	0	2	2098.98	3254.18	357804	20	37
Athal-1	ROC5, ATCYP1 rotamase cyclophilin 5	AT4G34870.1	18378.4	1	6	9	37	0.00142	0.61	NGTGGESIYGAK	K	F	0.997	53.4	29.3	42.8	0	4	0	0	2	1153.55	76.424	166939	78	89
Athal-1	ROC5, ATCYP1 rotamase cyclophilin 5	AT4G34870.1	18378.4	1	6	9	37	0.00142	0.61	VFFDMSLSGTPIGR	R	I	0.997	84.6	29	80.9	0	15	0	0	2	1526.77	3646.16	962597	6	19
Athal-1	ROC5, ATCYP1 rotamase cyclophilin 5	AT4G34870.1	18378.4	1	6	9	37	0.00142	0.61	VIPGFMCQGGDFTAK	R	N	0.997	68.6	27.8	56.8	0	6	2	0	2	1627.76	2381.67	715354	63	77
Athal-1	ROC5, ATCYP1 rotamase cyclophilin 5	AT4G34870.1	18378.4	1	6	9	37	0.00142	0.61	VVTITDCGQLS	K	-	0.971	36.3	30.2	34.4	0	1	0	0	2	1192.59	1152.64	55647.3	162	172
Athal-1	ATCAD1, CAD1 cinnamyl-alcohol dehydrogenase	AT1G72680.1	38671.4	0.973	1	1	1	3.83e-05	0.031	ISPANLNLGMR	K	M	0.95	37	29.3	26.6	0	1	0	0	2	1185.64	1905.59	65183.7	283	293
Athal-1	Tetratricopeptide repeat (TPR)-like superfamily protein	AT1G26460.1	70237.7	1	2	3	3	0.000115	0.054	ALSETLDMNSLLNMFADWTASQR	R	W	0.996	48.8	26.3	48.8	0	1	1	0	2	2614.23	6351.65	74830.5	107	129
Athal-1	Tetratricopeptide repeat (TPR)-like superfamily protein	AT1G26460.1	70237.7	1	2	3	3	0.000115	0.054	SALTVVDDMIK	K	A	0.947	36.1	30.5	28.2	0	1	0	0	2	1191.63	2774.87	56014.8	558	568
Athal-1	FUNCTIONS IN: molecular_function unknown; INVOLVED IN: biological_process unknown; LOCATED IN: mitochondrion; EXPRESSED IN: 26 plant structures; EXPRESSED DURING: 14 growth stages; CONTAINS InterPro DOMAIN/s: Mitochondrial inner membrane protein Mitofilin (InterPro:IPR019133); Has 30201 Blast hits to 17322 proteins in 780 species: Archae - 12; Bacteria - 1396; Metazoa - 17338; Fungi - 3422; Plant…	AT4G39690.1	70555.2	0.991	1	1	1	3.83e-05	0.0215	LALGALALDDTLSK	K	G	0.982	32.7	27.7	24.6	0	1	0	0	2	1400.8	3322.19	62825.2	477	490
Athal-1	CPN60A, CH-CPN60A, SLP chaperonin-60alpha	AT2G28000.1	62073.4	1	14	17	46	0.00176	0.312	AALQAGIDKLADCVGLTLGPR	R	G	0.997	67.6	26.4	67.6	0	0	7	0	2	2139.16	4153.4	551747	59	79
Athal-1	CPN60A, CH-CPN60A, SLP chaperonin-60alpha	AT2G28000.1	62073.4	1	14	17	46	0.00176	0.312	AIELPNAMENAGAALIR	R	E	0.997	53.5	28.1	46.2	0	7	2	0	2	1753.93	3654.99	588011	103	119
Athal-1	CPN60A, CH-CPN60A, SLP chaperonin-60alpha	AT2G28000.1	62073.4	1	14	17	46	0.00176	0.312	APLLIIAEDVTGEALATLVVNK	R	L	0.993	38.3	25	38.3	0	2	2	0	2	2250.3	7011.65	141415	289	310
Athal-1	CPN60A, CH-CPN60A, SLP chaperonin-60alpha	AT2G28000.1	62073.4	1	14	17	46	0.00176	0.312	APLLIIAEDVTGEALATLVVNKLR	R	G	0.976	35	25	35	0	0	3	0	2	2519.48	7235.35	173343	289	312
Athal-1	CPN60A, CH-CPN60A, SLP chaperonin-60alpha	AT2G28000.1	62073.4	1	14	17	46	0.00176	0.312	ELFETDSVYDSEK	K	L	0.991	36.8	26.3	36.1	0	1	0	0	2	1561.69	1410.42	52034.7	396	408
Athal-1	CPN60A, CH-CPN60A, SLP chaperonin-60alpha	AT2G28000.1	62073.4	1	14	17	46	0.00176	0.312	GVLNVVAVK	R	A	0.975	27.6	25.2	22.6	0	3	0	0	2	898.572	1579.8	220975	313	321
Athal-1	CPN60A, CH-CPN60A, SLP chaperonin-60alpha	AT2G28000.1	62073.4	1	14	17	46	0.00176	0.312	GYISPQFVTNPEK	R	L	0.985	44.7	29.5	44	0	1	0	0	2	1479.75	1749.92	59446.6	242	254
Athal-1	CPN60A, CH-CPN60A, SLP chaperonin-60alpha	AT2G28000.1	62073.4	1	14	17	46	0.00176	0.312	HGLLSVTSGANPVSLK	K	R	0.969	34.2	26.8	33.2	0	0	3	0	2	1579.88	2133.35	226981	146	161
Athal-1	CPN60A, CH-CPN60A, SLP chaperonin-60alpha	AT2G28000.1	62073.4	1	14	17	46	0.00176	0.312	ITAIKDIIPILEK	K	T	0.976	31.8	25	12.7	0	1	2	0	2	1466.92	3599.46	194749	271	283
Athal-1	CPN60A, CH-CPN60A, SLP chaperonin-60alpha	AT2G28000.1	62073.4	1	14	17	46	0.00176	0.312	LLAEFENAR	K	V	0.986	38.5	30.8	14.6	0	1	0	0	2	1062.56	1084.05	66424.4	255	263
Athal-1	CPN60A, CH-CPN60A, SLP chaperonin-60alpha	AT2G28000.1	62073.4	1	14	17	46	0.00176	0.312	LSGGVAVIK	K	V	0.974	32.2	28.4	0	0	2	0	0	2	843.53	774.694	130248	416	424	AT3G23990.1,AT2G33210.2,AT2G33210.1
Athal-1	CPN60A, CH-CPN60A, SLP chaperonin-60alpha	AT2G28000.1	62073.4	1	14	17	46	0.00176	0.312	TNDSAGDGTTTASILAR	K	E	0.997	101	29.4	93.5	0	2	0	0	2	1650.79	801.026	78670.7	125	141
Athal-1	CPN60A, CH-CPN60A, SLP chaperonin-60alpha	AT2G28000.1	62073.4	1	14	17	46	0.00176	0.312	TVQGLIEELQK	K	K	0.996	47.4	28.6	39.1	0	4	0	0	2	1257.71	2459.99	285090	167	177
Athal-1	CPN60A, CH-CPN60A, SLP chaperonin-60alpha	AT2G28000.1	62073.4	1	14	17	46	0.00176	0.312	TVQGLIEELQKK	K	A	0.953	29.2	26.4	19.7	0	0	1	0	2	1385.8	2211.18	81545	167	178
Athal-1	CPN60A, CH-CPN60A, SLP chaperonin-60alpha	AT2G28000.1	62073.4	1	14	17	46	0.00176	0.312	VVNDGVTIAR	K	A	0.986	51.5	30.1	40.4	0	2	0	0	2	1043.58	369.742	156051	93	102
Athal-1	ALDH10A8 aldehyde dehydrogenase 10A8	AT1G74920.1	54432.5	1	3	3	3	0.000115	0.144	IPIVNPATEEVIGDIPAATTEDVDVAVNAAR	R	R	0.988	49.3	26.1	49.3	0	0	1	0	2	3160.64	4946.14	76909.4	25	55
Athal-1	ALDH10A8 aldehyde dehydrogenase 10A8	AT1G74920.1	54432.5	1	3	3	3	0.000115	0.144	QPLGVVGLITPWNYPLLMAVWK	K	V	0.952	30.3	25	30.3	0	0	1	0	2	2495.39	7166	52038.8	150	171
Athal-1	ALDH10A8 aldehyde dehydrogenase 10A8	AT1G74920.1	54432.5	1	3	3	3	0.000115	0.144	VMTAAAQLVKPVSMELGGK	K	S	0.958	30.2	26.3	30.2	0	0	1	0	2	1930.05	2920.57	91180.2	246	264
Athal-1	Histone superfamily protein	AT1G07660.1,AT1G07820.1,AT1G07820.2,AT2G28740.1,AT3G45930.1,AT3G46320.1,AT3G53730.1,AT5G59690.1,AT5G59970.1	11409.9	1	5	6	11	0.000421	0.417	DNIQGITKPAIR	R	R	0.991	36.8	26.4	24.7	0	2	2	0	2	1325.75	814.632	275305	25	36
Athal-1	Histone superfamily protein	AT1G07660.1,AT1G07820.1,AT1G07820.2,AT2G28740.1,AT3G45930.1,AT3G46320.1,AT3G53730.1,AT5G59690.1,AT5G59970.1	11409.9	1	5	6	11	0.000421	0.417	IFLENVIR	K	D	0.99	38.5	27.9	26.3	0	2	0	0	2	1003.59	2538.3	109299	61	68
Athal-1	Histone superfamily protein	AT1G07660.1,AT1G07820.1,AT1G07820.2,AT2G28740.1,AT3G45930.1,AT3G46320.1,AT3G53730.1,AT5G59690.1,AT5G59970.1	11409.9	1	5	6	11	0.000421	0.417	ISGLIYEETR	R	G	0.985	42.8	29.3	38.5	0	1	0	0	2	1180.62	1144.92	63519.6	47	56
Athal-1	Histone superfamily protein	AT1G07660.1,AT1G07820.1,AT1G07820.2,AT2G28740.1,AT3G45930.1,AT3G46320.1,AT3G53730.1,AT5G59690.1,AT5G59970.1	11409.9	1	5	6	11	0.000421	0.417	TVTAMDVVYALK	K	R	0.988	37.1	29.1	32.9	0	2	0	0	2	1310.7	3099.43	155283	81	92
Athal-1	Histone superfamily protein	AT1G07660.1,AT1G07820.1,AT1G07820.2,AT2G28740.1,AT3G45930.1,AT3G46320.1,AT3G53730.1,AT5G59690.1,AT5G59970.1	11409.9	1	5	6	11	0.000421	0.417	TVTAMDVVYALKR	K	Q	0.966	36.7	27.6	34.1	0	0	2	0	2	1466.8	2752.54	199520	81	93
Athal-1	Ribosomal protein L2 family	AT4G36130.1	27948.2	0.703	0	0	12	0.000459	0.136	AMIGQVAGGGR	R	T	0.997	66.5	30.8	53	0	3	0	0	2	1016.53	306.918	153881	164	174	AT2G18020.1
Athal-1	Ribosomal protein L2 family	AT4G36130.1	27948.2	0.703	0	0	12	0.000459	0.136	ATLVVGNVLPLR	K	S	0.997	65.5	25	54.5	0	4	2	0	2	1251.78	3270.41	408409	94	105	AT2G18020.1
Athal-1	Ribosomal protein L2 family	AT4G36130.1	27948.2	0.703	0	0	12	0.000459	0.136	GVVTEIIHDPGR	K	G	0.986	37.1	29.4	37.1	0	2	1	0	2	1292.7	1250.16	200590	43	54	AT2G18020.1
Athal-1	Ribosomal protein S5 family protein	AT3G57490.1	30116.1	0.739	0	0	13	0.000497	0.0978	KVLQFAGIDDVFTSSR	K	G	0.992	46.7	28.4	46.7	0	0	1	0	2	1782.94	3130.14	75438.5	197	212	AT2G41840.1,AT1G58684.1,AT1G58380.1,AT1G59359.1,AT1G58983.1
Athal-1	Ribosomal protein S5 family protein	AT3G57490.1	30116.1	0.739	0	0	13	0.000497	0.0978	TYGFLTPEFWK	K	E	0.99	38.8	29.2	38.8	0	3	0	0	2	1388.69	3869.63	199683	232	242	AT2G41840.1,AT1G58684.1,AT1G58380.1,AT1G59359.1,AT1G58983.1
Athal-1	Ribosomal protein S5 family protein	AT3G57490.1	30116.1	0.739	0	0	13	0.000497	0.0978	VLQFAGIDDVFTSSR	K	G	0.997	58.5	28.9	57.9	0	9	0	0	2	1654.84	3620.28	616171	198	212	AT2G41840.1,AT1G58684.1,AT1G58380.1,AT1G59359.1,AT1G58983.1
Athal-1	NTRA, ATNTRA, NTR2 NADPH-dependent thioredoxin reductase A	AT2G17420.1	40015	1	2	2	3	0.000115	0.0847	GISACAVCDGAAPIFR	R	N	0.996	47.4	28.8	47.4	0	2	0	0	2	1664.79	2341.77	103113	188	203
Athal-1	NTRA, ATNTRA, NTR2 NADPH-dependent thioredoxin reductase A	AT2G17420.1	40015	1	2	2	3	0.000115	0.0847	TVLADSVIISTGAVAK	R	R	0.997	74.9	25.9	67.2	0	1	0	0	2	1544.89	2616.77	54324.1	155	170
Athal-1	AIM1 Enoyl-CoA hydratase/isomerase family	AT4G29010.1	77860.6	1	8	9	25	0.000957	0.154	AIVLIGNNGR	K	F	0.976	39	26.2	26.7	0	1	0	0	2	1026.61	1056.41	53564.6	52	61
Athal-1	AIM1 Enoyl-CoA hydratase/isomerase family	AT4G29010.1	77860.6	1	8	9	25	0.000957	0.154	AMNGMLLSESK	R	S	0.993	43.1	29.9	37.9	0	2	0	0	2	1180.57	1042.97	139117	705	715
Athal-1	AIM1 Enoyl-CoA hydratase/isomerase family	AT4G29010.1	77860.6	1	8	9	25	0.000957	0.154	AQLGLPELTLGVIPGFGGTQR	K	L	0.991	41.6	25.1	37	0	2	3	0	2	2124.18	5342.04	358422	130	150
Athal-1	AIM1 Enoyl-CoA hydratase/isomerase family	AT4G29010.1	77860.6	1	8	9	25	0.000957	0.154	ATDMILLSK	K	S	0.99	44.1	30	40.8	0	1	0	0	2	991.549	1470.99	68171	160	168
Athal-1	AIM1 Enoyl-CoA hydratase/isomerase family	AT4G29010.1	77860.6	1	8	9	25	0.000957	0.154	IVGAHFFSPAHLMPLLEIVR	R	S	0.992	44.5	25	0	0	0	0	11	2	2247.25	5526.01	914841	442	461	AT3G06860.1
Athal-1	AIM1 Enoyl-CoA hydratase/isomerase family	AT4G29010.1	77860.6	1	8	9	25	0.000957	0.154	KPFLQSLHR	R	T	0.976	34.5	25.8	34.5	0	0	1	0	2	1125.65	417.109	92430.4	206	214
Athal-1	AIM1 Enoyl-CoA hydratase/isomerase family	AT4G29010.1	77860.6	1	8	9	25	0.000957	0.154	LSETYGSFFKPSR	K	Y	0.982	41.8	29.7	32.2	0	1	0	0	2	1518.76	1566.89	36526.2	687	699
Athal-1	AIM1 Enoyl-CoA hydratase/isomerase family	AT4G29010.1	77860.6	1	8	9	25	0.000957	0.154	SPMTELLLK	R	S	0.982	40	30.3	30.4	0	1	0	0	2	1031.58	2365.97	52385.8	562	570
Athal-1	AIM1 Enoyl-CoA hydratase/isomerase family	AT4G29010.1	77860.6	1	8	9	25	0.000957	0.154	VLDEGVVIR	R	A	0.977	39.3	28.3	30.1	0	2	0	0	2	999.583	1121.32	115965	639	647
Athal-1	RPT5A, ATS6A.2 regulatory particle triple-A ATPase 5A	AT3G05530.1	47481.6	1	1	1	1	3.83e-05	0.0401	TMLELLNQLDGFSSDER	R	I	0.997	61.5	28.4	61.5	0	1	0	0	2	1967.94	4550.89	54509.1	294	310
Athal-1	Transmembrane proteins 14C	AT2G38550.1	36701.9	0.506	1	1	1	3.83e-05	0.0388	AMTVLKETSEQLR	K	I	0.951	32.7	29.2	32.7	0	0	1	0	2	1505.8	1079	91861.3	135	147
Athal-1	PDR2, MIA phosphate deficiency response 2	AT5G23630.1	131119	0.95	1	1	1	3.83e-05	0.0246	TVPADMLLLVGSAIVNEAILTGESTPQWK	K	V	0.997	58.9	25	58.9	0	0	1	0	2	3053.62	7414.38	92316.7	294	322
Athal-1	cellular apoptosis susceptibility protein, putative / importin-alpha re-exporter, putative	AT2G46520.1	108662	1	3	3	4	0.000153	0.0586	ALSDAADQANYGLAVLR	R	L	0.997	69.2	28.8	62.3	0	2	0	0	2	1747.9	2584.27	112543	32	48
Athal-1	cellular apoptosis susceptibility protein, putative / importin-alpha re-exporter, putative	AT2G46520.1	108662	1	3	3	4	0.000153	0.0586	LLQAFLQK	R	A	0.963	26.5	26.6	19.3	0	1	0	0	2	960.588	1809.58	69327.2	711	718
Athal-1	cellular apoptosis susceptibility protein, putative / importin-alpha re-exporter, putative	AT2G46520.1	108662	1	3	3	4	0.000153	0.0586	LVASPSTDEQGFYILNTIIENLDYSVIAPYMK	K	G	0.966	30.8	25	30.8	0	0	1	0	2	3604.81	7427.77	71456.3	739	770
Athal-1	seryl-tRNA synthetase / serine--tRNA ligase	AT5G27470.1	51630.6	1	3	3	7	0.000268	0.0909	EDASEIIQQTEK	K	N	0.997	69.2	29.9	62.4	0	1	0	0	2	1390.67	794.707	48088.4	71	82
Athal-1	seryl-tRNA synthetase / serine--tRNA ligase	AT5G27470.1	51630.6	1	3	3	7	0.000268	0.0909	LPYQIVSIVSGALNDAAAK	K	K	0.975	41.7	26.3	38.1	0	0	2	0	2	1930.06	5012.99	131638	324	342
Athal-1	seryl-tRNA synthetase / serine--tRNA ligase	AT5G27470.1	51630.6	1	3	3	7	0.000268	0.0909	NSEDFYQALKLPYQIVSIVSGALNDAAAK	K	K	0.997	63.8	25.8	58.1	0	0	4	0	2	3125.62	7245.38	186659	314	342
Athal-1	ATSCO1, ATSCO1/CPEF-G, SCO1 Translation elongation factor EFG/EF2 protein	AT1G62750.1	86059	1	2	2	3	0.000115	0.0498	VEVVTPEEHLGDVIGDLNSR	R	R	0.965	34.1	27.8	34.1	0	0	1	0	2	2178.1	3050.57	79492.2	694	713
Athal-1	ATSCO1, ATSCO1/CPEF-G, SCO1 Translation elongation factor EFG/EF2 protein	AT1G62750.1	86059	1	2	2	3	0.000115	0.0498	VVDSLVPLAEMFQYVSTLR	K	G	0.988	40.5	27.1	40.5	0	0	2	0	2	2167.15	6605.17	110291	729	747
Athal-1	Lipase/lipooxygenase, PLAT/LH2 family protein	AT4G39730.1	20136.2	1	5	5	14	0.000536	0.282	AGTDSIISAR	K	I	0.997	62.6	31.2	42.7	0	2	0	0	2	990.521	342.333	108860	43	52
Athal-1	Lipase/lipooxygenase, PLAT/LH2 family protein	AT4G39730.1	20136.2	1	5	5	14	0.000536	0.282	DGDYIGIK	K	N	0.985	36.5	30.4	25.7	0	1	0	0	2	880.441	553.469	91999.4	57	64
Athal-1	Lipase/lipooxygenase, PLAT/LH2 family protein	AT4G39730.1	20136.2	1	5	5	14	0.000536	0.282	GNLDIFSGR	R	A	0.992	42.1	30.8	36.8	0	4	0	0	2	978.5	1417.95	230305	83	91
Athal-1	Lipase/lipooxygenase, PLAT/LH2 family protein	AT4G39730.1	20136.2	1	5	5	14	0.000536	0.282	NLQAWAGLMGPDYNYFER	K	G	0.996	49.8	27.5	49.8	0	5	0	0	2	2144.99	4176.67	290461	65	82
Athal-1	Lipase/lipooxygenase, PLAT/LH2 family protein	AT4G39730.1	20136.2	1	5	5	14	0.000536	0.282	TGSIWKAGTDSIISAR	R	I	0.985	39.8	28.5	39.8	0	0	2	0	2	1662.88	1947.19	144250	37	52
Athal-1	SIRANBP Pleckstrin homology (PH) domain superfamily protein	AT1G07140.1	25601	0.95	1	1	1	3.83e-05	0.0877	LEEVAVTTGEEDEDAVLDLK	R	S	0.997	50.5	28	49.1	0	1	0	0	2	2175.06	2792.12	44667.4	34	53
Athal-1	ATEXLA3, EXPL3, ATEXPL3, ATHEXP BETA 2.3, EXLA3 expansin-like A3	AT3G45960.1,AT3G45960.2	23391.5	1	1	1	2	7.65e-05	0.102	DGAGCGACFQVR	K	C	0.997	57.7	25	57.7	0	1	0	0	2	1297.54	425.614	43307.3	20	31	AT3G45970.1
Athal-1	ATEXLA3, EXPL3, ATEXPL3, ATHEXP BETA 2.3, EXLA3 expansin-like A3	AT3G45960.1,AT3G45960.2	23391.5	1	1	1	2	7.65e-05	0.102	QGIVDVEYQR	K	V	0.986	37.3	30.4	35.8	0	1	0	0	2	1206.61	831.554	71135.1	82	91
Athal-1	SYP122, ATSYP122 syntaxin of plants 122	AT3G52400.1	37837.2	1	2	2	2	7.65e-05	0.0704	ILDTINEIQER	R	H	0.996	48.5	29.4	36.7	0	1	0	0	2	1343.72	1485.28	45018.4	209	219
Athal-1	SYP122, ATSYP122 syntaxin of plants 122	AT3G52400.1	37837.2	1	2	2	2	7.65e-05	0.0704	LISTGESETFLQK	R	A	0.99	43.9	29	41.7	0	1	0	0	2	1452.76	1568.31	59985.6	187	199
Athal-1	PYR6 P-loop containing nucleoside triphosphate hydrolases superfamily protein	AT5G26667.2,AT5G26667.3	22482.2	1	1	1	1	3.83e-05	0.0743	INAAKPIEAVFEEVK	K	A	0.97	33	27.4	30.1	0	0	1	0	2	1657.92	3053.78	64840.3	176	190
Athal-1	SSI2, FAB2 Plant stearoyl-acyl-carrier-protein desaturase family protein	AT2G43710.1,AT2G43710.2	45652.6	1	2	2	2	7.65e-05	0.0798	IQDLTGLSGEGNK	K	A	0.981	41.6	30	36.7	0	1	0	0	2	1331.68	733.251	40579.3	348	360
Athal-1	SSI2, FAB2 Plant stearoyl-acyl-carrier-protein desaturase family protein	AT2G43710.1,AT2G43710.2	45652.6	1	2	2	2	7.65e-05	0.0798	LGVYTAKDYADILEFLVGR	R	W	0.975	36.7	27	36.4	0	0	1	0	2	2143.14	5770.78	67463.4	327	345
Athal-1	APM1, ATAPM1 aminopeptidase M1	AT4G33090.1	98181.5	1	2	2	5	0.000191	0.0455	ILGSLASCPDPTIVQDVLNFVLSDEVR	R	N	0.997	66.5	25.6	66.5	0	0	4	0	2	2957.53	7276.82	226265	744	770
Athal-1	APM1, ATAPM1 aminopeptidase M1	AT4G33090.1	98181.5	1	2	2	5	0.000191	0.0455	NMAVTQFEPADAR	K	R	0.997	67	28.3	61.6	0	1	0	0	2	1449.68	1372.35	44620.7	131	143
Athal-1	AVP1, ATAVP3, AVP-3, AtVHP1;1 Inorganic H pyrophosphatase family protein	AT1G15690.1	80822.5	1	12	19	59	0.00226	0.238	AADVGADLVGK	K	I	0.997	75.1	29.8	65.1	0	3	0	0	2	1015.54	570.417	183556	255	265
Athal-1	AVP1, ATAVP3, AVP-3, AtVHP1;1 Inorganic H pyrophosphatase family protein	AT1G15690.1	80822.5	1	12	19	59	0.00226	0.238	AADVGADLVGKIER	K	N	0.997	58.2	28.1	48.3	0	3	0	0	2	1413.77	1643.92	97673	255	268
Athal-1	AVP1, ATAVP3, AVP-3, AtVHP1;1 Inorganic H pyrophosphatase family protein	AT1G15690.1	80822.5	1	12	19	59	0.00226	0.238	AAVIGDTIGDPLK	K	D	0.997	85.7	27.9	77	0	5	0	0	2	1269.71	2119.86	432927	722	734
Athal-1	AVP1, ATAVP3, AVP-3, AtVHP1;1 Inorganic H pyrophosphatase family protein	AT1G15690.1	80822.5	1	12	19	59	0.00226	0.238	AAVIGDTIGDPLKDTSGPSLNILIK	K	L	0.997	59.5	25	59.5	0	1	8	1	2	2508.39	4384.9	899494	722	746
Athal-1	AVP1, ATAVP3, AVP-3, AtVHP1;1 Inorganic H pyrophosphatase family protein	AT1G15690.1	80822.5	1	12	19	59	0.00226	0.238	AGIHTVDVLTPK	R	V	0.997	53.2	27.6	50.9	0	4	5	0	2	1250.71	1229.75	555415	567	578
Athal-1	AVP1, ATAVP3, AVP-3, AtVHP1;1 Inorganic H pyrophosphatase family protein	AT1G15690.1	80822.5	1	12	19	59	0.00226	0.238	DTSGPSLNILIK	K	L	0.997	55.2	28.6	37	0	3	0	0	2	1257.71	2593.98	175001	735	746
Athal-1	AVP1, ATAVP3, AVP-3, AtVHP1;1 Inorganic H pyrophosphatase family protein	AT1G15690.1	80822.5	1	12	19	59	0.00226	0.238	IYYGDDWEGLFEAITGYGLGGSSMALFGR	K	V	0.997	65.1	25.3	65.1	0	0	2	0	2	3145.46	6939.52	85655.9	218	246
Athal-1	AVP1, ATAVP3, AVP-3, AtVHP1;1 Inorganic H pyrophosphatase family protein	AT1G15690.1	80822.5	1	12	19	59	0.00226	0.238	LMAVESLVFAPFFATHGGILFK	K	Y	0.976	32.7	25.7	32.7	0	0	2	0	2	2395.29	6410.07	193190	747	768
Athal-1	AVP1, ATAVP3, AVP-3, AtVHP1;1 Inorganic H pyrophosphatase family protein	AT1G15690.1	80822.5	1	12	19	59	0.00226	0.238	NGYGDYLIEEEEGVNDQSVVAK	K	C	0.997	97.4	26.9	89.6	0	3	3	0	2	2428.12	2435.79	491901	56	77
Athal-1	AVP1, ATAVP3, AVP-3, AtVHP1;1 Inorganic H pyrophosphatase family protein	AT1G15690.1	80822.5	1	12	19	59	0.00226	0.238	QFNTIPGLMEGTAKPDYATCVK	R	I	0.981	32	27.7	32	0	2	0	0	2	2441.18	2765.56	85177.7	615	636
Athal-1	AVP1, ATAVP3, AVP-3, AtVHP1;1 Inorganic H pyrophosphatase family protein	AT1G15690.1	80822.5	1	12	19	59	0.00226	0.238	TDALDAAGNTTAAIGK	R	G	0.997	87.4	29.4	79.7	0	4	0	0	2	1489.75	1014.96	253523	530	545
Athal-1	AVP1, ATAVP3, AVP-3, AtVHP1;1 Inorganic H pyrophosphatase family protein	AT1G15690.1	80822.5	1	12	19	59	0.00226	0.238	VIIGLLVGAMLPYWFSAMTMK	K	S	0.997	55.3	26.1	55.3	0	6	4	0	2	2341.25	7192.41	506316	579	599
Athal-1	Ribosomal protein L6 family protein	AT1G18540.1	26153.6	0.999	1	1	7	0.000268	0.15	ASITPGTVLIILAGR	K	F	0.995	54.9	25	54.9	0	2	1	0	2	1481.91	4946.48	192072	87	101	AT1G74050.1,AT1G74060.1
Athal-1	Ribosomal protein L6 family protein	AT1G18540.1	26153.6	0.999	1	1	7	0.000268	0.15	TVDAALIK	K	S	0.974	33.2	30.7	19.4	0	1	0	0	2	830.498	607.655	65010.9	197	204
Athal-1	Ribosomal protein L6 family protein	AT1G18540.1	26153.6	0.999	1	1	7	0.000268	0.15	VNQAYVIGTSTK	R	I	0.997	52.2	29.1	52.2	0	3	0	0	2	1280.68	506.943	250313	134	145	AT1G74050.1,AT1G74060.1
Athal-1	TUF, emb2448, TUFF, VHA-E1 vacuolar ATP synthase subunit E1	AT4G11150.1	26060.4	1	5	6	16	0.000612	0.183	IFLPPPPK	K	S	0.99	41.7	25	27.6	0	5	0	0	2	908.561	1664.2	349579	170	177
Athal-1	TUF, emb2448, TUFF, VHA-E1 vacuolar ATP synthase subunit E1	AT4G11150.1	26060.4	1	5	6	16	0.000612	0.183	IKVLQAQDDIVNAMK	R	D	0.995	55.1	27.2	55.1	0	1	2	0	2	1685.93	2266.95	177510	79	93
Athal-1	TUF, emb2448, TUFF, VHA-E1 vacuolar ATP synthase subunit E1	AT4G11150.1	26060.4	1	5	6	16	0.000612	0.183	IVCENTLDAR	K	L	0.964	35.8	30.1	32.5	0	1	0	0	2	1190.58	282.559	74543.9	199	208
Athal-1	TUF, emb2448, TUFF, VHA-E1 vacuolar ATP synthase subunit E1	AT4G11150.1	26060.4	1	5	6	16	0.000612	0.183	LKEPSVLLR	R	C	0.996	55.7	25	26.6	0	0	4	0	2	1054.66	1138.12	255243	125	133
Athal-1	TUF, emb2448, TUFF, VHA-E1 vacuolar ATP synthase subunit E1	AT4G11150.1	26060.4	1	5	6	16	0.000612	0.183	VLQAQDDIVNAMK	K	D	0.997	63.3	29.6	62.4	0	3	0	0	2	1444.75	1777.52	148471	81	93
Athal-1	PGK phosphoglycerate kinase	AT1G79550.1,AT1G79550.2	42132.9	1	11	14	45	0.00172	0.549	AQGLSVGSSLVEEDKLDLAK	K	S	0.98	39.3	27.4	39.3	0	0	1	0	2	2059.09	2646.52	68344.7	233	252
Athal-1	PGK phosphoglycerate kinase	AT1G79550.1,AT1G79550.2	42132.9	1	11	14	45	0.00172	0.549	ELDYLVGAVANPK	K	K	0.997	82.1	29.3	70.8	0	3	0	0	2	1388.74	2294.99	191338	179	191
Athal-1	PGK phosphoglycerate kinase	AT1G79550.1,AT1G79550.2	42132.9	1	11	14	45	0.00172	0.549	FLKPSVAGFLMQKELDYLVGAVANPK	K	K	0.956	27.9	25	27.9	0	0	0	1	2	2851.54	5888.11	54807.6	166	191
Athal-1	PGK phosphoglycerate kinase	AT1G79550.1,AT1G79550.2	42132.9	1	11	14	45	0.00172	0.549	FYAEEEKNDPEFAK	R	K	0.984	35.7	26.6	35.7	0	1	0	0	2	1716.78	582.877	29525	123	136
Athal-1	PGK phosphoglycerate kinase	AT1G79550.1,AT1G79550.2	42132.9	1	11	14	45	0.00172	0.549	GVSLLLPTDVVIADKFAPDANSK	K	I	0.984	33	25.5	33	0	3	1	0	2	2370.29	4602.41	240388	262	284	AT1G56190.2,AT1G56190.1
Athal-1	PGK phosphoglycerate kinase	AT1G79550.1,AT1G79550.2	42132.9	1	11	14	45	0.00172	0.549	GVTTIIGGGDSVAAVEK	K	V	0.997	88.3	28.4	72.7	0	4	2	0	2	1573.84	1920.88	402740	350	366	AT3G12780.1,AT1G56190.2,AT1G56190.1
Athal-1	PGK phosphoglycerate kinase	AT1G79550.1,AT1G79550.2	42132.9	1	11	14	45	0.00172	0.549	IVPATAIPDGWMGLDIGPDSIK	K	T	0.977	33.6	27.2	33.6	0	1	0	0	2	2266.18	4840.79	67055.9	285	306
Athal-1	PGK phosphoglycerate kinase	AT1G79550.1,AT1G79550.2	42132.9	1	11	14	45	0.00172	0.549	KPFAAIVGGSK	K	V	0.974	31.1	27.8	24.9	0	1	0	0	2	1074.63	605.097	35028.5	192	202
Athal-1	PGK phosphoglycerate kinase	AT1G79550.1,AT1G79550.2	42132.9	1	11	14	45	0.00172	0.549	LAALADVYVNDAFGTAHR	K	A	0.988	55	28.6	53.7	0	0	4	0	2	1903.97	2944.78	384225	138	155
Athal-1	PGK phosphoglycerate kinase	AT1G79550.1,AT1G79550.2	42132.9	1	11	14	45	0.00172	0.549	LVAGLPEGGVLLLENVR	K	F	0.997	50.5	25	50.5	0	7	6	0	2	1749.03	4501.24	960062	106	122
Athal-1	PGK phosphoglycerate kinase	AT1G79550.1,AT1G79550.2	42132.9	1	11	14	45	0.00172	0.549	TIIWNGPMGVFEFDKFAAGTEAVAK	K	Q	0.989	37	26.8	37	0	2	0	0	2	2699.35	5192.15	70013.4	317	341
Athal-1	PGK phosphoglycerate kinase	AT1G79550.1,AT1G79550.2	42132.9	1	11	14	45	0.00172	0.549	VDLNVPLDDNSNITDDTR	R	I	0.997	65.4	28.3	63.1	0	2	3	0	2	2015.95	2283.93	392562	24	41
Athal-1	PGK phosphoglycerate kinase	AT1G79550.1,AT1G79550.2	42132.9	1	11	14	45	0.00172	0.549	YSLKPLVPR	K	L	0.972	28.9	27.3	7.92	0	2	1	0	2	1072.65	1278.78	193809	75	83
Athal-1	NAD-ME2 NAD-dependent malic enzyme 2	AT4G00570.1	66641.8	1	1	1	3	0.000115	0.0231	VLPIMLDVGTNNEK	R	L	0.997	47.4	28.4	47.4	0	3	0	0	2	1542.82	2947.02	224887	222	235
Athal-1	ATXTH17, XTH17 xyloglucan endotransglucosylase/hydrolase 17	AT1G65310.1,AT4G30280.1	31992.6	0.961	0	0	2	7.65e-05	0.0957	IIFTVDGIPIR	R	E	0.991	39	26.4	36	0	1	0	0	2	1243.74	3480.58	65894.4	158	168
Athal-1	ATXTH17, XTH17 xyloglucan endotransglucosylase/hydrolase 17	AT1G65310.1,AT4G30280.1	31992.6	0.961	0	0	2	7.65e-05	0.0957	LVPGNSAGTVTTFYLK	K	S	0.994	54.3	28.5	54.3	0	1	0	0	2	1667.9	2528.76	85335.3	81	96	AT4G30270.1
Athal-1	ATGSTT1, GST10, GSTT1 glutathione S-transferase THETA 1	AT5G41210.1	27654.6	1	3	4	7	0.000268	0.18	AAAEAEQLLTK	K	S	0.97	39	29.6	37.2	0	1	0	0	2	1144.62	788.904	99898.4	133	143
Athal-1	ATGSTT1, GST10, GSTT1 glutathione S-transferase THETA 1	AT5G41210.1	27654.6	1	3	4	7	0.000268	0.18	GAAGYVLNSVLGPALGLPLNPK	R	A	0.997	57.4	25	57.4	0	3	2	0	2	2121.21	5264.75	357301	111	132
Athal-1	ATGSTT1, GST10, GSTT1 glutathione S-transferase THETA 1	AT5G41210.1	27654.6	1	3	4	7	0.000268	0.18	SLSTLETFWLK	K	G	0.984	34.3	28.5	27.9	0	1	0	0	2	1324.71	3861.4	74537.1	144	154
Athal-1	Ubiquinol-cytochrome C reductase iron-sulfur subunit	AT5G13440.1	29902	1	2	2	3	0.000115	0.0693	LANSVDVGSLR	K	D	0.996	48.8	30.3	40.3	0	1	0	0	2	1130.62	954.317	58891.9	186	196
Athal-1	Ubiquinol-cytochrome C reductase iron-sulfur subunit	AT5G13440.1	29902	1	2	2	3	0.000115	0.0693	LANSVDVGSLRDPQEDSVR	K	V	0.988	47.2	28.3	47.2	0	0	2	0	2	2057.03	1364.05	155130	186	204
Athal-1	Hsp81.4, AtHsp90.4 HEAT SHOCK PROTEIN 81.4	AT5G56000.1	80145.1	0.985	0	0	56	0.00214	0.283	ADLVNNLGTIAR	K	S	0.997	59	28.8	48.8	0	5	0	0	2	1256.7	1873.21	311320	88	99	AT5G56030.1,AT5G52640.1
Athal-1	Hsp81.4, AtHsp90.4 HEAT SHOCK PROTEIN 81.4	AT5G56000.1	80145.1	0.985	0	0	56	0.00214	0.283	APFDLFDTK	R	K	0.996	55.3	29.5	50.1	0	4	0	0	2	1053.53	2486	238019	318	326	AT5G56030.1
Athal-1	Hsp81.4, AtHsp90.4 HEAT SHOCK PROTEIN 81.4	AT5G56000.1	80145.1	0.985	0	0	56	0.00214	0.283	AVENSPFLEK	K	L	0.985	41.1	30.5	20	0	1	0	0	2	1133.58	782.175	69636.2	472	481	AT5G56030.1
Athal-1	Hsp81.4, AtHsp90.4 HEAT SHOCK PROTEIN 81.4	AT5G56000.1	80145.1	0.985	0	0	56	0.00214	0.283	ELISNSSDALDK	R	I	0.997	66.5	30.2	56	0	2	0	0	2	1291.64	630.077	117396	34	45	AT5G56030.1,AT5G52640.1
Athal-1	Hsp81.4, AtHsp90.4 HEAT SHOCK PROTEIN 81.4	AT5G56000.1	80145.1	0.985	0	0	56	0.00214	0.283	ELISNSSDALDKIR	R	F	0.997	61.2	29.2	42	0	2	1	0	2	1560.82	1522.09	144534	34	47	AT5G56030.1,AT5G52640.1
Athal-1	Hsp81.4, AtHsp90.4 HEAT SHOCK PROTEIN 81.4	AT5G56000.1	80145.1	0.985	0	0	56	0.00214	0.283	GIVDSEDLPLNISR	K	E	0.997	92	27.9	75.6	0	4	3	0	2	1527.8	2693.11	551620	358	371	AT5G56030.1
Athal-1	Hsp81.4, AtHsp90.4 HEAT SHOCK PROTEIN 81.4	AT5G56000.1	80145.1	0.985	0	0	56	0.00214	0.283	HSEFISYPISLWIEK	K	T	0.991	46.5	28.5	46.5	0	1	8	0	2	1848.95	4401.91	812279	198	212	AT5G56030.1
Athal-1	Hsp81.4, AtHsp90.4 HEAT SHOCK PROTEIN 81.4	AT5G56000.1	80145.1	0.985	0	0	56	0.00214	0.283	SGDELTSLK	K	D	0.989	41	30.9	30.8	0	1	0	0	2	949.484	362.782	50066.1	441	449	AT5G56030.1
Athal-1	Hsp81.4, AtHsp90.4 HEAT SHOCK PROTEIN 81.4	AT5G56000.1	80145.1	0.985	0	0	56	0.00214	0.283	SGDELTSLKDYVTR	K	M	0.996	54.3	28.6	54.3	0	4	4	0	2	1583.79	1952.54	440373	441	454	AT5G56030.1
Athal-1	Hsp81.4, AtHsp90.4 HEAT SHOCK PROTEIN 81.4	AT5G56000.1	80145.1	0.985	0	0	56	0.00214	0.283	SLSNDWEEHLAVK	K	H	0.991	46.8	28.9	35.5	0	1	0	0	2	1527.74	1752.82	39222.6	286	298	AT5G56030.1
Athal-1	Hsp81.4, AtHsp90.4 HEAT SHOCK PROTEIN 81.4	AT5G56000.1	80145.1	0.985	0	0	56	0.00214	0.283	SVKDLVLLLFETALLTSGFSLDEPNTFGSR	K	I	0.997	73.7	25	73.7	0	0	2	1	2	3269.73	7492.49	324384	629	658	AT5G56030.1
Athal-1	Hsp81.4, AtHsp90.4 HEAT SHOCK PROTEIN 81.4	AT5G56000.1	80145.1	0.985	0	0	56	0.00214	0.283	TKIAELLR	R	Y	0.987	43.1	27.1	24	0	0	1	0	2	943.594	940.618	33353.3	428	435	AT5G56030.1
Athal-1	Hsp81.4, AtHsp90.4 HEAT SHOCK PROTEIN 81.4	AT5G56000.1	80145.1	0.985	0	0	56	0.00214	0.283	TMEINPENSIMDELR	K	K	0.997	64.7	28.1	55.5	0	4	0	0	2	1791.83	3194.26	246568	604	618	AT5G56030.1
Athal-1	Hsp81.4, AtHsp90.4 HEAT SHOCK PROTEIN 81.4	AT5G56000.1	80145.1	0.985	0	0	56	0.00214	0.283	TMEINPENSIMDELRK	K	R	0.992	49.5	28.4	49.5	0	1	0	0	2	1919.92	2873.07	32185.3	604	619	AT5G56030.1
Athal-1	Hsp81.4, AtHsp90.4 HEAT SHOCK PROTEIN 81.4	AT5G56000.1	80145.1	0.985	0	0	56	0.00214	0.283	TNNTLTIIDSGIGMTK	K	A	0.997	93.3	29.1	78.1	0	4	0	0	2	1678.87	2784.4	210797	72	87	AT5G56030.1
Athal-1	Hsp81.4, AtHsp90.4 HEAT SHOCK PROTEIN 81.4	AT5G56000.1	80145.1	0.985	0	0	56	0.00214	0.283	VIVSDRVVDSPCCLVTGEYGWTANMER	K	I	0.996	56.7	25.5	8.79	0	0	2	0	2	3113.45	3533.79	91462.4	557	583	AT5G56030.1
Athal-1	SHM3, AtSHMT3 serine hydroxymethyltransferase 3	AT4G32520.1,AT4G32520.2	57984	1	5	5	6	0.00023	0.14	ASSVSLPNVEISSK	R	E	0.975	33.5	29.9	27.6	0	1	0	0	2	1417.75	1820.84	52454.2	61	74
Athal-1	SHM3, AtSHMT3 serine hydroxymethyltransferase 3	AT4G32520.1,AT4G32520.2	57984	1	5	5	6	0.00023	0.14	AVMEAVGSCLTNK	R	Y	0.98	39.4	29.9	31.6	0	1	0	0	2	1379.67	1129.3	46570.3	117	129
Athal-1	SHM3, AtSHMT3 serine hydroxymethyltransferase 3	AT4G32520.1,AT4G32520.2	57984	1	5	5	6	0.00023	0.14	IGSPAMTTR	R	G	0.96	32.1	31.1	24.2	0	1	0	0	2	933.482	146.973	54675	451	459
Athal-1	SHM3, AtSHMT3 serine hydroxymethyltransferase 3	AT4G32520.1,AT4G32520.2	57984	1	5	5	6	0.00023	0.14	ILDMASITLNK	K	N	0.996	54.9	29	51.1	0	2	0	0	2	1218.68	2494.71	130264	424	434
Athal-1	SHM3, AtSHMT3 serine hydroxymethyltransferase 3	AT4G32520.1,AT4G32520.2	57984	1	5	5	6	0.00023	0.14	WGVNVQPLSGSPANFAVYTAILSPHDR	K	I	0.956	33.3	25.9	33.3	0	0	1	0	2	2896.47	5081.33	58611.8	168	194
Athal-1	NHL3 NDR1/HIN1-like 3	AT5G06320.1	25948.5	1	3	3	5	0.000191	0.165	IGVYYDEIEVR	R	G	0.984	36.5	29.1	36.5	0	1	0	0	2	1355.68	2081.84	64086.4	112	122
Athal-1	NHL3 NDR1/HIN1-like 3	AT5G06320.1	25948.5	1	3	3	5	0.000191	0.165	LTEFTLDPTNNLR	K	Y	0.987	43.7	29.5	38.3	0	3	0	0	2	1533.79	2476.87	173070	84	96
Athal-1	NHL3 NDR1/HIN1-like 3	AT5G06320.1	25948.5	1	3	3	5	0.000191	0.165	LVGQQLVLLDGGER	K	K	0.994	48.9	27	37.5	0	1	0	0	2	1496.84	2566.29	47433.4	153	166
Athal-1	Polyketide synthase, enoylreductase family protein	AT3G45770.1	40823.3	0.488	1	1	1	3.83e-05	0.0347	MIAAPINPSDINR	K	I	0.948	26.9	29.2	19.8	0	1	0	0	2	1411.74	2038.6	62374.4	79	91
Athal-1	ATHCHIB, PR3, PR-3, CHI-B, B-CHI, HCHIB basic chitinase	AT3G12500.1	36184.3	1	3	4	9	0.000344	0.164	AIGVDLLNNPDLVANDAVIAFK	R	A	0.997	64.2	25.9	64.2	0	2	2	0	2	2282.24	4982.92	241127	215	236
Athal-1	ATHCHIB, PR3, PR-3, CHI-B, B-CHI, HCHIB basic chitinase	AT3G12500.1	36184.3	1	3	4	9	0.000344	0.164	LPGYGVITNIINGGLECGR	R	G	0.979	31.6	27.9	31.6	0	3	0	0	2	2003.04	4454.96	109416	272	290
Athal-1	ATHCHIB, PR3, PR-3, CHI-B, B-CHI, HCHIB basic chitinase	AT3G12500.1	36184.3	1	3	4	9	0.000344	0.164	SFPGFGTTGDTATR	K	K	0.992	39.5	28.1	39.5	0	2	0	0	2	1414.66	1306.23	124895	124	137
Athal-1	ATCAP1, CAP 1, CAP1 cyclase associated protein 1	AT4G34490.1	50969.8	0.994	1	1	2	7.65e-05	0.021	IGGPVLDVTK	K	I	0.982	32.4	26.5	32.4	0	2	0	0	2	998.588	1205.3	167420	71	80
Athal-1	HSP60-3A heat shock protein 60-3A	AT3G13860.1	60467.4	1	3	3	5	0.000191	0.0559	AAMLQGVSEVAEAVK	R	V	0.997	66.1	29.4	53.8	0	1	0	0	2	1502.79	2678.7	43606.5	44	58
Athal-1	HSP60-3A heat shock protein 60-3A	AT3G13860.1	60467.4	1	3	3	5	0.000191	0.0559	AGIIDPVK	K	V	0.99	37.1	25.6	16.6	0	3	0	0	2	812.488	766.177	202185	522	529
Athal-1	HSP60-3A heat shock protein 60-3A	AT3G13860.1	60467.4	1	3	3	5	0.000191	0.0559	VTDALNATR	R	A	0.982	36	31.4	23.6	0	1	0	0	2	960.511	115.194	48301.9	426	434
Athal-1	ATRPS5B, RPS5B ribosomal protein 5B	AT2G37270.1,AT2G37270.2,AT3G11940.1,AT3G11940.2	22991	1	5	6	26	0.000995	0.266	IGSAGVVR	R	R	0.99	43.5	31.6	12.9	0	2	0	0	2	758.452	86.3665	109007	131	138
Athal-1	ATRPS5B, RPS5B ribosomal protein 5B	AT2G37270.1,AT2G37270.2,AT3G11940.1,AT3G11940.2	22991	1	5	6	26	0.000995	0.266	LTNSLMMHGR	R	N	0.996	47.9	29.6	39	0	1	0	0	2	1159.57	394.741	40106.6	75	84
Athal-1	ATRPS5B, RPS5B ribosomal protein 5B	AT2G37270.1,AT2G37270.2,AT3G11940.1,AT3G11940.2	22991	1	5	6	26	0.000995	0.266	QAVDISPLR	R	R	0.996	45.8	27.5	26.3	0	2	0	0	2	998.563	1081.05	205698	140	148
Athal-1	ATRPS5B, RPS5B ribosomal protein 5B	AT2G37270.1,AT2G37270.2,AT3G11940.1,AT3G11940.2	22991	1	5	6	26	0.000995	0.266	TIAECLADELINAAK	K	G	0.997	92.7	29.4	92.4	0	10	9	0	2	1631.83	4191.66	1132900	171	185
Athal-1	ATRPS5B, RPS5B ribosomal protein 5B	AT2G37270.1,AT2G37270.2,AT3G11940.1,AT3G11940.2	22991	1	5	6	26	0.000995	0.266	VNQAIFLLTTGAR	R	E	0.997	54	27.4	0	0	2	0	0	2	1403.8	2740.44	134440	150	162
Athal-1	Thioredoxin superfamily protein	AT3G52960.1	24684.9	1	5	5	9	0.000344	0.244	LGVELDLR	K	D	0.986	46.1	28.9	16	0	3	0	0	2	914.531	1975.17	163996	182	189
Athal-1	Thioredoxin superfamily protein	AT3G52960.1	24684.9	1	5	5	9	0.000344	0.244	TILFAVPGAFTPTCSQK	K	H	0.945	28.7	28.5	28.7	0	1	0	0	2	1837.95	3735.78	67822.8	108	124
Athal-1	Thioredoxin superfamily protein	AT3G52960.1	24684.9	1	5	5	9	0.000344	0.244	TVTVSSLTAGK	K	K	0.977	43.6	29.6	26.1	0	1	0	0	2	1063.6	716.986	105291	96	106
Athal-1	Thioredoxin superfamily protein	AT3G52960.1	24684.9	1	5	5	9	0.000344	0.244	TVTVSSLTAGKK	K	T	0.989	43.9	26.3	37.3	0	0	1	0	2	1191.69	390.971	100159	96	107
Athal-1	Thioredoxin superfamily protein	AT3G52960.1	24684.9	1	5	5	9	0.000344	0.244	VLNLEEGGAFTNSSAEDMLK	K	A	0.997	78.2	27.9	78.2	0	3	0	0	2	2125.01	3054.31	127108	213	232
Athal-1	Phosphoribosyltransferase family protein	AT2G42910.1	37560.6	0.999	1	1	1	3.83e-05	0.0593	FYFADQVLPLFETGIPLLTK	R	R	0.952	29.3	25	29.3	0	0	1	0	2	2312.26	6567.51	48178	166	185
Athal-1	PSBB photosystem II reaction center protein B	ATCG00680.1	56037.9	1	1	1	2	7.65e-05	0.0256	LAFYDYIGNNPAK	K	G	0.997	69.9	29.3	69.2	0	2	0	0	2	1485.74	2417.3	128960	309	321
Athal-1	Glutaredoxin family protein	AT5G40370.2	14908.3	1	2	2	8	0.000306	0.184	LVPLLTEAGAIAGK	K	T	0.997	59	25	58.5	0	7	0	0	2	1352.82	3299.15	571814	117	130
Athal-1	Glutaredoxin family protein	AT5G40370.2	14908.3	1	2	2	8	0.000306	0.184	VKELLQQLGAK	R	F	0.984	37	25	36.8	0	1	0	0	2	1226.75	1169.71	41391	54	64
Athal-1	ATOZI1, AT0ZI1 Protein of unknown function (DUF1138)	AT4G00860.1	8605.9	0.977	1	1	1	3.83e-05	0.162	VAGPPVVMNPISR	R	Q	0.954	28.6	28.5	21.8	0	1	0	0	2	1336.74	2064.27	51304.5	58	70
Athal-1	RPN1A, ATRPN1A 26S proteasome regulatory subunit S2 1A	AT2G20580.1	0	1	3	3	16	0.000612	0	AVPLALGLLCISNPK	?	?	0.997	67.8	25	67.8	0	7	0	0	2	1565.91	4518.11	484751	0	0
Athal-1	RPN1A, ATRPN1A 26S proteasome regulatory subunit S2 1A	AT2G20580.1	0	1	3	3	16	0.000612	0	FLPLGLGLLYLGK	?	?	0.993	41	25	41	0	2	0	0	2	1403.87	5866.17	113717	0	0
Athal-1	RPN1A, ATRPN1A 26S proteasome regulatory subunit S2 1A	AT2G20580.1	0	1	3	3	16	0.000612	0	GLLTLSPFHSER	?	?	0.975	37	28.8	31.7	0	0	2	0	2	1356.73	2437.68	125881	0	0
Athal-1	RPN1A, ATRPN1A 26S proteasome regulatory subunit S2 1A	AT2G20580.1	0	1	3	3	16	0.000612	0	LIGTEGDIGSWGHEYVR	?	?	0.964	35.7	28.5	35.7	0	0	1	0	2	1888.92	2248.31	87984.2	0	0
Athal-1	RPN1A, ATRPN1A 26S proteasome regulatory subunit S2 1A	AT2G20580.1	0	1	3	3	16	0.000612	0	LSEGYLTLAR	?	?	0.983	48.6	29.6	31.4	0	1	0	0	2	1122.62	1611.93	60954	0	0
Athal-1	RPN1A, ATRPN1A 26S proteasome regulatory subunit S2 1A	AT2G20580.1	0	1	3	3	16	0.000612	0	NLAGEIAQEYTK	?	?	0.973	34.9	29.9	34.9	0	1	0	0	2	1336.67	1552.96	59426.8	0	0
Athal-1	RPN1A, ATRPN1A 26S proteasome regulatory subunit S2 1A	AT2G20580.1	0	1	3	3	16	0.000612	0	TITGFQTHSTPVLLAAGER	?	?	0.988	50.4	26.2	44.2	0	0	2	0	2	1999.06	2427.4	178415	0	0
Athal-1	NAD(P)-linked oxidoreductase superfamily protein	AT2G37760.1,AT2G37760.2,AT2G37760.3,AT2G37760.4,AT2G37760.5	34685.7	1	2	2	5	0.000191	0.103	FFELNTGAK	R	L	0.97	32	29	21	0	1	0	0	2	1026.53	1328.7	53003.9	7	15
Athal-1	NAD(P)-linked oxidoreductase superfamily protein	AT2G37760.1,AT2G37760.2,AT2G37760.3,AT2G37760.4,AT2G37760.5	34685.7	1	2	2	5	0.000191	0.103	KLTDLLNVAR	K	V	0.985	40	26.4	23.7	0	0	1	0	2	1142.69	2147.41	50802.4	160	169
Athal-1	NAD(P)-linked oxidoreductase superfamily protein	AT2G37760.1,AT2G37760.2,AT2G37760.3,AT2G37760.4,AT2G37760.5	34685.7	1	2	2	5	0.000191	0.103	VLQNPIVTEVAEK	K	L	0.992	38.6	27.3	38.6	0	3	0	0	2	1439.81	2034.07	169846	217	229
Athal-1	ACX1, ATACX1 acyl-CoA oxidase 1	AT4G16760.1	74302.8	1	4	4	9	0.000344	0.0889	AEDWLNPDVVLEAFEAR	K	A	0.988	41.3	28.3	41	0	3	0	0	2	1973.96	5687.81	195877	474	490
Athal-1	ACX1, ATACX1 acyl-CoA oxidase 1	AT4G16760.1	74302.8	1	4	4	9	0.000344	0.0889	LAASDFATLPEAHACTAGLK	R	S	0.984	41.2	28.5	41.2	0	0	3	0	2	2044.02	2435.57	387943	362	381
Athal-1	ACX1, ATACX1 acyl-CoA oxidase 1	AT4G16760.1	74302.8	1	4	4	9	0.000344	0.0889	LFPLLASAYAFR	R	F	0.98	34.8	27.3	31	0	1	0	0	2	1368.77	4665.81	73260.1	334	345
Athal-1	ACX1, ATACX1 acyl-CoA oxidase 1	AT4G16760.1	74302.8	1	4	4	9	0.000344	0.0889	LVASDPVFEK	R	S	0.981	35.1	30.4	26.7	0	2	0	0	2	1104.59	1092.93	122037	41	50
Athal-1	APG6, CLPB3, CLPB-P casein lytic proteinase B3	AT5G15450.1	108947	1	2	2	2	7.65e-05	0.0331	ISDSALVEAAILSDRYISGR	R	F	0.968	31.5	27.3	25.5	0	0	1	0	2	2136.13	4123.68	77982.6	441	460
Athal-1	APG6, CLPB3, CLPB-P casein lytic proteinase B3	AT5G15450.1	108947	1	2	2	2	7.65e-05	0.0331	VIQQNIENELAK	R	G	0.989	39.1	28.3	35	0	1	0	0	2	1398.76	1192.67	45865	904	915
Athal-1	PAP10, ATPAP10 purple acid phosphatase 10	AT2G16430.2	54218.8	1	3	3	6	0.00023	0.0897	AVIVSWVTQEAK	K	G	0.997	60.9	28.2	52.6	0	2	0	0	2	1330.74	2375.85	121204	73	84
Athal-1	PAP10, ATPAP10 purple acid phosphatase 10	AT2G16430.2	54218.8	1	3	3	6	0.00023	0.0897	SSGSTEPFWYSIK	R	R	0.996	47.5	28.5	39.5	0	2	0	0	2	1488.7	2495.42	123528	261	273
Athal-1	PAP10, ATPAP10 purple acid phosphatase 10	AT2G16430.2	54218.8	1	3	3	6	0.00023	0.0897	VSNIAYNVVNGICTPVK	R	D	0.997	56.7	28.5	52.4	0	2	0	0	2	1847.97	2791.89	106561	365	381
Athal-1	Succinyl-CoA ligase, alpha subunit	AT5G23250.1	35316.9	1	1	1	5	0.000191	0.12	FFVDPQTEGIVLIGEIGGTAEEDAAALIK	K	E	0.997	72.4	25.5	70.8	0	0	2	0	2	3003.56	6767.28	145236	240	268	AT5G08300.1
Athal-1	Succinyl-CoA ligase, alpha subunit	AT5G23250.1	35316.9	1	1	1	5	0.000191	0.12	IGAAMFELFQER	K	G	0.997	76.3	29.2	73	0	3	0	0	2	1411.7	3680.29	171266	326	337
Athal-1	TOM22-V, TOM9-2, ATTOM22-V translocase of outer membrane 22-V	AT5G43970.1	10378.6	0.881	1	1	1	3.83e-05	0.111	ISNSEIVSQGR	R	R	0.993	44	30.6	37.7	0	1	0	0	2	1189.62	142.985	50484.1	22	32
Athal-1	MPPalpha mitochondrial processing peptidase alpha subunit	AT3G16480.1	54054.5	0.699	0	0	8	0.000306	0.0481	MIAAEDIGR	R	Q	0.968	37.9	31.4	29.7	0	2	0	0	2	975.493	584.195	121592	431	439	AT1G51980.1
Athal-1	MPPalpha mitochondrial processing peptidase alpha subunit	AT3G16480.1	54054.5	0.699	0	0	8	0.000306	0.0481	TYVPEMVEVLIDSVR	K	N	0.997	49.8	28.5	49.2	0	2	4	0	2	1749.91	5818.11	247207	164	178	AT1G51980.1
Athal-1	unknown protein; Has 52 Blast hits to 52 proteins in 24 species: Archae - 0; Bacteria - 0; Metazoa - 4; Fungi - 0; Plants - 41; Viruses - 0; Other Eukaryotes - 7 (source: NCBI BLink).	AT1G71730.1	19578.8	0.95	1	2	5	0.000191	0.0904	DAVAEVLEMFQGLLGK	R	V	0.997	96.7	29	96.7	0	3	2	0	2	1719.9	7047.04	241175	133	148
Athal-1	Cytosol aminopeptidase family protein	AT2G24200.1,AT2G24200.2	54509.9	1	4	4	10	0.000383	0.171	AVDIIGFGTGAEVEK	K	K	0.997	57.9	29.4	57.9	0	2	0	0	2	1505.78	2511.23	89929.3	176	190
Athal-1	Cytosol aminopeptidase family protein	AT2G24200.1,AT2G24200.2	54509.9	1	4	4	10	0.000383	0.171	ELINSPANVLTPAVLAEEAAK	R	V	0.997	54.8	26.2	54.8	0	4	0	0	2	2150.17	4209.29	189993	207	227
Athal-1	Cytosol aminopeptidase family protein	AT2G24200.1,AT2G24200.2	54509.9	1	4	4	10	0.000383	0.171	MPLEESYWEMMK	R	S	0.959	39.6	26.3	39.6	0	2	0	0	2	1573.67	3041.76	98248.2	441	452
Athal-1	Cytosol aminopeptidase family protein	AT2G24200.1,AT2G24200.2	54509.9	1	4	4	10	0.000383	0.171	SGVADMVNTGGR	K	A	0.955	28.1	29.6	18.9	0	1	0	0	2	1163.55	465.225	41258.1	453	464	AT4G30920.1
Athal-1	Cytosol aminopeptidase family protein	AT2G24200.1,AT2G24200.2	54509.9	1	4	4	10	0.000383	0.171	VDAHLSGLLAQVSSEEDFTGKPGQSTVLR	K	L	0.955	28.6	25.9	25.9	0	0	0	1	2	3041.55	3721.24	83437.2	60	88
Athal-1	ROC1 rotamase CYP 1	AT4G38740.1	18372.7	1	2	2	7	0.000268	0.151	IVMELYTDK	R	T	0.959	31.1	29.1	26.1	0	2	0	0	2	1111.57	1413.4	129656	20	28	AT2G21130.1
Athal-1	ROC1 rotamase CYP 1	AT4G38740.1	18372.7	1	2	2	7	0.000268	0.151	IVMELYTDKTPR	R	T	0.977	37.2	29.4	37.2	0	2	0	0	2	1465.77	1382.03	68488.6	20	31
Athal-1	ROC1 rotamase CYP 1	AT4G38740.1	18372.7	1	2	2	7	0.000268	0.151	VYFDMTIDGQPAGR	K	I	0.997	52.5	28.4	52	0	3	0	0	2	1569.74	2220.43	250300	6	19
Athal-1	DCT, DIT2.1 dicarboxylate transport 2.1	AT5G64290.1	59994.3	1	1	1	3	0.000115	0.0178	AGGIFLPIIK	R	S	0.993	40.1	25.1	38.5	0	3	0	0	2	1028.65	3507.63	182299	234	243
Athal-1	Pyruvate kinase family protein	AT5G63680.1	55019.1	1	2	2	3	0.000115	0.0863	ATDSESTEEIIESALK	K	S	0.997	60.1	28.6	56.2	0	1	0	0	2	1722.83	2747.35	74714.2	463	478
Athal-1	Pyruvate kinase family protein	AT5G63680.1	55019.1	1	2	2	3	0.000115	0.0863	ATPLPMSTLESLASSAVR	R	T	0.982	33.7	28.5	33.7	0	1	0	0	2	1830.96	4658.16	71934.2	371	388
Athal-1	Pyruvate kinase family protein	AT5G63680.1	55019.1	1	2	2	3	0.000115	0.0863	IVCTLGPASR	K	S	0.977	35.4	30.6	29.7	0	1	0	0	2	1073.58	456.087	53904.9	24	33	AT5G08570.1,AT5G56350.1
Athal-1	TIP2, SITIP, GAMMA-TIP2, TIP1;2 tonoplast intrinsic protein 2	AT3G26520.1	25849.3	0.579	1	2	2	7.65e-05	0.0711	NIAIGGVQEEVYHPNALR	R	A	0.963	31.6	27.8	31.6	0	1	1	0	2	1980.03	2258.17	126476	5	22
Athal-1	CYT1, VTC1, SOZ1, EMB101, GMP1 Glucose-1-phosphate adenylyltransferase family protein	AT2G39770.1,AT2G39770.2	39578.3	1	1	1	1	3.83e-05	0.0637	IAAAQGLYAMVLPGFWMDIGQPR	K	D	0.969	33.3	27	33.3	0	0	1	0	2	2505.28	6137.01	46655.4	202	224
Athal-1	APFI, GAMMA CA2 gamma carbonic anhydrase 2	AT1G47260.1	30065	0.999	1	1	3	0.000115	0.0827	AIYTVGNWIR	R	G	0.951	29	29.4	24.6	0	2	0	0	2	1192.65	2502.32	129799	7	16
Athal-1	APFI, GAMMA CA2 gamma carbonic anhydrase 2	AT1G47260.1	30065	0.999	1	1	3	0.000115	0.0827	IPSGEVWGGNPAK	R	F	0.983	43.3	29.1	37.2	0	1	0	0	2	1311.67	992.005	35965.5	175	187	AT5G66510.1,AT5G66510.2
Athal-1	Ribosomal protein S11 family protein	AT2G36160.1	16256.9	0.989	1	1	7	0.000268	0.233	IEDVTPIPTDSTR	R	R	0.997	61	29.3	52.8	0	3	0	0	2	1443.73	1090.11	158842	128	140	AT3G52580.1,AT3G11510.1
Athal-1	Ribosomal protein S11 family protein	AT2G36160.1	16256.9	0.989	1	1	7	0.000268	0.233	TPGPGAQSALR	K	A	0.981	36.8	29.1	34.9	0	3	0	0	2	1054.56	132.34	166554	106	116	AT3G52580.1,AT3G11510.1
Athal-1	Ribosomal protein S11 family protein	AT2G36160.1	16256.9	0.989	1	1	7	0.000268	0.233	VDVVTLGPSVR	K	E	0.946	27.7	27.4	27.7	0	1	0	0	2	1141.66	1607.4	81031.9	11	21
Athal-1	GGT1, AOAT1, GGAT1 glutamate:glyoxylate aminotransferase	AT1G23310.1	53302.6	0.999	2	2	2	7.65e-05	0.0603	GVMQILNCVIR	K	G	0.978	37.4	29.6	32.5	0	1	0	0	2	1302.7	3821.57	62095.4	142	152
Athal-1	GGT1, AOAT1, GGAT1 glutamate:glyoxylate aminotransferase	AT1G23310.1	53302.6	0.999	2	2	2	7.65e-05	0.0603	LLEATGISTVPGSGFGQK	K	E	0.958	29.3	28.7	29.3	0	1	0	0	2	1761.94	2393.55	42947.1	420	437
Athal-1	Peptidase M1 family protein	AT1G63770.3,AT1G63770.4,AT1G63770.5	110818	1	4	4	5	0.000191	0.0902	AITLPGEGEIMDMMAVADPDAVHAVR	K	K	0.989	42.4	26.6	42.4	0	0	1	0	2	2709.3	5317.28	103094	732	757
Athal-1	Peptidase M1 family protein	AT1G63770.3,AT1G63770.4,AT1G63770.5	110818	1	4	4	5	0.000191	0.0902	MATNLTDQFAALAALSQNPGK	K	T	0.993	47.1	28	47.1	0	2	0	0	2	2162.09	4062.03	70780.7	823	843
Athal-1	Peptidase M1 family protein	AT1G63770.3,AT1G63770.4,AT1G63770.5	110818	1	4	4	5	0.000191	0.0902	NTALAYLASLEDPAYMELALNEYK	K	M	0.997	58.3	27.2	58.3	0	1	0	0	2	2703.32	5676.82	43243.3	799	822
Athal-1	Peptidase M1 family protein	AT1G63770.3,AT1G63770.4,AT1G63770.5	110818	1	4	4	5	0.000191	0.0902	VYSLIGGFCGSPVNFHAK	K	D	0.978	40.3	28.7	40.3	0	0	1	0	2	1952.97	3161.41	95663.6	899	916
Athal-1	EMB1144 chorismate synthase, putative / 5-enolpyruvylshikimate-3-phosphate phospholyase, putative	AT1G48850.1	47317.7	0.999	1	1	2	7.65e-05	0.0206	MIAAIDAVR	K	T	0.985	37.5	31	26.6	0	2	0	0	2	959.534	1315.28	131851	245	253
Athal-1	PDC2 pyruvate decarboxylase-2	AT5G54960.1	65818.2	1	3	3	5	0.000191	0.0774	AVKPVLVGGPK	K	M	0.988	38.7	25	38.7	0	0	2	0	2	1064.68	487.793	126969	253	263
Athal-1	PDC2 pyruvate decarboxylase-2	AT5G54960.1	65818.2	1	3	3	5	0.000191	0.0774	ILHHTIGLPDFTQELR	R	C	0.983	38	27.1	37.6	0	0	0	2	2	1890.02	2919.83	181383	153	168
Athal-1	PDC2 pyruvate decarboxylase-2	AT5G54960.1	65818.2	1	3	3	5	0.000191	0.0774	VSNQIGLDAAVEAAAEFLNK	K	A	0.994	54.7	28.5	54.7	0	1	0	0	2	2060.07	5332.6	52731.4	233	252
Athal-1	BIP1 heat shock protein 70 (Hsp 70) family protein	AT5G28540.1	73630.9	1	1	1	57	0.00218	0.257	ARFEELNNDLFR	R	K	0.982	39.6	30	29	0	0	1	0	2	1523.76	2044.62	65757.4	331	342	AT5G42020.1
Athal-1	BIP1 heat shock protein 70 (Hsp 70) family protein	AT5G28540.1	73630.9	1	1	1	57	0.00218	0.257	DAGVIAGLNVAR	K	I	0.989	36.8	28.1	29.1	0	2	0	0	2	1155.65	1699.25	181154	192	203	AT5G42020.1
Athal-1	BIP1 heat shock protein 70 (Hsp 70) family protein	AT5G28540.1	73630.9	1	1	1	57	0.00218	0.257	DAVVTVPAYFNDAQR	K	Q	0.986	41.9	29.2	41.7	0	2	0	0	2	1665.82	2352.36	125297	173	187	AT5G42020.1
Athal-1	BIP1 heat shock protein 70 (Hsp 70) family protein	AT5G28540.1	73630.9	1	1	1	57	0.00218	0.257	DILLLDVAPLTLGIETVGGVMTK	K	L	0.949	28.8	25	28.8	0	0	1	0	2	2368.34	6930.64	46054.1	421	443	AT5G42020.1
Athal-1	BIP1 heat shock protein 70 (Hsp 70) family protein	AT5G28540.1	73630.9	1	1	1	57	0.00218	0.257	FEELNNDLFR	R	K	0.997	51.3	29	39.9	0	3	0	0	2	1296.62	2186.18	186892	333	342	AT5G42020.1
Athal-1	BIP1 heat shock protein 70 (Hsp 70) family protein	AT5G28540.1	73630.9	1	1	1	57	0.00218	0.257	IINEPTAAAIAYGLDK	R	K	0.996	74.9	29.2	73	0	5	4	0	2	1659.9	2667.09	765254	204	219	AT5G02500.1,AT5G42020.1,AT5G02490.1,AT3G12580.1,AT3G09440.2,AT3G09440.1
Athal-1	BIP1 heat shock protein 70 (Hsp 70) family protein	AT5G28540.1	73630.9	1	1	1	57	0.00218	0.257	IINEPTAAAIAYGLDKK	R	G	0.997	62.3	27.5	61	0	4	6	0	2	1787.99	2353.24	959889	204	220	AT5G02500.1,AT5G42020.1,AT5G02490.1,AT3G12580.1,AT3G09440.2,AT3G09440.1
Athal-1	BIP1 heat shock protein 70 (Hsp 70) family protein	AT5G28540.1	73630.9	1	1	1	57	0.00218	0.257	IKDAVVTVPAYFNDAQR	K	Q	0.994	50	28	49.6	0	2	2	0	2	1907	2292.26	242022	171	187	AT5G42020.1
Athal-1	BIP1 heat shock protein 70 (Hsp 70) family protein	AT5G28540.1	73630.9	1	1	1	57	0.00218	0.257	ITPSWVGFTDSER	R	L	0.992	41.5	29.5	41.2	0	4	0	0	2	1494.72	2272.63	312417	68	80	AT5G42020.1
Athal-1	BIP1 heat shock protein 70 (Hsp 70) family protein	AT5G28540.1	73630.9	1	1	1	57	0.00218	0.257	KLVPYQIVNK	R	D	0.955	25.7	25.6	22.5	0	1	0	0	2	1201.73	1127.05	37749.8	119	128	AT5G42020.1
Athal-1	BIP1 heat shock protein 70 (Hsp 70) family protein	AT5G28540.1	73630.9	1	1	1	57	0.00218	0.257	MKETAEAYLGK	K	K	0.964	34.6	29.2	29.8	0	0	1	0	2	1240.62	311.317	77155.2	159	169	AT5G42020.1,AT5G09590.1,AT4G37910.1
Athal-1	BIP1 heat shock protein 70 (Hsp 70) family protein	AT5G28540.1	73630.9	1	1	1	57	0.00218	0.257	NALETYVYNMK	R	N	0.996	48.3	29.1	45.7	0	4	0	0	2	1345.65	1913.51	241084	571	581	AT5G42020.1
Athal-1	BIP1 heat shock protein 70 (Hsp 70) family protein	AT5G28540.1	73630.9	1	1	1	57	0.00218	0.257	SQIDEIVLVGGSTR	K	I	0.997	67	29.2	65	0	3	0	0	2	1473.79	2187.3	150015	360	373	AT5G42020.1
Athal-1	BIP1 heat shock protein 70 (Hsp 70) family protein	AT5G28540.1	73630.9	1	1	1	57	0.00218	0.257	VEIESLFDGVDFSEPLTR	R	A	0.997	67.1	28.5	67.1	0	2	0	0	2	2053.01	4641.91	128954	313	330
Athal-1	BIP1 heat shock protein 70 (Hsp 70) family protein	AT5G28540.1	73630.9	1	1	1	57	0.00218	0.257	VFSPEEISAMILTK	K	M	0.997	65.7	28.7	57.8	0	10	0	0	2	1564.83	4456.53	709717	145	158	AT5G42020.1
Athal-1	Cysteinyl-tRNA synthetase, class Ia family protein	AT5G38830.1	57844.1	0.999	1	1	1	3.83e-05	0.0372	EVLDVLGLLTTLSYAEILK	R	E	0.997	62	25	62	0	1	0	0	2	2090.2	7308.66	58763.1	422	440
Athal-1	CaS calcium sensing receptor	AT5G23060.1	41287.2	1	6	7	16	0.000612	0.238	DQIVSSLTEVEK	K	T	0.993	49.3	29.8	28.5	0	1	0	0	2	1347.7	1628.39	56333.1	64	75
Athal-1	CaS calcium sensing receptor	AT5G23060.1	41287.2	1	6	7	16	0.000612	0.238	LASPAFSEASK	K	K	0.978	35.5	30.5	23.3	0	2	0	0	2	1107.57	540.147	107274	123	133
Athal-1	CaS calcium sensing receptor	AT5G23060.1	41287.2	1	6	7	16	0.000612	0.238	LGTDSYNFSFAQVLSPSR	R	I	0.997	53.5	28.3	45.6	0	1	0	0	2	1988.97	3749.8	38044.9	348	365
Athal-1	CaS calcium sensing receptor	AT5G23060.1	41287.2	1	6	7	16	0.000612	0.238	TINQVQETGSSVFDATQR	K	V	0.997	52.8	28.3	47.8	0	1	1	0	2	1980.96	1605.18	80226.6	76	93
Athal-1	CaS calcium sensing receptor	AT5G23060.1	41287.2	1	6	7	16	0.000612	0.238	VFQVVGDALKPALDTALPIAK	R	Q	0.991	41.2	25	41.2	0	0	5	0	2	2166.25	4463.2	464066	94	114
Athal-1	CaS calcium sensing receptor	AT5G23060.1	41287.2	1	6	7	16	0.000612	0.238	VISIPLEELPNK	R	V	0.997	52.1	25.6	26.6	0	5	0	0	2	1351.78	2881.97	399441	262	273
Athal-1	PATL1 PATELLIN 1	AT1G72150.1	64045.1	0.996	0	0	2	7.65e-05	0.0175	TFGSIITSPR	K	T	0.981	36.3	29.8	28.3	0	2	0	0	2	1078.59	1396.03	176213	421	430
Athal-1	ATPB, PB ATP synthase subunit beta	ATCG00480.1	53934.8	1	15	18	50	0.00191	0.488	ATNLEMESK	K	L	0.994	44	29.8	39.4	0	2	0	0	2	1022.48	88.0705	143000	487	495
Athal-1	ATPB, PB ATP synthase subunit beta	ATCG00480.1	53934.8	1	15	18	50	0.00191	0.488	AVAMSATEGLK	R	R	0.947	33.8	30.6	28.8	0	1	0	0	2	1077.56	560.459	67527.2	76	86
Athal-1	ATPB, PB ATP synthase subunit beta	ATCG00480.1	53934.8	1	15	18	50	0.00191	0.488	DVNEQDVLLFIDNIFR	R	F	0.997	61.7	28.7	61.7	0	1	1	0	2	1950	6341.84	100046	262	277
Athal-1	ATPB, PB ATP synthase subunit beta	ATCG00480.1	53934.8	1	15	18	50	0.00191	0.488	ESGVINEQNLAESK	K	V	0.967	45	29.8	39.2	0	1	0	0	2	1517.74	580.035	42374.7	218	231
Athal-1	ATPB, PB ATP synthase subunit beta	ATCG00480.1	53934.8	1	15	18	50	0.00191	0.488	FVQAGSEVSALLGR	R	M	0.997	58.4	29.2	53.5	0	2	0	0	2	1433.77	2685.61	108053	278	291
Athal-1	ATPB, PB ATP synthase subunit beta	ATCG00480.1	53934.8	1	15	18	50	0.00191	0.488	GIYPAVDPLDSTSTMLQPR	K	I	0.952	32.5	28.9	32.3	0	1	0	0	2	2061.03	3581.81	52258	360	378
Athal-1	ATPB, PB ATP synthase subunit beta	ATCG00480.1	53934.8	1	15	18	50	0.00191	0.488	GMDVVDMGNPLSVPVGGATLGR	R	I	0.997	71.2	28.2	71.2	0	5	0	0	2	2142.07	3864.67	267349	88	109
Athal-1	ATPB, PB ATP synthase subunit beta	ATCG00480.1	53934.8	1	15	18	50	0.00191	0.488	IAQIIGPVLDVAFPPGK	R	M	0.997	65.2	25	65.2	0	0	5	0	2	1735.02	4594.77	347016	23	39
Athal-1	ATPB, PB ATP synthase subunit beta	ATCG00480.1	53934.8	1	15	18	50	0.00191	0.488	IFNVLGEPVDNLGPVDTR	R	T	0.997	68.3	28.1	55.3	0	9	3	0	2	1955.02	3630.9	802218	110	127
Athal-1	ATPB, PB ATP synthase subunit beta	ATCG00480.1	53934.8	1	15	18	50	0.00191	0.488	IGLFGGAGVGK	K	T	0.962	42.8	30.3	29.6	0	3	0	0	2	975.562	1699.69	249466	168	178	AT5G08690.1,AT5G08670.1,AT5G08680.1
Athal-1	ATPB, PB ATP synthase subunit beta	ATCG00480.1	53934.8	1	15	18	50	0.00191	0.488	MPSAVGYQPTLSTEMGTLQER	R	I	0.959	38	27.8	38	0	1	0	0	2	2296.09	2737.59	34241.7	292	312
Athal-1	ATPB, PB ATP synthase subunit beta	ATCG00480.1	53934.8	1	15	18	50	0.00191	0.488	TNPTTSNPEVSIR	R	E	0.997	73	29.7	66.8	0	2	0	0	2	1415.71	488.212	95071.5	3	15
Athal-1	ATPB, PB ATP synthase subunit beta	ATCG00480.1	53934.8	1	15	18	50	0.00191	0.488	TVLIMELINNIAK	K	A	0.997	64.5	25.3	59.7	0	4	2	0	2	1471.86	5729.03	391971	179	191
Athal-1	ATPB, PB ATP synthase subunit beta	ATCG00480.1	53934.8	1	15	18	50	0.00191	0.488	VALVYGQMNEPPGAR	K	M	0.997	62.7	28.9	56.4	0	3	0	0	2	1601.81	1612.81	177547	232	246
Athal-1	ATPB, PB ATP synthase subunit beta	ATCG00480.1	53934.8	1	15	18	50	0.00191	0.488	VVDLLAPYR	K	R	0.993	40.8	28.5	31.6	0	3	0	0	2	1045.6	2185.99	188854	155	163
Athal-1	ATPB, PB ATP synthase subunit beta	ATCG00480.1	53934.8	1	15	18	50	0.00191	0.488	YKELQDIIAILGLDELSEEDR	R	L	0.986	49.8	26.7	49.1	0	0	1	0	2	2462.27	5597.79	66933.5	398	418
Athal-1	VCS Transducin/WD40 repeat-like superfamily protein	AT3G13300.1,AT3G13300.2	145721	1	2	2	2	7.65e-05	0.0275	AEEAFFNQVIALSEAGLLLLANAKR	R	N	0.984	38.8	25	38.8	0	0	1	0	2	2688.47	7249.47	44770	466	490
Athal-1	VCS Transducin/WD40 repeat-like superfamily protein	AT3G13300.1,AT3G13300.2	145721	1	2	2	2	7.65e-05	0.0275	TVSSAITESFQR	K	G	0.985	45	29.5	44.8	0	1	0	0	2	1325.67	1209.43	43688.4	1041	1052
Athal-1	Eukaryotic translation initiation factor 2 subunit 1	AT2G40290.1	38747.9	0.997	1	1	5	0.000191	0.0436	ILVTDPDSVLGPLTR	K	E	0.994	43.3	26.1	43.3	0	5	0	0	2	1595.9	3569.66	528819	151	165
Athal-1	N-terminal nucleophile aminohydrolases (Ntn hydrolases) superfamily protein	AT1G79210.1,AT1G79210.2,AT1G79210.3	25733.7	1	2	2	2	7.65e-05	0.111	ASNGVVIATEK	K	K	0.965	39.7	30.4	33.6	0	1	0	0	2	1088.59	249.921	60488.6	40	50
Athal-1	N-terminal nucleophile aminohydrolases (Ntn hydrolases) superfamily protein	AT1G79210.1,AT1G79210.2,AT1G79210.3	25733.7	1	2	2	2	7.65e-05	0.111	VLTPAEIDDYLAEVE	R	-	0.953	29.3	29.3	29.3	0	1	0	0	2	1676.83	4226.71	79268.7	221	235
Athal-1	Ribosomal protein S11 family protein	AT3G11510.1	16273	0.999	1	1	9	0.000344	0.233	IEDVTPIPTDSTR	R	R	0.997	61	29.3	52.8	0	3	0	0	2	1443.73	1090.11	158842	128	140	AT3G52580.1,AT2G36160.1
Athal-1	Ribosomal protein S11 family protein	AT3G11510.1	16273	0.999	1	1	9	0.000344	0.233	TPGPGAQSALR	K	A	0.981	36.8	29.1	34.9	0	3	0	0	2	1054.56	132.34	166554	106	116	AT3G52580.1,AT2G36160.1
Athal-1	Ribosomal protein S11 family protein	AT3G11510.1	16273	0.999	1	1	9	0.000344	0.233	VETVTLGPSVR	K	E	0.997	51.6	28.7	40	0	3	0	0	2	1157.65	1080.79	185016	11	21
Athal-1	Cytosol aminopeptidase family protein	AT4G30920.1	61308.1	1	2	2	6	0.00023	0.06	SGVADMVNTGGR	K	A	0.955	28.1	29.6	18.9	0	1	0	0	2	1163.55	465.225	41258.1	516	527	AT2G24200.1,AT2G24200.2
Athal-1	Cytosol aminopeptidase family protein	AT4G30920.1	61308.1	1	2	2	6	0.00023	0.06	SVDIIGFGSGPELEK	K	K	0.997	57.4	29.5	56.4	0	1	0	0	2	1547.8	2839.75	83805.6	239	253
Athal-1	Cytosol aminopeptidase family protein	AT4G30920.1	61308.1	1	2	2	6	0.00023	0.06	VGLIGLGK	R	S	0.985	34.8	26.6	28.5	0	4	0	0	2	756.498	1378.05	222614	158	165
Athal-1	Ribosomal protein S11 family protein	AT3G52580.1	16237.8	0.999	1	1	9	0.000344	0.233	IEDVTPIPTDSTR	R	R	0.997	61	29.3	52.8	0	3	0	0	2	1443.73	1090.11	158842	128	140	AT3G11510.1,AT2G36160.1
Athal-1	Ribosomal protein S11 family protein	AT3G52580.1	16237.8	0.999	1	1	9	0.000344	0.233	TPGPGAQSALR	K	A	0.981	36.8	29.1	34.9	0	3	0	0	2	1054.56	132.34	166554	106	116	AT3G11510.1,AT2G36160.1
Athal-1	Ribosomal protein S11 family protein	AT3G52580.1	16237.8	0.999	1	1	9	0.000344	0.233	VENVTLGPAVR	K	E	0.996	44.1	27	38.1	0	3	0	0	2	1154.65	996.879	191699	11	21
Athal-1	Translation elongation factor EF1B/ribosomal protein S6 family protein	AT5G19510.1	24201.2	1	5	5	11	0.000421	0.308	AVTFSDLHTEEGVK	M	S	0.997	56.1	29.2	49.7	0	1	0	0	1	1532.76	1110.34	32678.4	2	15
Athal-1	Translation elongation factor EF1B/ribosomal protein S6 family protein	AT5G19510.1	24201.2	1	5	5	11	0.000421	0.308	GVEMPGLFWGASK	R	L	0.996	48.8	29.9	43.1	0	5	0	0	2	1378.68	3349.25	402389	160	172
Athal-1	Translation elongation factor EF1B/ribosomal protein S6 family protein	AT5G19510.1	24201.2	1	5	5	11	0.000421	0.308	SSVLMDVKPWDDETDMK	K	K	0.994	42.9	26.9	42.9	0	1	0	0	2	1995.9	2528.36	58879.9	136	152
Athal-1	Translation elongation factor EF1B/ribosomal protein S6 family protein	AT5G19510.1	24201.2	1	5	5	11	0.000421	0.308	TYISGDQLSVDDVK	K	V	0.985	42	29.1	42	0	1	0	0	2	1539.75	1513.73	51200.6	25	38
Athal-1	Translation elongation factor EF1B/ribosomal protein S6 family protein	AT5G19510.1	24201.2	1	5	5	11	0.000421	0.308	WYESVASQLAK	K	S	0.997	57.6	29.5	49.8	0	3	0	0	2	1281.65	1610	175372	57	67
Athal-1	Ribosomal protein S25 family protein	AT4G39200.1,AT4G39200.2	12053.9	0.997	1	1	3	0.000115	0.306	FKLITPSILSDR	K	M	0.994	50.3	25.9	26.4	0	0	2	0	2	1389.81	3002.57	170451	58	69	AT2G21580.2,AT2G21580.1
Athal-1	Ribosomal protein S25 family protein	AT4G39200.1,AT4G39200.2	12053.9	0.997	1	1	3	0.000115	0.306	VNNMVLFDQATYDKLLTEAPK	K	F	0.986	40.6	27.3	40.6	0	1	0	0	2	2410.23	4080.48	30663.5	37	57
Athal-1	SUS4, ATSUS4 sucrose synthase 4	AT3G43190.1	93005.7	1	7	8	15	0.000574	0.121	AAESLADFFTK	K	C	0.996	49.2	28.9	49	0	3	0	0	2	1199.59	2652.2	236095	720	730
Athal-1	SUS4, ATSUS4 sucrose synthase 4	AT3G43190.1	93005.7	1	7	8	15	0.000574	0.121	ALETEMLQR	R	I	0.99	40.6	31	23.2	0	2	0	0	2	1090.56	857.566	124067	314	322
Athal-1	SUS4, ATSUS4 sucrose synthase 4	AT3G43190.1	93005.7	1	7	8	15	0.000574	0.121	LGVTQCTIAHALEK	K	T	0.976	47.3	28	40	0	2	1	0	2	1540.82	1707.33	132871	429	442	AT5G20830.1,AT5G20830.2
Athal-1	SUS4, ATSUS4 sucrose synthase 4	AT3G43190.1	93005.7	1	7	8	15	0.000574	0.121	LLLDLLEAPDPCTLENFLGR	R	I	0.997	70.6	27.3	70.6	0	1	2	0	2	2299.2	6047.32	177455	255	274
Athal-1	SUS4, ATSUS4 sucrose synthase 4	AT3G43190.1	93005.7	1	7	8	15	0.000574	0.121	LLPDAAGTTCGQR	R	L	0.968	33.1	29.3	32.8	0	1	0	0	2	1359.67	420.401	61502.7	340	352
Athal-1	SUS4, ATSUS4 sucrose synthase 4	AT3G43190.1	93005.7	1	7	8	15	0.000574	0.121	QQGLNITPR	K	I	0.949	27.4	28	23.6	0	1	0	0	2	1026.57	481.492	61289.1	325	333
Athal-1	SUS4, ATSUS4 sucrose synthase 4	AT3G43190.1	93005.7	1	7	8	15	0.000574	0.121	VYGSQYCDILR	K	V	0.997	54.1	28.8	54.1	0	1	0	0	2	1373.65	1553.36	42930.8	356	366
Athal-1	SUS4, ATSUS4 sucrose synthase 4	AT3G43190.1	93005.7	1	7	8	15	0.000574	0.121	YIGDGVEFLNR	K	H	0.97	30.5	29.3	28.9	0	1	0	0	2	1282.64	2054.82	77687.5	154	164
Athal-1	AMP-dependent synthetase and ligase family protein	AT3G48990.1	55545.5	1	2	2	5	0.000191	0.0525	GVPLTQLNLASSVK	K	N	0.994	38.9	25.7	38.9	0	3	0	0	2	1426.83	2656.35	240050	179	192
Athal-1	AMP-dependent synthetase and ligase family protein	AT3G48990.1	55545.5	1	2	2	5	0.000191	0.0525	SCSASLAPVILSR	R	L	0.983	43.6	29.8	36.8	0	2	0	0	2	1360.73	2096.87	130068	287	299
Athal-1	6-phosphogluconate dehydrogenase family protein	AT1G64190.1	53378.9	1	3	3	19	0.000727	0.285	AAVEGNLPVSGQYSPR	R	D	0.997	54.2	29.3	51.8	0	1	0	0	2	1644.83	1286.06	44689	49	64
Athal-1	6-phosphogluconate dehydrogenase family protein	AT1G64190.1	53378.9	1	3	3	19	0.000727	0.285	ICSYAQGMNLLR	K	A	0.997	54.8	29.4	0	0	4	0	0	2	1425.7	2083.51	217996	343	354	AT3G02360.2,AT5G41670.2,AT5G41670.1,AT3G02360.1
Athal-1	6-phosphogluconate dehydrogenase family protein	AT1G64190.1	53378.9	1	3	3	19	0.000727	0.285	IGLAGLAVMGQNLALNIAEK	R	G	0.994	51.7	25.7	51.7	0	2	2	0	2	1996.13	5277.48	226398	9	28	AT3G02360.2,AT3G02360.1
Athal-1	6-phosphogluconate dehydrogenase family protein	AT1G64190.1	53378.9	1	3	3	19	0.000727	0.285	IGLAGLAVMGQNLALNIAEKGFPISVYNR	R	T	0.97	35.1	25	35.1	0	0	1	0	2	3029.66	6489.4	59597.7	9	37	AT3G02360.2,AT3G02360.1
Athal-1	6-phosphogluconate dehydrogenase family protein	AT1G64190.1	53378.9	1	3	3	19	0.000727	0.285	LPANLVQAQR	R	D	0.997	55.6	25.5	44.5	0	3	0	0	2	1109.64	776.07	145812	449	458	AT3G02360.2,AT5G41670.2,AT5G41670.1,AT3G02360.1
Athal-1	6-phosphogluconate dehydrogenase family protein	AT1G64190.1	53378.9	1	3	3	19	0.000727	0.285	MVHNGIEYGDMQLISEAYDVLK	K	N	0.956	33.7	27.1	25.4	0	0	1	0	2	2525.21	4688.23	81688.8	189	210	AT5G41670.2,AT5G41670.1
Athal-1	6-phosphogluconate dehydrogenase family protein	AT1G64190.1	53378.9	1	3	3	19	0.000727	0.285	NPDLASLVVDPEFAK	R	E	0.997	71.4	29.2	67.8	0	2	0	0	2	1614.84	3472.21	119196	394	408
Athal-1	6-phosphogluconate dehydrogenase family protein	AT1G64190.1	53378.9	1	3	3	19	0.000727	0.285	SWNLNFGELAR	K	I	0.975	42.9	30.2	40.1	0	1	0	0	2	1306.65	3152.69	50731.7	361	371
Athal-1	6-phosphogluconate dehydrogenase family protein	AT1G64190.1	53378.9	1	3	3	19	0.000727	0.285	VAAQVEDGPCVTYIGEGGSGNFVK	K	M	0.997	49.7	26.9	49.7	0	1	1	0	2	2454.16	2390.84	112431	165	188	AT5G41670.2,AT5G41670.1
Athal-1	RPS15AD ribosomal protein S15A D	AT3G46040.1	14774.6	0.979	0	0	2	7.65e-05	0.108	FDVGVKEIEGWTAR	R	L	0.982	52.7	29.1	48.6	0	0	2	0	2	1606.82	2682.41	188842	79	92	AT5G59850.1,AT1G07770.1,AT1G07770.2
Athal-1	ATP1 ATP synthase subunit 1	ATMG01190.1	54972.3	1	12	17	47	0.0018	0.327	AAELTNLFESR	R	I	0.997	87.5	30.5	75.8	0	6	0	0	2	1250.64	2200.98	403373	7	17
Athal-1	ATP1 ATP synthase subunit 1	ATMG01190.1	54972.3	1	12	17	47	0.0018	0.327	AVDSLVPIGR	K	G	0.994	40.7	26.2	39.1	0	4	0	0	2	1026.59	1639.88	330827	154	163
Athal-1	ATP1 ATP synthase subunit 1	ATMG01190.1	54972.3	1	12	17	47	0.0018	0.327	EAFPGDVFYLHSR	R	L	0.981	45.8	29.6	41.5	0	2	1	0	2	1537.74	2583.55	189694	295	307
Athal-1	ATP1 ATP synthase subunit 1	ATMG01190.1	54972.3	1	12	17	47	0.0018	0.327	EVAAFAQFGSDLDAATQALLNR	R	G	0.997	91.1	28	91.1	0	2	3	0	2	2308.16	5441.31	306241	402	423
Athal-1	ATP1 ATP synthase subunit 1	ATMG01190.1	54972.3	1	12	17	47	0.0018	0.327	GIRPAINVGLSVSR	R	V	0.991	45	25	38.2	0	0	3	0	2	1438.85	1957.34	212272	363	376
Athal-1	ATP1 ATP synthase subunit 1	ATMG01190.1	54972.3	1	12	17	47	0.0018	0.327	QPQYAPLPIEK	K	Q	0.997	50.3	27.9	39.1	0	4	0	0	2	1283.7	1534.88	249272	433	443
Athal-1	ATP1 ATP synthase subunit 1	ATMG01190.1	54972.3	1	12	17	47	0.0018	0.327	SVHEPMQTGLK	K	A	0.954	28.6	28.6	13.6	0	1	0	0	2	1226.62	196.202	36771.8	143	153
Athal-1	ATP1 ATP synthase subunit 1	ATMG01190.1	54972.3	1	12	17	47	0.0018	0.327	TGSIVDVPAGK	R	A	0.997	61.3	30.1	44.7	0	4	0	0	2	1043.57	645.178	302285	93	103
Athal-1	ATP1 ATP synthase subunit 1	ATMG01190.1	54972.3	1	12	17	47	0.0018	0.327	TTIAIDTILNQK	K	Q	0.997	68.3	28.2	57.1	0	5	1	0	2	1330.76	2618.36	444939	178	189
Athal-1	ATP1 ATP synthase subunit 1	ATMG01190.1	54972.3	1	12	17	47	0.0018	0.327	VVDAMGVPIDGK	R	G	0.997	56	29.9	48.8	0	6	0	0	2	1200.63	1413.44	403077	109	120
Athal-1	ATP1 ATP synthase subunit 1	ATMG01190.1	54972.3	1	12	17	47	0.0018	0.327	VVDAMGVPIDGKGALSDHEQR	R	R	0.95	30	27.7	30	0	0	1	0	2	2194.09	1618.67	102552	109	129
Athal-1	ATP1 ATP synthase subunit 1	ATMG01190.1	54972.3	1	12	17	47	0.0018	0.327	VVSVGDGIAQVYGLNEIQAGEMVLFANGVK	R	G	0.997	81.7	25	81.7	0	0	3	1	2	3077.6	5556.69	340281	33	62
Athal-1	Ribophorin I	AT1G76400.1	68644.5	0.989	1	1	1	3.83e-05	0.0309	LQWDEVLATLQEVQSIVQK	K	C	0.984	39	26.2	35.8	0	0	1	0	2	2227.2	6248.69	45362.5	472	490
Athal-1	ATNAP7, NAP7 non-intrinsic ABC protein 7	AT3G10670.1	36932.2	0.994	1	1	1	3.83e-05	0.0533	VLVGHPDYEVTGGSIVFK	K	G	0.967	31.9	27.9	31.9	0	0	1	0	2	1917.01	2558.49	75308.6	138	155
Athal-1	ATB5-A, B5 #2, ATCB5-E, CB5-E cytochrome B5 isoform E	AT5G53560.1	15084.5	0.583	1	1	1	3.83e-05	0.0672	VLSFEEVSK	K	H	0.964	35.2	29.7	16.7	0	1	0	0	2	1037.55	1141.85	62769.5	7	15
Athal-1	NACA3 nascent polypeptide-associated complex subunit alpha-like protein 3	AT5G13850.1	22057.6	0.995	0	0	4	0.000153	0.123	LGMKPITGVSR	K	V	0.979	41.8	29.3	35.7	0	0	1	0	2	1158.67	749.649	75483.7	69	79	AT3G12390.1
Athal-1	NACA3 nascent polypeptide-associated complex subunit alpha-like protein 3	AT5G13850.1	22057.6	0.995	0	0	4	0.000153	0.123	SPASDTYVIFGEAK	K	I	0.997	63.5	28.9	63.5	0	3	0	0	2	1484.73	2011.53	114538	100	113	AT3G12390.1
Athal-1	HSP60-2 heat shock protein 60-2	AT2G33210.1,AT2G33210.2	61979.4	1	1	1	30	0.00115	0.207	AGIIDPLK	K	V	0.99	37.1	25	12.1	0	6	0	0	2	826.504	1435.36	297547	523	530	AT3G23990.1
Athal-1	HSP60-2 heat shock protein 60-2	AT2G33210.1,AT2G33210.2	61979.4	1	1	1	30	0.00115	0.207	AGIIDPLKVIR	K	T	0.954	27.9	25	19.7	0	0	2	0	2	1194.76	2831.43	109266	523	533	AT3G23990.1
Athal-1	HSP60-2 heat shock protein 60-2	AT2G33210.1,AT2G33210.2	61979.4	1	1	1	30	0.00115	0.207	EGVITIQDGK	K	T	0.993	45.3	30.5	36.2	0	2	0	0	2	1059.57	533.133	162692	203	212	AT3G23990.1
Athal-1	HSP60-2 heat shock protein 60-2	AT2G33210.1,AT2G33210.2	61979.4	1	1	1	30	0.00115	0.207	EIGELIAK	R	A	0.99	45.5	30.4	27.1	0	2	0	0	2	872.509	845.616	127865	188	195	AT3G23990.1
Athal-1	HSP60-2 heat shock protein 60-2	AT2G33210.1,AT2G33210.2	61979.4	1	1	1	30	0.00115	0.207	GVEDLADAVK	R	V	0.964	43.5	30.8	33.8	0	1	0	0	2	1016.53	1114.24	72021.3	50	59	AT3G23990.1
Athal-1	HSP60-2 heat shock protein 60-2	AT2G33210.1,AT2G33210.2	61979.4	1	1	1	30	0.00115	0.207	IGVQIIQNALK	K	T	0.997	55.6	25	49.8	0	4	0	0	2	1196.74	2700.04	285340	469	479	AT3G23990.1
Athal-1	HSP60-2 heat shock protein 60-2	AT2G33210.1,AT2G33210.2	61979.4	1	1	1	30	0.00115	0.207	LAVDTVVTNLQSR	K	A	0.968	35.4	27.7	33.5	0	2	0	0	2	1415.79	2121.2	53177.8	153	165
Athal-1	HSP60-2 heat shock protein 60-2	AT2G33210.1,AT2G33210.2	61979.4	1	1	1	30	0.00115	0.207	LLEQDNPDLGYDAAK	K	G	0.997	76.2	29.1	76.2	0	3	0	0	2	1661.8	1250.34	135163	500	514	AT3G23990.1
Athal-1	HSP60-2 heat shock protein 60-2	AT2G33210.1,AT2G33210.2	61979.4	1	1	1	30	0.00115	0.207	LSGGVAVLK	K	I	0.974	32.2	28.4	0	0	2	0	0	2	843.53	774.694	130248	403	411	AT3G23990.1,AT2G28000.1
Athal-1	HSP60-2 heat shock protein 60-2	AT2G33210.1,AT2G33210.2	61979.4	1	1	1	30	0.00115	0.207	SVAAGMNAMDLR	K	R	0.997	71.5	30	70.9	0	2	0	0	2	1235.59	1314.8	101009	137	148	AT3G23990.1
Athal-1	HSP60-2 heat shock protein 60-2	AT2G33210.1,AT2G33210.2	61979.4	1	1	1	30	0.00115	0.207	TLFNELEVVEGMK	K	I	0.997	53.8	29.5	49.1	0	2	0	0	2	1508.77	3672.58	138933	213	225	AT3G23990.1
Athal-1	HSP60-2 heat shock protein 60-2	AT2G33210.1,AT2G33210.2	61979.4	1	1	1	30	0.00115	0.207	VTDALNATK	R	A	0.984	43.2	31.3	21.9	0	2	0	0	2	932.505	83.3515	97350.5	427	435	AT3G23990.1
Athal-1	Peroxidase superfamily protein	AT5G06730.1	37290.9	0.95	1	1	1	3.83e-05	0.0335	STIQQALQSDAR	R	I	0.997	63.4	30.1	61.8	0	1	0	0	2	1317.68	743.206	46270.5	51	62
Athal-1	ATGPX6, PHGPX, LSC803, GPX6 glutathione peroxidase 6	AT4G11600.1	25585.5	1	1	1	3	0.000115	0.0517	FAPTTSPLSIEK	R	D	0.995	46.5	29.8	36.5	0	3	0	0	2	1290.69	1766	212372	211	222
Athal-1	NAD(P)-binding Rossmann-fold superfamily protein	AT2G20360.1	43936.7	1	2	2	3	0.000115	0.0995	AAAEEAVLNALPEATIMRPATMIGTEDR	K	I	0.961	32.4	26.7	32.4	0	0	1	0	2	2941.48	4441.03	76318.4	201	228
Athal-1	NAD(P)-binding Rossmann-fold superfamily protein	AT2G20360.1	43936.7	1	2	2	3	0.000115	0.0995	LMGDLGQVVPMK	K	F	0.991	39.9	29.7	37.6	0	2	0	0	2	1287.68	2559.97	131241	111	122
Athal-1	Ribosomal L29 family protein	AT2G39390.1	14232.1	1	1	1	3	0.000115	0.0976	SIAQVLTVISQK	K	Q	0.997	46.3	25.3	34	0	3	0	0	2	1286.77	3145.3	189605	53	64
Athal-1	VEP1, AWI31 NAD(P)-binding Rossmann-fold superfamily protein	AT4G24220.1,AT4G24220.2	44231.1	0.999	1	1	2	7.65e-05	0.0361	NVLQAIIPYAPNLR	R	H	0.997	46.4	25	46.4	0	2	0	0	2	1581.91	4179.64	145613	125	138
Athal-1	Carbohydrate-binding-like fold	AT3G62360.1	132947	1	2	2	4	0.000153	0.0212	LSALAATPK	R	G	0.992	43.9	28.6	30.6	0	1	0	0	2	871.525	452.542	61274	491	499
Athal-1	Carbohydrate-binding-like fold	AT3G62360.1	132947	1	2	2	4	0.000153	0.0212	VALLSGQPQEGVAIEAR	R	S	0.997	57.3	26.4	57.3	0	3	0	0	2	1737.95	2198.15	141697	978	994
Athal-1	Lactate/malate dehydrogenase family protein	AT5G43330.1	35674.8	1	4	6	42	0.00161	0.395	EFAPSIPEK	K	N	0.99	41.4	30.8	33.3	0	1	0	0	2	1017.53	979.495	73629.6	143	151	AT1G04410.1
Athal-1	Lactate/malate dehydrogenase family protein	AT5G43330.1	35674.8	1	4	6	42	0.00161	0.395	ELVKNDEWLNGEFISTVQQR	R	G	0.993	51.9	27.7	51.9	0	0	2	0	2	2405.21	3084.96	130194	212	231
Athal-1	Lactate/malate dehydrogenase family protein	AT5G43330.1	35674.8	1	4	6	42	0.00161	0.395	GIMLGADQPVILHMLDIPFAAEALNGVK	R	M	0.993	46	25	46	0	0	2	3	2	2933.56	6526.14	474425	28	55
Athal-1	Lactate/malate dehydrogenase family protein	AT5G43330.1	35674.8	1	4	6	42	0.00161	0.395	LSVPVSDVK	R	N	0.983	36.3	29.9	20.6	0	2	0	0	2	943.546	1005.88	179802	172	180	AT1G04410.1
Athal-1	Lactate/malate dehydrogenase family protein	AT5G43330.1	35674.8	1	4	6	42	0.00161	0.395	MELVDAAFPLLK	K	G	0.995	57	30.2	48.9	0	8	0	0	2	1346.74	4360.08	492216	56	67
Athal-1	Lactate/malate dehydrogenase family protein	AT5G43330.1	35674.8	1	4	6	42	0.00161	0.395	NGEWTIVQGLPIDDASR	R	K	0.997	73.3	28.5	67.6	0	3	1	0	2	1870.93	3428.23	240889	294	310
Athal-1	Lactate/malate dehydrogenase family protein	AT5G43330.1	35674.8	1	4	6	42	0.00161	0.395	VLVTGAAGQIGYALVPMIAR	R	G	0.997	92.3	25	92.3	0	6	5	0	2	2000.14	4722.81	789911	8	27	AT1G04410.1
Athal-1	Lactate/malate dehydrogenase family protein	AT5G43330.1	35674.8	1	4	6	42	0.00161	0.395	VLVVANPANTNALILK	K	E	0.997	54.6	25	54.6	0	6	3	0	2	1649.99	3117.01	943916	127	142	AT1G04410.1
Athal-1	ATGDI1, AT-GDI1, GDI1 guanosine nucleotide diphosphate dissociation inhibitor 1	AT2G44100.1,AT2G44100.2	49819.8	0.999	1	1	2	7.65e-05	0.0742	FQGGSPYIYPLYGLGELPQAFAR	R	L	0.962	43.3	27.3	43.3	0	0	1	0	2	2544.29	5382.77	72802.4	218	240
Athal-1	ATGDI1, AT-GDI1, GDI1 guanosine nucleotide diphosphate dissociation inhibitor 1	AT2G44100.1,AT2G44100.2	49819.8	0.999	1	1	2	7.65e-05	0.0742	MKLYAESLAR	R	F	0.951	31.6	29.1	24.7	0	0	1	0	2	1181.63	993.152	77587.6	208	217	AT3G59920.1
Athal-1	IIL1, ATLEUC1 isopropyl malate isomerase large subunit 1	AT4G13430.1	55014.2	1	4	4	7	0.000268	0.12	EGQIYLASPYTAAASALTGR	K	V	0.981	41.2	27.8	41.2	0	1	0	0	2	2040.04	3498.45	50684.9	481	500
Athal-1	IIL1, ATLEUC1 isopropyl malate isomerase large subunit 1	AT4G13430.1	55014.2	1	4	4	7	0.000268	0.12	LNEPQVCVSTTNR	R	N	0.997	57.5	29.4	50.8	0	1	0	0	2	1517.74	715.803	55045	459	471
Athal-1	IIL1, ATLEUC1 isopropyl malate isomerase large subunit 1	AT4G13430.1	55014.2	1	4	4	7	0.000268	0.12	VWMDVYALPVPGAGGK	K	T	0.977	32.7	29.2	32.7	0	2	0	0	2	1659.86	3808.43	144838	411	426
Athal-1	IIL1, ATLEUC1 isopropyl malate isomerase large subunit 1	AT4G13430.1	55014.2	1	4	4	7	0.000268	0.12	YFYDITDLGNFK	K	A	0.996	48.6	28.9	48.6	0	3	0	0	2	1495.71	3395.72	195474	159	170
Athal-1	RPT2a regulatory particle AAA-ATPase 2A	AT4G29040.1	49371.6	1	1	1	2	7.65e-05	0.0339	TMLELLNQLDGFDSR	R	G	0.992	51.9	28.8	51.9	0	2	0	0	2	1751.86	4602.89	190705	311	325
Athal-1	NOP56-like pre RNA processing ribonucleoprotein	AT5G27120.1	58758.4	1	2	2	7	0.000268	0.0788	IVQDNILYAK	K	A	0.952	29	29	12.8	0	1	0	0	2	1176.66	1134.07	55135.4	195	204
Athal-1	NOP56-like pre RNA processing ribonucleoprotein	AT5G27120.1	58758.4	1	2	2	7	0.000268	0.0788	LISHGGSLLNLAK	R	Q	0.97	32.9	25	32	0	0	2	0	2	1322.78	1747.25	125137	296	308
Athal-1	NOP56-like pre RNA processing ribonucleoprotein	AT5G27120.1	58758.4	1	2	2	7	0.000268	0.0788	MNTIAPNLTALVGELVGAR	R	L	0.997	60.3	25.6	50.7	0	2	2	0	2	1940.06	5936.39	174988	277	295	AT3G05060.1
Athal-1	Pyruvate kinase family protein	AT2G36580.1	57508.9	0.992	0	0	15	0.000574	0.135	AEATDVANAVLDGSDAILLGAETLR	R	G	0.997	70.1	26.7	68.9	0	3	3	0	2	2485.28	5359.19	384238	328	352	AT3G52990.1
Athal-1	Pyruvate kinase family protein	AT2G36580.1	57508.9	0.992	0	0	15	0.000574	0.135	GLFPMLADPR	R	H	0.97	32.6	30.4	25.4	0	1	0	0	2	1116.59	3090.88	60423.1	466	475	AT3G52990.1
Athal-1	Pyruvate kinase family protein	AT2G36580.1	57508.9	0.992	0	0	15	0.000574	0.135	GLYPVETISTVGR	R	I	0.997	58.3	28.9	56.2	0	4	0	0	2	1391.75	2236.65	256208	353	365	AT3G52990.1
Athal-1	Pyruvate kinase family protein	AT2G36580.1	57508.9	0.992	0	0	15	0.000574	0.135	SSFFPALTK	K	I	0.983	34	28.7	18.8	0	3	0	0	2	997.535	2209.81	174969	23	31	AT3G52990.1
Athal-1	Pyruvate kinase family protein	AT2G36580.1	57508.9	0.992	0	0	15	0.000574	0.135	YRPTMPVLSVVIPR	K	L	0.965	30.9	25.3	0	0	0	1	0	2	1627.94	3473.03	81830.5	429	442	AT3G52990.1
Athal-1	ATSPP, SPP signal peptide peptidase	AT2G03120.1	38340.7	0.999	1	1	2	7.65e-05	0.0494	FANLALAGLTLAPLVVR	R	V	0.995	52.5	25	52.5	0	0	2	0	2	1739.06	5781.43	62999.6	7	23
Athal-1	S-adenosyl-L-methionine-dependent methyltransferases superfamily protein	AT3G23300.1	69358.3	0.887	0	0	2	7.65e-05	0.0245	TYDLLHAWDIISDIK	R	K	0.979	37.9	29	35.4	0	0	2	0	2	1802.93	5179.04	132320	516	530
Athal-1	Alpha-1,4-glucan-protein synthase family protein	AT5G16510.1,AT5G16510.2	38585.8	0.992	1	1	1	3.83e-05	0.0345	ELVGPALVPALR	R	L	0.956	25.3	25	25.3	0	1	0	0	2	1234.75	3129.94	71079.5	214	225
Athal-1	unknown protein; FUNCTIONS IN: molecular_function unknown; INVOLVED IN: biological_process unknown; LOCATED IN: mitochondrion, mitochondrial respiratory chain complex III; EXPRESSED IN: 24 plant structures; EXPRESSED DURING: 15 growth stages; Has 32 Blast hits to 32 proteins in 11 species: Archae - 0; Bacteria - 0; Metazoa - 0; Fungi - 0; Plants - 32; Viruses - 0; Other Eukaryotes - 0 (source: NC…	AT2G40765.1	5976.2	0.998	2	2	2	7.65e-05	0.421	AGTSGLLNAVKPK	M	I	0.95	30.2	26.2	22.1	0	1	0	0	1	1255.74	1077.35	38553.2	2	14
Athal-1	unknown protein; FUNCTIONS IN: molecular_function unknown; INVOLVED IN: biological_process unknown; LOCATED IN: mitochondrion, mitochondrial respiratory chain complex III; EXPRESSED IN: 24 plant structures; EXPRESSED DURING: 15 growth stages; Has 32 Blast hits to 32 proteins in 11 species: Archae - 0; Bacteria - 0; Metazoa - 0; Fungi - 0; Plants - 32; Viruses - 0; Other Eukaryotes - 0 (source: NC…	AT2G40765.1	5976.2	0.998	2	2	2	7.65e-05	0.421	TFIDPPPTEEK	K	-	0.96	35	29.7	25.7	0	1	0	0	2	1273.63	921.46	60697	47	57
Athal-1	ATCS, CSY4 Citrate synthase family protein	AT2G44350.1,AT2G44350.2	52655	1	8	9	27	0.00103	0.271	ALGLALERPK	R	S	0.982	34.7	25	25.2	0	0	1	0	2	1067.66	1132.81	62114.6	447	456
Athal-1	ATCS, CSY4 Citrate synthase family protein	AT2G44350.1,AT2G44350.2	52655	1	8	9	27	0.00103	0.271	FWEPTYEDCLNLIAR	K	V	0.997	51	28.5	50.1	0	4	0	0	2	1926.91	3744.5	249814	201	215
Athal-1	ATCS, CSY4 Citrate synthase family protein	AT2G44350.1,AT2G44350.2	52655	1	8	9	27	0.00103	0.271	GMTGLLWETSLLDPEEGIR	R	F	0.997	55.4	28.1	55.4	0	3	0	0	2	2117.06	4994.94	182870	81	99
Athal-1	ATCS, CSY4 Citrate synthase family protein	AT2G44350.1,AT2G44350.2	52655	1	8	9	27	0.00103	0.271	HLPDDPLFQLVSK	K	L	0.993	48.1	28.5	42.4	0	2	5	0	2	1508.81	3296.06	416684	373	385
Athal-1	ATCS, CSY4 Citrate synthase family protein	AT2G44350.1,AT2G44350.2	52655	1	8	9	27	0.00103	0.271	HLPDDPLFQLVSKLYEVVPPVLTELGK	K	V	0.972	32.2	25	30.5	0	0	1	0	2	3046.69	7386.96	140497	373	399
Athal-1	ATCS, CSY4 Citrate synthase family protein	AT2G44350.1,AT2G44350.2	52655	1	8	9	27	0.00103	0.271	LYEVVPPVLTELGK	K	V	0.964	29.8	25.7	28.1	0	1	1	0	2	1556.89	4200.73	134092	386	399
Athal-1	ATCS, CSY4 Citrate synthase family protein	AT2G44350.1,AT2G44350.2	52655	1	8	9	27	0.00103	0.271	SQLQELIPEQQDR	K	L	0.993	43.4	28.6	42.3	0	2	0	0	2	1583.8	1599.63	126672	42	54
Athal-1	ATCS, CSY4 Citrate synthase family protein	AT2G44350.1,AT2G44350.2	52655	1	8	9	27	0.00103	0.271	VLPTAQSGAEPLPEGLLWLLLTGK	K	V	0.949	25.6	25	25.6	0	0	2	0	2	2503.42	7051.13	93529.9	111	134
Athal-1	ATCS, CSY4 Citrate synthase family protein	AT2G44350.1,AT2G44350.2	52655	1	8	9	27	0.00103	0.271	VPVVAAYVYR	R	R	0.993	43.5	27.1	32.9	0	4	0	0	2	1136.65	1891.59	219959	216	225
Athal-1	ATCS, CSY4 Citrate synthase family protein	AT2G44350.1,AT2G44350.2	52655	1	8	9	27	0.00103	0.271	YYTVLFGVSR	R	S	0.967	33.1	30.7	30.4	0	1	0	0	2	1204.64	2490.83	57761.9	425	434
Athal-1	HTA7 histone H2A 7	AT5G27670.1	15909.1	0.823	0	0	3	0.000115	0.06	AGLQFPVGR	K	I	0.989	45.8	30.2	0	0	3	0	0	2	944.531	1528.7	286157	32	40	AT4G27230.2,AT5G54640.1,AT1G51060.1,AT1G08880.1,AT5G59870.1,AT4G27230.1,AT1G54690.1
Athal-1	Clathrin, heavy chain	AT3G11130.1	193250	1	1	1	43	0.00165	0.181	AGLYIQSLK	K	H	0.991	40.2	28.1	29.1	0	2	0	0	2	992.578	1459.93	124550	634	642	AT3G08530.1
Athal-1	Clathrin, heavy chain	AT3G11130.1	193250	1	1	1	43	0.00165	0.181	ASEDTNVYDDLVR	R	Y	0.997	51.6	28.5	47	0	1	0	0	2	1496.69	1495.75	43104.1	1157	1169
Athal-1	Clathrin, heavy chain	AT3G11130.1	193250	1	1	1	43	0.00165	0.181	AVHFYLQEHPDIINDLLNVLALR	K	L	0.952	28.1	25.3	28.1	0	0	0	1	2	2703.46	6276	54455.3	1421	1443	AT3G08530.1
Athal-1	Clathrin, heavy chain	AT3G11130.1	193250	1	1	1	43	0.00165	0.181	EGLVSDAIESFIR	R	A	0.997	54.6	29.7	50.8	0	4	0	0	2	1435.74	4140.08	229870	1132	1144	AT3G08530.1
Athal-1	Clathrin, heavy chain	AT3G11130.1	193250	1	1	1	43	0.00165	0.181	ESNFYDAEK	R	T	0.972	29.9	25	20.4	0	1	0	0	2	1102.47	156.312	40783.7	764	772	AT3G08530.1
Athal-1	Clathrin, heavy chain	AT3G11130.1	193250	1	1	1	43	0.00165	0.181	FQELFAQTK	R	Y	0.97	35	29.1	17.8	0	1	0	0	2	1111.58	1216.24	72415	381	389	AT3G08530.1
Athal-1	Clathrin, heavy chain	AT3G11130.1	193250	1	1	1	43	0.00165	0.181	FQSVPVQAGQTPPLLQYFGTLLTR	K	G	0.99	41.4	25	41.4	0	0	3	0	2	2661.44	6279.76	280262	414	437	AT3G08530.1
Athal-1	Clathrin, heavy chain	AT3G11130.1	193250	1	1	1	43	0.00165	0.181	GCFNELISLMESGLGLER	R	A	0.997	71.8	28.1	71.3	0	2	1	0	2	2024.98	5979.83	125364	1308	1325	AT3G08530.1
Athal-1	Clathrin, heavy chain	AT3G11130.1	193250	1	1	1	43	0.00165	0.181	GNLPGAENLVVQR	R	F	0.997	53	28.5	42.9	0	3	0	0	2	1366.74	1507.96	152099	368	380	AT3G08530.1
Athal-1	Clathrin, heavy chain	AT3G11130.1	193250	1	1	1	43	0.00165	0.181	GNMQLFSVDQQR	K	S	0.995	47.7	29.5	43.6	0	3	0	0	2	1422.68	1576.82	170572	189	200	AT3G08530.1
Athal-1	Clathrin, heavy chain	AT3G11130.1	193250	1	1	1	43	0.00165	0.181	IIIDSNNNPEHFLTTNPYYDSK	K	V	0.976	35.8	27.2	30.8	0	0	2	0	2	2595.24	2941.43	213048	896	917	AT3G08530.1
Athal-1	Clathrin, heavy chain	AT3G11130.1	193250	1	1	1	43	0.00165	0.181	LQQFQGAVDAAR	K	K	0.971	33.5	30.2	32.9	0	1	0	0	2	1303.68	712.333	52408.1	1248	1259	AT3G08530.1
Athal-1	Clathrin, heavy chain	AT3G11130.1	193250	1	1	1	43	0.00165	0.181	NLLENWLAEDKLECSEELGDLVK	K	T	0.945	34.2	26.5	33.9	0	0	1	0	2	2717.33	4862.38	96877.1	459	481	AT3G08530.1
Athal-1	Clathrin, heavy chain	AT3G11130.1	193250	1	1	1	43	0.00165	0.181	QLIDQVVSTALPESK	R	S	0.997	75.2	27.7	72.2	0	4	0	0	2	1627.89	2817.28	222992	983	997	AT3G08530.1
Athal-1	Clathrin, heavy chain	AT3G11130.1	193250	1	1	1	43	0.00165	0.181	SFNAGQITSK	K	L	0.965	30.1	29.9	23.6	0	1	0	0	2	1052.54	324.921	58983	232	241	AT3G08530.1
Athal-1	Clathrin, heavy chain	AT3G11130.1	193250	1	1	1	43	0.00165	0.181	SPEQVSAAVK	K	A	0.95	39.5	29.8	27.5	0	1	0	0	2	1015.54	63.329	51112.9	998	1007	AT3G08530.1
Athal-1	Clathrin, heavy chain	AT3G11130.1	193250	1	1	1	43	0.00165	0.181	TANLANNQIINYK	R	C	0.997	65.5	29.5	58.6	0	2	0	0	2	1476.78	1276.75	128064	151	163	AT3G08530.1
Athal-1	Clathrin, heavy chain	AT3G11130.1	193250	1	1	1	43	0.00165	0.181	TVDNDLALK	K	I	0.978	34.4	31.1	10.4	0	1	0	0	2	988.531	488.274	77750.9	482	490	AT3G08530.1
Athal-1	Clathrin, heavy chain	AT3G11130.1	193250	1	1	1	43	0.00165	0.181	VANVELYYK	K	A	0.991	38.6	28.7	26.1	0	2	0	0	2	1098.58	1046.07	118986	1412	1420	AT3G08530.1
Athal-1	Clathrin, heavy chain	AT3G11130.1	193250	1	1	1	43	0.00165	0.181	VDSELIYAYAK	K	I	0.979	42.5	29.3	40	0	1	0	0	2	1271.65	1769.99	72349	1183	1193	AT3G08530.1
Athal-1	Clathrin, heavy chain	AT3G11130.1	193250	1	1	1	43	0.00165	0.181	VNPGNAPLVVGQLLDDECPEDFIK	K	G	0.997	54.5	26.9	54.5	0	2	2	0	2	2639.3	4854.98	255705	821	844	AT3G08530.1
Athal-1	Clathrin, heavy chain	AT3G11130.1	193250	1	1	1	43	0.00165	0.181	VVAAFAER	K	R	0.95	30.9	31.4	19.7	0	1	0	0	2	862.478	422.986	70919.7	501	508	AT3G08530.1
Athal-1	Calcium-binding EF-hand family protein	AT1G62820.1	16579.8	0.993	0	0	1	3.83e-05	0.0743	IAPSELGILMR	K	S	0.957	40.2	29	35	0	1	0	0	2	1199.68	2895.43	73843.4	29	39	AT1G12310.1
Athal-1	ATS9, RPN6 non-ATPase subunit 9	AT1G29150.1	46752.1	1	2	2	3	0.000115	0.0788	LAALLMENKEYVEALALLSTLVK	R	E	0.997	74	25	74	0	0	2	0	2	2532.44	6721.24	156891	130	152
Athal-1	ATS9, RPN6 non-ATPase subunit 9	AT1G29150.1	46752.1	1	2	2	3	0.000115	0.0788	LRPFFSLIPK	K	A	0.962	30.6	25	11.5	0	0	1	0	2	1217.74	3321.46	38407.9	70	79
Athal-1	ATCYSB, ATCYS6, CYSB cystatin B	AT3G12490.1,AT3G12490.2	26293.7	1	3	3	6	0.00023	0.234	ELQEFKPASDAPAITSSDLGCK	K	Q	0.971	33.7	27.8	33.7	0	0	1	0	2	2364.14	2111.73	63917.3	118	139
Athal-1	ATCYSB, ATCYS6, CYSB cystatin B	AT3G12490.1,AT3G12490.2	26293.7	1	3	3	6	0.00023	0.234	ENALLEFAR	K	V	0.963	31.6	30.8	22.3	0	1	0	0	2	1062.56	2032.33	69220.2	67	75
Athal-1	ATCYSB, ATCYS6, CYSB cystatin B	AT3G12490.1,AT3G12490.2	26293.7	1	3	3	6	0.00023	0.234	SNSLFPYELLEVVHAK	R	A	0.983	48.9	29.1	47.5	0	0	4	0	2	1845.97	4810.99	291445	172	187
Athal-1	THI1, TZ, THI4 thiazole biosynthetic enzyme, chloroplast (ARA6) (THI1) (THI4)	AT5G54770.1	36664.4	1	2	2	3	0.000115	0.0745	ALDMNTAEDAIVR	K	L	0.997	76.6	29.8	70.2	0	2	0	0	2	1418.69	1873.14	111144	259	271
Athal-1	THI1, TZ, THI4 thiazole biosynthetic enzyme, chloroplast (ARA6) (THI1) (THI4)	AT5G54770.1	36664.4	1	2	2	3	0.000115	0.0745	LFNAVAAEDLIVK	K	G	0.948	30	28.1	24.6	0	1	0	0	2	1402.79	3332.49	52089.7	181	193
Athal-1	LHB1B2, LHCB1.5 photosystem II light harvesting complex gene B1B2	AT2G34420.1	28054.7	1	2	2	36	0.00138	0.525	FGEAVWFK	K	A	0.99	55	29.3	41.4	0	5	0	0	2	983.499	2178.87	322719	124	131	AT2G05070.1,AT1G29910.1,AT1G29930.1,AT1G29920.1
Athal-1	LHB1B2, LHCB1.5 photosystem II light harvesting complex gene B1B2	AT2G34420.1	28054.7	1	2	2	36	0.00138	0.525	GPLENLADHLADPVNNNAWAFATNFVPGK	K	-	0.997	68.7	26.8	0	0	0	8	1	2	3092.52	5283.28	857008	237	265	AT1G29910.1,AT1G29930.1,AT1G29920.1
Athal-1	LHB1B2, LHCB1.5 photosystem II light harvesting complex gene B1B2	AT2G34420.1	28054.7	1	2	2	36	0.00138	0.525	GPSGSPWYGSDR	K	V	0.996	45.3	26.8	41.5	0	3	0	0	2	1265.55	374.581	127384	42	53	AT1G29910.1,AT1G29930.1,AT1G29920.1
Athal-1	LHB1B2, LHCB1.5 photosystem II light harvesting complex gene B1B2	AT2G34420.1	28054.7	1	2	2	36	0.00138	0.525	VAGDGPLGEAEDLLYPGGSFDPLGLATDPEAFAELK	R	V	0.958	29.8	25	29.8	0	0	1	0	2	3631.77	6354.48	94461.3	175	210
Athal-1	LHB1B2, LHCB1.5 photosystem II light harvesting complex gene B1B2	AT2G34420.1	28054.7	1	2	2	36	0.00138	0.525	WAMLGALGCVFPELLAR	R	N	0.997	59	28.5	51.2	0	10	4	0	2	1903.99	5814.91	1021700	103	119	AT1G29910.1,AT1G29930.1,AT1G29920.1
Athal-1	LHB1B2, LHCB1.5 photosystem II light harvesting complex gene B1B2	AT2G34420.1	28054.7	1	2	2	36	0.00138	0.525	YLGPFSGEPPSYLTGEFPGDYGWDTAGLSADPETFAR	K	N	0.994	55	25	55	0	0	4	0	2	3967.8	5292.47	335100	56	92
Athal-1	AIG2-like (avirulence induced gene) family protein	AT3G28940.1	19465	1	1	2	6	0.00023	0.136	ILTGLTDSQLENLDMIEGSEYVR	K	K	0.997	71.7	27.2	69.4	0	3	3	0	2	2596.28	4084.88	389570	67	89
Athal-1	LHCB4.1 light harvesting complex photosystem II	AT5G01530.1	31140.7	1	1	1	1	3.83e-05	0.0448	FFDPLGLAADPEK	K	T	0.991	47	29.9	46.1	0	1	0	0	2	1419.72	3455.65	65044.1	222	234
Athal-1	Uncharacterised protein family (UPF0041)	AT5G20090.1,AT5G20090.2,AT5G20090.3	12438.5	0.815	1	1	4	0.000153	0.109	FQAFLNSPIGPK	R	T	0.988	39.9	29.9	38.2	0	4	0	0	2	1318.72	2592.16	299205	6	17
Athal-1	HSP81-2, ERD8, HSP90.2, AtHsp90.2 heat shock protein 81-2	AT5G56030.1	80068	1	5	7	73	0.00279	0.382	ADLVNNLGTIAR	K	S	0.997	59	28.8	48.8	0	5	0	0	2	1256.7	1873.21	311320	88	99	AT5G56000.1,AT5G52640.1
Athal-1	HSP81-2, ERD8, HSP90.2, AtHsp90.2 heat shock protein 81-2	AT5G56030.1	80068	1	5	7	73	0.00279	0.382	APFDLFDTK	R	K	0.996	55.3	29.5	50.1	0	4	0	0	2	1053.53	2486	238019	318	326	AT5G56000.1
Athal-1	HSP81-2, ERD8, HSP90.2, AtHsp90.2 heat shock protein 81-2	AT5G56030.1	80068	1	5	7	73	0.00279	0.382	AVENSPFLEK	K	L	0.985	41.1	30.5	20	0	1	0	0	2	1133.58	782.175	69636.2	472	481	AT5G56000.1
Athal-1	HSP81-2, ERD8, HSP90.2, AtHsp90.2 heat shock protein 81-2	AT5G56030.1	80068	1	5	7	73	0.00279	0.382	EGQNDIFYITGESK	K	K	0.997	82.4	28.2	79	0	3	0	0	2	1600.75	1847.23	222977	457	470
Athal-1	HSP81-2, ERD8, HSP90.2, AtHsp90.2 heat shock protein 81-2	AT5G56030.1	80068	1	5	7	73	0.00279	0.382	ELISNSSDALDK	R	I	0.997	66.5	30.2	56	0	2	0	0	2	1291.64	630.077	117396	34	45	AT5G56000.1,AT5G52640.1
Athal-1	HSP81-2, ERD8, HSP90.2, AtHsp90.2 heat shock protein 81-2	AT5G56030.1	80068	1	5	7	73	0.00279	0.382	ELISNSSDALDKIR	R	F	0.997	61.2	29.2	42	0	2	1	0	2	1560.82	1522.09	144534	34	47	AT5G56000.1,AT5G52640.1
Athal-1	HSP81-2, ERD8, HSP90.2, AtHsp90.2 heat shock protein 81-2	AT5G56030.1	80068	1	5	7	73	0.00279	0.382	EVSHEWDLVNK	K	Q	0.988	36.8	28.8	29.2	0	3	0	0	2	1355.66	910.681	168743	253	263
Athal-1	HSP81-2, ERD8, HSP90.2, AtHsp90.2 heat shock protein 81-2	AT5G56030.1	80068	1	5	7	73	0.00279	0.382	GIEVLYMVDAIDEYAIGQLK	K	E	0.988	50.5	27.6	50.5	0	0	2	0	2	2240.15	6191.6	91402	486	505
Athal-1	HSP81-2, ERD8, HSP90.2, AtHsp90.2 heat shock protein 81-2	AT5G56030.1	80068	1	5	7	73	0.00279	0.382	GIEVLYMVDAIDEYAIGQLKEFEGK	K	K	0.982	46.7	26.1	46.7	0	0	0	2	2	2830.42	7042.62	169051	486	510
Athal-1	HSP81-2, ERD8, HSP90.2, AtHsp90.2 heat shock protein 81-2	AT5G56030.1	80068	1	5	7	73	0.00279	0.382	GIVDSEDLPLNISR	K	E	0.997	92	27.9	75.6	0	4	3	0	2	1527.8	2693.11	551620	358	371	AT5G56000.1
Athal-1	HSP81-2, ERD8, HSP90.2, AtHsp90.2 heat shock protein 81-2	AT5G56030.1	80068	1	5	7	73	0.00279	0.382	HSEFISYPISLWIEK	K	T	0.991	46.5	28.5	46.5	0	1	8	0	2	1848.95	4401.91	812279	198	212	AT5G56000.1
Athal-1	HSP81-2, ERD8, HSP90.2, AtHsp90.2 heat shock protein 81-2	AT5G56030.1	80068	1	5	7	73	0.00279	0.382	SGDELTSLK	K	D	0.989	41	30.9	30.8	0	1	0	0	2	949.484	362.782	50066.1	441	449	AT5G56000.1
Athal-1	HSP81-2, ERD8, HSP90.2, AtHsp90.2 heat shock protein 81-2	AT5G56030.1	80068	1	5	7	73	0.00279	0.382	SGDELTSLKDYVTR	K	M	0.996	54.3	28.6	54.3	0	4	4	0	2	1583.79	1952.54	440373	441	454	AT5G56000.1
Athal-1	HSP81-2, ERD8, HSP90.2, AtHsp90.2 heat shock protein 81-2	AT5G56030.1	80068	1	5	7	73	0.00279	0.382	SLSNDWEEHLAVK	K	H	0.991	46.8	28.9	35.5	0	1	0	0	2	1527.74	1752.82	39222.6	286	298	AT5G56000.1
Athal-1	HSP81-2, ERD8, HSP90.2, AtHsp90.2 heat shock protein 81-2	AT5G56030.1	80068	1	5	7	73	0.00279	0.382	SVKDLVLLLFETALLTSGFSLDEPNTFGSR	K	I	0.997	73.7	25	73.7	0	0	2	1	2	3269.73	7492.49	324384	629	658	AT5G56000.1
Athal-1	HSP81-2, ERD8, HSP90.2, AtHsp90.2 heat shock protein 81-2	AT5G56030.1	80068	1	5	7	73	0.00279	0.382	TKIAELLR	R	Y	0.987	43.1	27.1	24	0	0	1	0	2	943.594	940.618	33353.3	428	435	AT5G56000.1
Athal-1	HSP81-2, ERD8, HSP90.2, AtHsp90.2 heat shock protein 81-2	AT5G56030.1	80068	1	5	7	73	0.00279	0.382	TMEINPENSIMDELR	K	K	0.997	64.7	28.1	55.5	0	4	0	0	2	1791.83	3194.26	246568	604	618	AT5G56000.1
Athal-1	HSP81-2, ERD8, HSP90.2, AtHsp90.2 heat shock protein 81-2	AT5G56030.1	80068	1	5	7	73	0.00279	0.382	TMEINPENSIMDELRK	K	R	0.992	49.5	28.4	49.5	0	1	0	0	2	1919.92	2873.07	32185.3	604	619	AT5G56000.1
Athal-1	HSP81-2, ERD8, HSP90.2, AtHsp90.2 heat shock protein 81-2	AT5G56030.1	80068	1	5	7	73	0.00279	0.382	TNNTLTIIDSGIGMTK	K	A	0.997	93.3	29.1	78.1	0	4	0	0	2	1678.87	2784.4	210797	72	87	AT5G56000.1
Athal-1	HSP81-2, ERD8, HSP90.2, AtHsp90.2 heat shock protein 81-2	AT5G56030.1	80068	1	5	7	73	0.00279	0.382	VFIMDNCEDIIPEYLGFVK	R	G	0.997	63.3	27.8	62.8	0	5	2	0	2	2302.11	5249.98	578052	339	357
Athal-1	HSP81-2, ERD8, HSP90.2, AtHsp90.2 heat shock protein 81-2	AT5G56030.1	80068	1	5	7	73	0.00279	0.382	VIVSDRVVDSPCCLVTGEYGWTANMER	K	I	0.996	56.7	25.5	8.79	0	0	2	0	2	3113.45	3533.79	91462.4	557	583	AT5G56000.1
Athal-1	Ribosomal protein S7e family protein	AT3G02560.1,AT3G02560.2	22196.4	0.78	0	0	6	0.00023	0.0471	AVVIYVPFR	K	L	0.993	41	26	31.3	0	6	0	0	2	1063.63	3000.86	416943	60	68	AT5G16130.1
Athal-1	Insulinase (Peptidase family M16) protein	AT1G51980.1	54403.4	1	3	4	16	0.000612	0.159	AALTSLDMPLQGVSLPPPLADKVEPSK	R	L	0.983	38.5	25	38.5	0	0	4	0	2	2774.5	4709.9	301696	51	77
Athal-1	Insulinase (Peptidase family M16) protein	AT1G51980.1	54403.4	1	3	4	16	0.000612	0.159	LNGELLEEFMTENFTAAR	R	M	0.997	69.5	28.2	69.5	0	2	1	0	2	2085	4743.79	158617	240	257
Athal-1	Insulinase (Peptidase family M16) protein	AT1G51980.1	54403.4	1	3	4	16	0.000612	0.159	LQITTLPNGLK	K	I	0.958	24	25	22.1	0	1	0	0	2	1197.72	2244.81	64270.9	78	88
Athal-1	Insulinase (Peptidase family M16) protein	AT1G51980.1	54403.4	1	3	4	16	0.000612	0.159	MIAAEDIGR	R	Q	0.968	37.9	31.4	29.7	0	2	0	0	2	975.493	584.195	121592	435	443	AT3G16480.1
Athal-1	Insulinase (Peptidase family M16) protein	AT1G51980.1	54403.4	1	3	4	16	0.000612	0.159	TYVPEMVEVLIDSVR	K	N	0.997	49.8	28.5	49.2	0	2	4	0	2	1749.91	5818.11	247207	168	182	AT3G16480.1
Athal-1	MTHFR2 methylenetetrahydrofolate reductase 2	AT2G44160.1	66803.5	1	1	1	6	0.00023	0.0758	GFLTINSQPSVNAER	K	S	0.997	68.9	29.4	56.9	0	1	0	0	2	1632.83	1899.78	43737.1	435	449
Athal-1	MTHFR2 methylenetetrahydrofolate reductase 2	AT2G44160.1	66803.5	1	1	1	6	0.00023	0.0758	IDHALETIR	K	S	0.971	36.2	28.9	27.9	0	0	1	0	2	1067.58	356.175	74802.9	92	100	AT3G59970.3
Athal-1	MTHFR2 methylenetetrahydrofolate reductase 2	AT2G44160.1	66803.5	1	1	1	6	0.00023	0.0758	LQQEWVVPLK	K	S	0.997	45.6	26.4	42.1	0	3	0	0	2	1239.71	2451.95	177999	380	389	AT3G59970.3
Athal-1	MTHFR2 methylenetetrahydrofolate reductase 2	AT2G44160.1	66803.5	1	1	1	6	0.00023	0.0758	SNGIQNVLALR	R	G	0.978	36.4	27.5	33.7	0	1	0	0	2	1184.67	2189.8	64056.1	101	111	AT3G59970.3
Athal-1	TSB1, TRPB, TRP2, ATTSB1 tryptophan synthase beta-subunit 1	AT5G54810.1	50926.6	1	2	2	4	0.000153	0.0574	INNAVAQALLAK	K	R	0.997	54.2	26.1	47.8	0	3	0	0	2	1225.73	1999.81	181080	166	177
Athal-1	TSB1, TRPB, TRP2, ATTSB1 tryptophan synthase beta-subunit 1	AT5G54810.1	50926.6	1	2	2	4	0.000153	0.0574	MIGVEAAGFGLDSGK	R	H	0.994	45.7	29.8	40.3	0	1	0	0	2	1451.72	2470.54	65477.5	330	344
Athal-1	EIF2, AteIF3f, eIF3F eukaryotic translation initiation factor 2	AT2G39990.1	31862.3	1	4	5	13	0.000497	0.235	AFVSSNLSLGDR	K	Q	0.988	41.2	29.8	37.1	0	1	0	0	2	1265.65	1565.81	54839.4	152	163
Athal-1	EIF2, AteIF3f, eIF3F eukaryotic translation initiation factor 2	AT2G39990.1	31862.3	1	4	5	13	0.000497	0.235	FIADAVASLPK	R	L	0.997	56.7	29.4	38.5	0	3	0	0	2	1131.64	2241.38	192272	239	249
Athal-1	EIF2, AteIF3f, eIF3F eukaryotic translation initiation factor 2	AT2G39990.1	31862.3	1	4	5	13	0.000497	0.235	LPPQVFDNLVNDSLQDQLLLLYLSSITR	K	T	0.997	61.2	25	61.2	0	0	5	2	2	3214.74	7220.29	475436	250	277
Athal-1	EIF2, AteIF3f, eIF3F eukaryotic translation initiation factor 2	AT2G39990.1	31862.3	1	4	5	13	0.000497	0.235	VIGTLLGSILPDGTVDIR	R	N	0.987	36.1	25	36.1	0	2	0	0	2	1839.06	4857.73	154611	52	69
Athal-1	Ribosomal protein S3 family protein	AT2G31610.1	27519.2	0.881	0	0	10	0.000383	0.164	ELAEDGYSGVEVR	R	V	0.997	72.4	29.3	67.2	0	1	0	0	2	1423.67	870.177	38171.9	28	40	AT5G35530.1
Athal-1	Ribosomal protein S3 family protein	AT2G31610.1	27519.2	0.881	0	0	10	0.000383	0.164	ELTSLVQK	R	R	0.963	34.2	30.2	10.2	0	3	0	0	2	917.53	597.287	263736	68	75	AT5G35530.1
Athal-1	Ribosomal protein S3 family protein	AT2G31610.1	27519.2	0.881	0	0	10	0.000383	0.164	GLCAIAQAESLR	R	Y	0.997	51.9	30.4	46.1	0	3	0	0	2	1288.67	1708.81	239523	95	106	AT5G35530.1
Athal-1	Ribosomal protein S3 family protein	AT2G31610.1	27519.2	0.881	0	0	10	0.000383	0.164	TQNVLGEK	R	G	0.981	36.3	31.4	24.5	0	3	0	0	2	888.479	85.035	217186	55	62	AT5G35530.1
Athal-1	26S proteasome, regulatory subunit Rpn7;Proteasome component (PCI) domain	AT4G24820.1,AT4G24820.2	44284.3	1	2	2	7	0.000268	0.106	SHGMAPLYETLIASSVLDLDQSLLESMR	R	A	0.997	66.8	26	65.9	0	0	4	0	2	3076.53	6895.31	264123	45	72
Athal-1	26S proteasome, regulatory subunit Rpn7;Proteasome component (PCI) domain	AT4G24820.1,AT4G24820.2	44284.3	1	2	2	7	0.000268	0.106	VVDAPEILTVLGK	K	I	0.997	45.7	25	45.7	0	3	0	0	2	1353.8	3688.27	193378	238	250
Athal-1	ATAPP1, APP1 aminopeptidase P1	AT4G36760.1	71993.8	1	3	3	8	0.000306	0.076	LITTTTDLVDEVWK	K	S	0.997	56.8	29	53.9	0	5	0	0	2	1633.87	3579.17	277089	133	146
Athal-1	ATAPP1, APP1 aminopeptidase P1	AT4G36760.1	71993.8	1	3	3	8	0.000306	0.076	LWTDGRYFLQALQQLSDEWTLMR	R	M	0.985	41.4	26.4	41.4	0	0	2	0	2	2870.43	6839.86	120583	64	86
Athal-1	ATAPP1, APP1 aminopeptidase P1	AT4G36760.1	71993.8	1	3	3	8	0.000306	0.076	VLLQPSPISLSK	K	A	0.983	30	25	26	0	1	0	0	2	1281.78	2398.01	67143.6	312	323
Athal-1	Pyruvate kinase family protein	AT3G52990.1	57496	1	2	2	19	0.000727	0.203	AEATDVANAVLDGSDAILLGAETLR	R	G	0.997	70.1	26.7	68.9	0	3	3	0	2	2485.28	5359.19	384238	328	352	AT2G36580.1
Athal-1	Pyruvate kinase family protein	AT3G52990.1	57496	1	2	2	19	0.000727	0.203	GLFPMLADPR	R	H	0.97	32.6	30.4	25.4	0	1	0	0	2	1116.59	3090.88	60423.1	466	475	AT2G36580.1
Athal-1	Pyruvate kinase family protein	AT3G52990.1	57496	1	2	2	19	0.000727	0.203	GLYPVETISTVGR	R	I	0.997	58.3	28.9	56.2	0	4	0	0	2	1391.75	2236.65	256208	353	365	AT2G36580.1
Athal-1	Pyruvate kinase family protein	AT3G52990.1	57496	1	2	2	19	0.000727	0.203	IENVEGLTHFDEILQEADGIILSR	K	G	0.995	50.2	26.5	50.2	0	0	3	0	2	2711.39	5691.79	228226	257	280
Athal-1	Pyruvate kinase family protein	AT3G52990.1	57496	1	2	2	19	0.000727	0.203	LGDLSQTQIFAK	K	I	0.997	66.7	28.8	62	0	1	0	0	2	1320.72	1925.79	65896.5	245	256
Athal-1	Pyruvate kinase family protein	AT3G52990.1	57496	1	2	2	19	0.000727	0.203	SSFFPALTK	K	I	0.983	34	28.7	18.8	0	3	0	0	2	997.535	2209.81	174969	23	31	AT2G36580.1
Athal-1	Pyruvate kinase family protein	AT3G52990.1	57496	1	2	2	19	0.000727	0.203	YRPTMPVISVVIPR	K	V	0.965	30.9	25.3	0	0	0	1	0	2	1627.94	3473.03	81830.5	429	442	AT2G36580.1
Athal-1	Adenylate kinase family protein	AT5G50370.1	27335.9	0.968	1	1	1	3.83e-05	0.0444	LVFIGPPGSGK	R	G	0.956	34.2	28.4	25.7	0	1	0	0	2	1071.62	1812.72	134597	37	47
Athal-1	CLPP2, NCLPP7 nuclear-encoded CLP protease P7	AT5G23140.1	26283.8	1	2	2	4	0.000153	0.12	AFGIIDEVIDERPLELVK	K	D	0.983	35.5	25.3	35.5	0	0	2	0	2	2056.13	4944.28	173523	211	228
Athal-1	CLPP2, NCLPP7 nuclear-encoded CLP protease P7	AT5G23140.1	26283.8	1	2	2	4	0.000153	0.12	VWDALNELYVK	R	H	0.992	50.2	29.8	41.7	0	2	0	0	2	1349.71	3032.78	134709	175	185
Athal-1	PSAF photosystem I subunit F	AT1G31330.1	24174.7	0.987	1	1	1	3.83e-05	0.0498	EIIIDVPLASR	K	I	0.981	37.5	26.1	37.2	0	1	0	0	2	1225.72	2911.45	53675.1	185	195
Athal-1	mMDH1 Lactate/malate dehydrogenase family protein	AT1G53240.1	35805.2	1	6	7	41	0.00157	0.537	ALEGADLVIIPAGVPR	K	K	0.997	74.4	25.1	70.8	0	12	1	0	2	1590.92	3638.63	859661	94	109
Athal-1	mMDH1 Lactate/malate dehydrogenase family protein	AT1G53240.1	35805.2	1	6	7	41	0.00157	0.537	DDLFNINAGIVK	R	N	0.983	42.8	29.9	12.7	0	3	0	0	2	1318.7	2958.84	233952	116	127
Athal-1	mMDH1 Lactate/malate dehydrogenase family protein	AT1G53240.1	35805.2	1	6	7	41	0.00157	0.537	EGLEALKPELK	K	S	0.957	30.5	26.9	11.2	0	0	1	0	2	1226.7	1434.43	74961.1	319	329
Athal-1	mMDH1 Lactate/malate dehydrogenase family protein	AT1G53240.1	35805.2	1	6	7	41	0.00157	0.537	GLNGVPDVIECSYVQSTITELPFFASK	K	V	0.996	50.9	26.4	50.9	0	0	1	0	2	2971.48	5668.25	85435	270	296
Athal-1	mMDH1 Lactate/malate dehydrogenase family protein	AT1G53240.1	35805.2	1	6	7	41	0.00157	0.537	KLFGVTTLDVVR	K	A	0.965	31.5	25	25.6	0	0	1	0	2	1347.8	2622.86	88721.3	170	181	AT3G47520.1
Athal-1	mMDH1 Lactate/malate dehydrogenase family protein	AT1G53240.1	35805.2	1	6	7	41	0.00157	0.537	LFGVTTLDVVR	K	A	0.997	48.3	27.4	38	0	4	0	0	2	1219.7	3178.67	242468	171	181	AT3G47520.1
Athal-1	mMDH1 Lactate/malate dehydrogenase family protein	AT1G53240.1	35805.2	1	6	7	41	0.00157	0.537	LNPLVSSLSLYDIANTPGVAADVGHINTR	K	S	0.993	63.5	25.9	63.5	0	0	2	3	2	3007.58	4921.76	536017	51	79
Athal-1	mMDH1 Lactate/malate dehydrogenase family protein	AT1G53240.1	35805.2	1	6	7	41	0.00157	0.537	NGVEEVLDLGPLSDFEKEGLEALKPELK	K	S	0.98	39.5	25	39.5	0	0	2	0	2	3068.6	5741.83	159257	302	329
Athal-1	mMDH1 Lactate/malate dehydrogenase family protein	AT1G53240.1	35805.2	1	6	7	41	0.00157	0.537	SEVVGYMGDDNLAK	R	A	0.995	44	28	33.2	0	1	0	0	2	1497.69	1226.65	60181.1	80	93
Athal-1	mMDH1 Lactate/malate dehydrogenase family protein	AT1G53240.1	35805.2	1	6	7	41	0.00157	0.537	VAILGAAGGIGQPLALLMK	K	L	0.997	80.7	25	80.7	0	5	4	0	2	1793.07	5358.23	597936	32	50
Athal-1	mMDH1 Lactate/malate dehydrogenase family protein	AT1G53240.1	35805.2	1	6	7	41	0.00157	0.537	YCPHALINMISNPVNSTVPIAAEIFK	K	K	0.956	30.8	25.9	30.8	0	0	1	0	2	2899.48	5695.25	90257.6	136	161
Athal-1	Protein of unknown function (DUF1640)	AT2G16460.1,AT2G16460.2	19500.2	1	1	1	4	0.000153	0.0478	AFLVDTLALVR	R	S	0.997	47	25.4	29.2	0	4	0	0	2	1217.73	3908.28	254107	52	62
Athal-1	UDP-glucose 6-dehydrogenase family protein	AT3G29360.1,AT3G29360.2	53173.5	1	2	2	15	0.000574	0.158	AADLTYWESAAR	K	M	0.997	73.3	29.4	68	0	3	0	0	2	1353.64	1716.91	145020	100	111	AT5G15490.1
Athal-1	UDP-glucose 6-dehydrogenase family protein	AT3G29360.1,AT3G29360.2	53173.5	1	2	2	15	0.000574	0.158	ETPAIDVCK	R	G	0.971	36.1	30.6	35.7	0	1	0	0	2	1032.5	395.639	83783.2	343	351	AT5G15490.1
Athal-1	UDP-glucose 6-dehydrogenase family protein	AT3G29360.1,AT3G29360.2	53173.5	1	2	2	15	0.000574	0.158	IAVLGFAFK	K	K	0.978	28.5	25.2	11.3	0	2	0	0	2	965.582	3440.92	141259	327	335	AT5G15490.1
Athal-1	UDP-glucose 6-dehydrogenase family protein	AT3G29360.1,AT3G29360.2	53173.5	1	2	2	15	0.000574	0.158	INAWNSDTLPIYEPGLDDVVK	R	Q	0.997	69.8	27.1	69.8	0	3	0	0	2	2359.18	4091.05	166887	39	59
Athal-1	UDP-glucose 6-dehydrogenase family protein	AT3G29360.1,AT3G29360.2	53173.5	1	2	2	15	0.000574	0.158	LAANAFLAQR	K	I	0.997	65.3	30.1	56.2	0	3	0	0	2	1074.61	1343.66	167357	217	226	AT5G15490.1
Athal-1	UDP-glucose 6-dehydrogenase family protein	AT3G29360.1,AT3G29360.2	53173.5	1	2	2	15	0.000574	0.158	LSIYDPQVTEDQIQR	R	D	0.997	55.7	28.6	50.9	0	3	0	0	2	1804.91	2074.61	171078	360	374
Athal-1	NMT1, XPL1, PEAMT S-adenosyl-L-methionine-dependent methyltransferases superfamily protein	AT3G18000.1	56104.3	0.994	1	1	1	3.83e-05	0.0305	AGELIALDFIDNVIK	K	K	0.981	34.7	27.2	30.9	0	1	0	0	2	1630.91	5766.07	66497.7	75	89
Athal-1	Protein of unknown function, DUF642	AT3G08030.1,AT3G08030.2	39065.7	1	2	2	3	0.000115	0.0712	ESAIAQVIR	K	T	0.978	38.7	29.2	22.6	0	1	0	0	2	986.563	1023.49	62332.3	263	271
Athal-1	Protein of unknown function, DUF642	AT3G08030.1,AT3G08030.2	39065.7	1	2	2	3	0.000115	0.0712	LEVKPGSLYALTFGASR	K	T	0.984	39	26.3	39	0	0	2	0	2	1808.99	3207.68	131698	98	114
Athal-1	Dihydrolipoamide acetyltransferase, long form protein	AT3G13930.1	58468.5	1	2	2	3	0.000115	0.0464	ADVEDFLASGSK	K	E	0.997	58.6	28.9	51.6	0	2	0	0	2	1238.59	1516.34	108037	279	290
Athal-1	Dihydrolipoamide acetyltransferase, long form protein	AT3G13930.1	58468.5	1	2	2	3	0.000115	0.0464	LAEDNNVPLSSIK	K	G	0.969	56.7	29	54.2	0	1	0	0	2	1399.74	1331.96	52694.2	256	268
Athal-1	TCP-1/cpn60 chaperonin family protein	AT3G03960.1	58940.2	1	1	1	1	3.83e-05	0.0273	IVPGAAATEIELAQR	R	L	0.993	48.7	27.3	48.6	0	1	0	0	2	1538.85	2045.46	69524.7	411	425
Athal-1	IBR3 acyl-CoA dehydrogenase-related	AT3G06810.1	91714.9	1	1	1	1	3.83e-05	0.0206	ALASLHSADVDAIGLEK	K	Y	0.97	35.1	28.5	34.7	0	0	1	0	2	1709.91	2100.35	69203.8	154	170
Athal-1	PIP proline iminopeptidase	AT2G14260.1,AT2G14260.2	43059.8	1	2	2	3	0.000115	0.103	IVYDAGHSANEPGISAELVVANEK	K	M	0.964	32.7	27.7	32.7	0	0	1	0	2	2483.24	2317.9	67155.4	351	374
Athal-1	PIP proline iminopeptidase	AT2G14260.1,AT2G14260.2	43059.8	1	2	2	3	0.000115	0.103	TLYAPIEPYSSGNLK	R	V	0.979	32.6	29	32.6	0	2	0	0	2	1652.85	2262.51	146243	65	79
Athal-1	Ribosomal protein S7e family protein	AT5G16130.1	22061.1	0.953	0	0	6	0.00023	0.0474	AVVIYVPFR	K	L	0.993	41	26	31.3	0	6	0	0	2	1063.63	3000.86	416943	60	68	AT3G02560.1,AT3G02560.2
Athal-1	ATMAP65-1, MAP65-1 microtubule-associated proteins 65-1	AT5G55230.1,AT5G55230.2	65785.5	0.982	1	1	1	3.83e-05	0.0409	AELLQTLSDANAELSSLTMSLGDK	R	S	0.975	39.7	26.8	39.7	0	1	0	0	2	2507.25	5455.18	30120.8	64	87
Athal-1	Single hybrid motif superfamily protein	AT1G32470.1	17897.2	0.662	1	1	1	3.83e-05	0.0964	VKPSSPAELEALMGPK	K	E	0.974	40.7	27.4	39.2	0	0	1	0	2	1653.89	2271.95	78345.9	138	153
Athal-1	vacuolar ATP synthase subunit H family protein	AT3G42050.1	50286.3	1	3	3	5	0.000191	0.127	DIFKEETVEYVLALIYEMLSANPTR	R	A	0.997	75	26	75	0	0	1	0	2	2944.5	7465.75	110553	67	91
Athal-1	vacuolar ATP synthase subunit H family protein	AT3G42050.1	50286.3	1	3	3	5	0.000191	0.127	LFHDESLANEDTYEPFLR	R	L	0.992	47.2	27.2	47.1	0	0	2	0	2	2196.02	2861.73	120087	94	111
Athal-1	vacuolar ATP synthase subunit H family protein	AT3G42050.1	50286.3	1	3	3	5	0.000191	0.127	VLLTILDTSSDPR	R	S	0.997	51.9	28.4	51.9	0	2	0	0	2	1429.79	2760.15	183813	363	375
Athal-1	Adenine nucleotide alpha hydrolases-like superfamily protein	AT3G53990.1	17794.2	1	1	1	1	3.83e-05	0.0562	LDSIVMGSR	K	G	0.978	41	31.1	36	0	1	0	0	2	977.509	694.585	66353.5	120	128
Athal-1	Subtilase family protein	AT2G05920.1	80016.6	1	3	3	5	0.000191	0.0849	DAGGLGMIMANTAASGEELVADSHLLPAIAVGK	R	K	0.955	30	25.1	30	0	0	1	0	2	3179.61	6015.12	67724	413	445
Athal-1	Subtilase family protein	AT2G05920.1	80016.6	1	3	3	5	0.000191	0.0849	GTVLDVKPSPVVAAFSSR	K	G	0.994	49.3	26.6	46	0	0	3	0	2	1830.01	2847.99	233998	469	486
Athal-1	Subtilase family protein	AT2G05920.1	80016.6	1	3	3	5	0.000191	0.0849	SFDDTDMPEIPSK	R	W	0.997	58.2	26.2	54.3	0	1	0	0	2	1481.65	1651.82	107086	143	155
Athal-1	Phosphoglycerate mutase, 2,3-bisphosphoglycerate-independent	AT1G09780.1	60580	1	3	3	13	0.000497	0.203	AHGTAVGLPSEDDMGNSEVGHNALGAGR	K	I	0.988	53.1	26.5	53.1	0	0	1	1	2	2719.25	1582.11	164895	64	91	AT3G08590.2,AT3G08590.1
Athal-1	Phosphoglycerate mutase, 2,3-bisphosphoglycerate-independent	AT1G09780.1	60580	1	3	3	13	0.000497	0.203	GWDAQVLGEAPHK	R	F	0.997	71.8	30	65.2	0	1	0	0	2	1407.7	1284.9	35464.9	223	235	AT3G08590.2,AT3G08590.1
Athal-1	Phosphoglycerate mutase, 2,3-bisphosphoglycerate-independent	AT1G09780.1	60580	1	3	3	13	0.000497	0.203	LDQLQLLIK	R	G	0.997	62.4	25	23.7	0	4	0	0	2	1083.68	2716.63	237557	142	150
Athal-1	Phosphoglycerate mutase, 2,3-bisphosphoglycerate-independent	AT1G09780.1	60580	1	3	3	13	0.000497	0.203	LQILTSHTLKPVPIAIGGPGLAQGVR	K	F	0.983	36.4	25	36.4	0	0	0	3	2	2636.56	4004.28	283772	494	519
Athal-1	Phosphoglycerate mutase, 2,3-bisphosphoglycerate-independent	AT1G09780.1	60580	1	3	3	13	0.000497	0.203	MIFDAIEQVK	K	G	0.991	40.8	29.7	37	0	2	0	0	2	1193.62	2574.64	141476	453	462
Athal-1	Phosphoglycerate mutase, 2,3-bisphosphoglycerate-independent	AT1G09780.1	60580	1	3	3	13	0.000497	0.203	SGYFNEKLEEYVEIPSDSGISFNVQPK	R	M	0.963	32.8	26	32.8	0	0	1	0	2	3076.48	4107.6	65203.4	373	399	AT3G08590.2,AT3G08590.1
Athal-1	LACS6, ATLACS6 long-chain acyl-CoA synthetase 6	AT3G05970.1	76604.7	1	2	2	2	7.65e-05	0.0342	AAVLSDMDTVGR	K	E	0.978	34.1	30.4	26.2	0	1	0	0	2	1234.61	1138.41	80415.7	626	637
Athal-1	LACS6, ATLACS6 long-chain acyl-CoA synthetase 6	AT3G05970.1	76604.7	1	2	2	2	7.65e-05	0.0342	VVSYSVLLNQGR	K	S	0.997	49.3	28.5	48.5	0	1	0	0	2	1334.74	1981.85	55663.4	238	249
Athal-1	Granulin repeat cysteine protease family protein	AT5G43060.1	51204.9	0.996	1	1	1	3.83e-05	0.0346	ALAHQPISVAIEAGGR	K	A	0.959	31.7	27.9	12.4	0	0	1	0	2	1589.88	1514.6	73877.4	263	278
Athal-1	AtGLDP1, GLDP1 glycine decarboxylase P-protein 1	AT4G33010.1	112927	0.999	0	0	3	0.000115	0.0106	IAILNANYMAK	K	R	0.996	49.4	29.6	48.8	0	3	0	0	2	1221.67	2061.8	163045	855	865
Athal-1	PMDH1 peroxisomal NAD-malate dehydrogenase 1	AT2G22780.1	37465.6	1	5	6	15	0.000574	0.223	AIVNIISNPVNSTVPIAAEVFK	K	K	0.997	67.9	25	67.9	0	3	2	0	2	2296.29	5202.84	321168	153	174
Athal-1	PMDH1 peroxisomal NAD-malate dehydrogenase 1	AT2G22780.1	37465.6	1	5	6	15	0.000574	0.223	AIVNIISNPVNSTVPIAAEVFKK	K	A	0.98	35.9	25	35.9	0	0	3	0	2	2424.39	4813.4	279262	153	175
Athal-1	PMDH1 peroxisomal NAD-malate dehydrogenase 1	AT2G22780.1	37465.6	1	5	6	15	0.000574	0.223	GFLGQPQLEEALTGMDLVIIPAGVPR	R	K	0.996	55.8	25	55.8	0	0	2	0	2	2721.46	6169.49	151032	97	122
Athal-1	PMDH1 peroxisomal NAD-malate dehydrogenase 1	AT2G22780.1	37465.6	1	5	6	15	0.000574	0.223	LMGVTMLDVVR	K	A	0.997	55.7	29.7	50.8	0	2	0	0	2	1233.67	3305.8	134124	184	194
Athal-1	PMDH1 peroxisomal NAD-malate dehydrogenase 1	AT2G22780.1	37465.6	1	5	6	15	0.000574	0.223	VAILGAAGGIGQPLAMLMK	K	M	0.997	75.2	25	70.4	0	3	0	0	2	1811.03	5176.66	199209	45	63
Athal-1	phosphoglucosamine mutase family protein	AT5G17530.1,AT5G17530.2,AT5G17530.3	62877.1	0.95	1	1	2	7.65e-05	0.0224	VLTDLVEGLEEPK	K	V	0.997	61.7	28.6	58.6	0	2	0	0	2	1441.78	2826.17	108092	456	468
Athal-1	CARA carbamoyl phosphate synthetase A	AT3G27740.1	47059.6	0.999	1	1	3	0.000115	0.0279	LVLEDGSIWPAK	R	S	0.996	48	28.7	44	0	3	0	0	2	1327.73	2693.46	188153	60	71
Athal-1	P40, AP40, RP40, RPSAA 40s ribosomal protein SA	AT1G72370.1,AT1G72370.2	32291.9	1	5	5	10	0.000383	0.208	FAQYTGANAIAGR	K	H	0.997	57.4	29.5	56.8	0	2	0	0	2	1339.68	809.336	122403	94	106
Athal-1	P40, AP40, RP40, RPSAA 40s ribosomal protein SA	AT1G72370.1,AT1G72370.2	32291.9	1	5	5	10	0.000383	0.208	FVDIGIPANNK	R	G	0.979	38.8	30	28	0	2	0	0	2	1187.64	1746.41	150044	160	170
Athal-1	P40, AP40, RP40, RPSAA 40s ribosomal protein SA	AT1G72370.1,AT1G72370.2	32291.9	1	5	5	10	0.000383	0.208	HSIGCLFWLLAR	K	M	0.984	41.7	29.1	35.6	0	0	2	0	2	1472.78	4752.15	120289	173	184
Athal-1	P40, AP40, RP40, RPSAA 40s ribosomal protein SA	AT1G72370.1,AT1G72370.2	32291.9	1	5	5	10	0.000383	0.208	HTPGTFTNQMQTSFSEPR	R	L	0.995	49.8	27.6	49.8	0	0	2	0	2	2065.94	1420.04	124156	107	124
Athal-1	P40, AP40, RP40, RPSAA 40s ribosomal protein SA	AT1G72370.1,AT1G72370.2	32291.9	1	5	5	10	0.000383	0.208	LLILTDPR	R	T	0.988	38	25	15.6	0	2	0	0	2	940.583	1830.58	169322	125	132
Athal-1	SAM-2, MAT2, SAM2, AtSAM2 S-adenosylmethionine synthetase 2	AT4G01850.1,AT4G01850.2	43255.3	0.968	0	0	10	0.000383	0.204	FVIGGPHGDAGLTGR	R	K	0.996	47.4	29.2	39.6	0	3	0	0	2	1453.75	1307.08	95215.4	238	252	AT3G17390.1,AT1G02500.2,AT2G36880.2,AT1G02500.1,AT2G36880.1
Athal-1	SAM-2, MAT2, SAM2, AtSAM2 S-adenosylmethionine synthetase 2	AT4G01850.1,AT4G01850.2	43255.3	0.968	0	0	10	0.000383	0.204	IIIDTYGGWGAHGGGAFSGK	K	D	0.996	52.9	28.4	52	0	1	1	0	2	1963.97	2431.99	139477	254	273	AT3G17390.1,AT1G02500.2,AT2G36880.2,AT1G02500.1,AT2G36880.1
Athal-1	SAM-2, MAT2, SAM2, AtSAM2 S-adenosylmethionine synthetase 2	AT4G01850.1,AT4G01850.2	43255.3	0.968	0	0	10	0.000383	0.204	TIFHLNPSGR	K	F	0.952	30.6	28.9	24.9	0	0	1	0	2	1141.61	979.41	89127.6	228	237	AT3G17390.1,AT1G02500.2,AT1G02500.1
Athal-1	SAM-2, MAT2, SAM2, AtSAM2 S-adenosylmethionine synthetase 2	AT4G01850.1,AT4G01850.2	43255.3	0.968	0	0	10	0.000383	0.204	TNMVMVFGEITTK	K	A	0.991	40.8	28.8	35.8	0	1	0	0	2	1470.73	3228.2	56329	48	60	AT3G17390.1,AT1G02500.2,AT1G02500.1
Athal-1	SAM-2, MAT2, SAM2, AtSAM2 S-adenosylmethionine synthetase 2	AT4G01850.1,AT4G01850.2	43255.3	0.968	0	0	10	0.000383	0.204	VLVNIEQQSPDIAQGVHGHFTK	K	R	0.979	36.1	27	36.1	0	0	1	2	2	2417.26	2199.61	291730	92	113	AT1G02500.2,AT1G02500.1
Athal-1	Phosphoglycerate mutase, 2,3-bisphosphoglycerate-independent	AT3G08590.1,AT3G08590.2	60764.5	1	2	2	6	0.00023	0.155	AHGTAVGLPSEDDMGNSEVGHNALGAGR	K	I	0.988	53.1	26.5	53.1	0	0	1	1	2	2719.25	1582.11	164895	66	93	AT1G09780.1
Athal-1	Phosphoglycerate mutase, 2,3-bisphosphoglycerate-independent	AT3G08590.1,AT3G08590.2	60764.5	1	2	2	6	0.00023	0.155	GWDAQVLGEAPHK	R	F	0.997	71.8	30	65.2	0	1	0	0	2	1407.7	1284.9	35464.9	225	237	AT1G09780.1
Athal-1	Phosphoglycerate mutase, 2,3-bisphosphoglycerate-independent	AT3G08590.1,AT3G08590.2	60764.5	1	2	2	6	0.00023	0.155	LDQVQLLLK	R	G	0.997	54.7	25	26.6	0	1	0	0	2	1069.66	2288.52	59139	144	152
Athal-1	Phosphoglycerate mutase, 2,3-bisphosphoglycerate-independent	AT3G08590.1,AT3G08590.2	60764.5	1	2	2	6	0.00023	0.155	SGYFNEKLEEYVEIPSDSGISFNVQPK	R	M	0.963	32.8	26	32.8	0	0	1	0	2	3076.48	4107.6	65203.4	375	401	AT1G09780.1
Athal-1	Phosphoglycerate mutase, 2,3-bisphosphoglycerate-independent	AT3G08590.1,AT3G08590.2	60764.5	1	2	2	6	0.00023	0.155	YLVSPPLIDR	R	T	0.963	28.8	28.9	25.2	0	1	0	0	2	1172.67	2398.21	66147.4	332	341
Athal-1	AlaAT1 alanine aminotransferas	AT1G17290.1	59823	1	3	4	7	0.000268	0.0921	ALAVINPGNPTGQVLSEENQR	R	D	0.997	49.6	27.1	45.6	0	2	2	0	2	2207.14	2444.75	272974	283	303
Athal-1	AlaAT1 alanine aminotransferas	AT1G17290.1	59823	1	3	4	7	0.000268	0.0921	ATGIVVVPGSGFR	K	Q	0.992	40.5	28.9	38.6	0	2	0	0	2	1259.71	2135.48	135236	492	504
Athal-1	AlaAT1 alanine aminotransferas	AT1G17290.1	59823	1	3	4	7	0.000268	0.0921	TLEEALNKLEGVTCNR	K	A	0.984	45.5	28.6	37	0	0	1	0	2	1846.93	2577.16	100795	438	453
Athal-1	ATNF-YB1, HAP3, ATHAP3, HAP3A, NF-YB1 nuclear factor Y, subunit B1	AT2G38880.1,AT2G38880.2,AT2G38880.3,AT2G38880.4,AT2G38880.5,AT2G38880.6,AT2G38880.7,AT2G38880.8	15181.5	0.974	1	1	1	3.83e-05	0.206	TVNGDDLLWAMATLGFEDYLEPLKIYLAR	K	Y	0.963	30.8	25	27.1	0	0	1	0	2	3327.7	7409.43	125897	79	107
Athal-1	NAD(P)-binding Rossmann-fold superfamily protein	AT3G61220.1,AT3G61220.2	32804	1	3	3	6	0.00023	0.125	IVNVSSSMGQLK	R	N	0.997	51.5	30.2	47.4	0	2	0	0	2	1262.68	1251.33	121061	159	170
Athal-1	NAD(P)-binding Rossmann-fold superfamily protein	AT3G61220.1,AT3G61220.2	32804	1	3	3	6	0.00023	0.125	MCEAFIPLLK	R	L	0.996	46.7	30.3	41.6	0	3	0	0	2	1221.64	3414.76	184351	143	152
Athal-1	NAD(P)-binding Rossmann-fold superfamily protein	AT3G61220.1,AT3G61220.2	32804	1	3	3	6	0.00023	0.125	TGVLSVEEGASSPVR	K	L	0.997	56	29.4	50	0	1	0	0	2	1487.77	1357.36	50106.7	259	273
Athal-1	ATSPS1F, SPS1F sucrose phosphate synthase 1F	AT5G20280.1	117325	1	4	4	6	0.00023	0.0729	ELANLALIMGNR	R	D	0.995	49.7	29.3	48.2	0	1	0	0	2	1314.72	3095.09	60925.1	506	517
Athal-1	ATSPS1F, SPS1F sucrose phosphate synthase 1F	AT5G20280.1	117325	1	4	4	6	0.00023	0.0729	INVIPVLASR	R	I	0.973	26.9	25	0	0	2	0	0	2	1081.67	2600.72	128630	942	951	AT5G11110.1
Athal-1	ATSPS1F, SPS1F sucrose phosphate synthase 1F	AT5G20280.1	117325	1	4	4	6	0.00023	0.0729	LYDGFDPILER	R	K	0.97	36.6	29.6	34.9	0	1	0	0	2	1337.67	2694.5	59368.4	397	407
Athal-1	ATSPS1F, SPS1F sucrose phosphate synthase 1F	AT5G20280.1	117325	1	4	4	6	0.00023	0.0729	QVSSPDVDYSYGEPTEMLTPR	R	D	0.997	47	26.1	47	0	1	0	0	2	2371.08	2539.27	35439.6	221	241
Athal-1	ATSPS1F, SPS1F sucrose phosphate synthase 1F	AT5G20280.1	117325	1	4	4	6	0.00023	0.0729	VLDNGLLVDPHDQQSISEALLK	R	L	0.948	28.9	26.9	28.9	0	0	1	0	2	2404.27	3606.1	95090.1	609	630
Athal-1	cobalt ion binding	AT3G15000.1	0	0.995	1	1	2	7.65e-05	0	TLAQIVGSEDEAR	?	?	0.976	41.2	29.2	38.7	0	2	0	0	2	1388.7	1125.82	102434	0	0
Athal-1	RRF, HFP108, cpRRF, AtcpRRF ribosome recycling factor, chloroplast precursor	AT3G63190.1	30424	1	2	3	4	0.000153	0.142	AIVNSDLGVTPNNDGDVIR	K	L	0.997	74.3	28.1	72.1	0	2	1	0	2	1969	2130.85	183645	171	189
Athal-1	RRF, HFP108, cpRRF, AtcpRRF ribosome recycling factor, chloroplast precursor	AT3G63190.1	30424	1	2	3	4	0.000153	0.142	SIAQISTPDGSSLLLQPYDK	K	S	0.979	34.6	27.4	34.6	0	1	0	0	2	2133.11	3224.78	44258.1	143	162
Athal-1	ROC2 rotamase cyclophilin 2	AT3G56070.1,AT3G56070.2	18920.7	1	2	2	2	7.65e-05	0.159	IIPGFMCQGGDFTR	R	G	0.962	29.6	28.3	27.6	0	1	0	0	2	1598.75	2532.53	82916.6	63	76
Athal-1	ROC2 rotamase cyclophilin 2	AT3G56070.1,AT3G56070.2	18920.7	1	2	2	2	7.65e-05	0.159	VVIEDCGELKNPSS	R	-	0.996	47.8	28.8	41	0	1	0	0	2	1546.74	871.093	49252.4	163	176
Athal-1	P-loop containing nucleoside triphosphate hydrolases superfamily protein	AT3G18600.1	63818	1	2	2	4	0.000153	0.0493	ALLVLIPEELQFIR	K	Y	0.983	30.4	25	30.4	0	3	0	0	2	1653.99	5756.57	221241	435	448
Athal-1	P-loop containing nucleoside triphosphate hydrolases superfamily protein	AT3G18600.1	63818	1	2	2	4	0.000153	0.0493	TLAFLIPAVELLFK	K	E	0.965	29.7	25	25.7	0	1	0	0	2	1574.96	7013.4	53263.1	140	153
Athal-1	Plastid-lipid associated protein PAP / fibrillin family protein	AT4G22240.1	33656.7	1	4	4	7	0.000268	0.174	AEIGDLITQLESK	R	N	0.985	44.2	29.4	42.5	0	3	0	0	2	1416.76	3226.72	236469	109	121
Athal-1	Plastid-lipid associated protein PAP / fibrillin family protein	AT4G22240.1	33656.7	1	4	4	7	0.000268	0.174	FAGPLGTNSISTNAK	R	F	0.993	42.2	29.7	35.9	0	1	0	0	2	1477.76	1425.65	35430.7	182	196
Athal-1	Plastid-lipid associated protein PAP / fibrillin family protein	AT4G22240.1	33656.7	1	4	4	7	0.000268	0.174	GLLTSVQDTASSVAR	R	T	0.997	61.3	29.3	56.2	0	2	0	0	2	1504.8	2233.78	123059	243	257
Athal-1	Plastid-lipid associated protein PAP / fibrillin family protein	AT4G22240.1	33656.7	1	4	4	7	0.000268	0.174	SLVDSLYGTDR	R	G	0.986	36.5	29.4	34.3	0	1	0	0	2	1225.61	1470.12	51951.8	89	99
Athal-1	DHS1 3-deoxy-D-arabino-heptulosonate 7-phosphate synthase 1	AT4G39980.1	57979.5	1	1	1	1	3.83e-05	0.019	AFDSILAEVR	R	A	0.991	47.2	30.2	37.4	0	1	0	0	2	1120.6	2589.01	86916.8	437	446
Athal-1	GRF4, 14-3-3PHI, GF14 PHI GF14 protein phi chain	AT1G35160.1,AT1G35160.2	30195.2	0.993	1	1	17	0.00065	0.3	DSTLIMQLLR	K	D	0.961	34.6	29.2	0	0	1	0	0	2	1189.66	3783.03	69924.5	225	234	AT5G10450.4,AT5G10450.3,AT5G38480.1,AT1G78300.1,AT3G02520.1,AT4G09000.1,AT4G09000.2,AT5G65430.3,AT5G65430.2,AT5G65430.1,AT1G22300.2,AT1G22300.1,AT5G10450.1,AT5G10450.2
Athal-1	GRF4, 14-3-3PHI, GF14 PHI GF14 protein phi chain	AT1G35160.1,AT1G35160.2	30195.2	0.993	1	1	17	0.00065	0.3	EEFVYLAK	R	L	0.989	37.1	28.4	34.5	0	1	0	0	2	998.519	1304.87	83397.9	12	19
Athal-1	GRF4, 14-3-3PHI, GF14 PHI GF14 protein phi chain	AT1G35160.1,AT1G35160.2	30195.2	0.993	1	1	17	0.00065	0.3	IISSIEQK	R	E	0.947	31.5	30.2	0	0	1	0	0	2	917.53	206.105	72372.4	71	78	AT1G78300.1,AT3G02520.1,AT4G09000.1,AT4G09000.2,AT1G22300.2,AT1G22300.1,AT5G38480.1
Athal-1	GRF4, 14-3-3PHI, GF14 PHI GF14 protein phi chain	AT1G35160.1,AT1G35160.2	30195.2	0.993	1	1	17	0.00065	0.3	IISSIEQKEESR	R	G	0.982	36.8	30	18	0	1	0	0	2	1418.75	109.911	26860.4	71	82	AT1G78300.1,AT3G02520.1,AT4G09000.1,AT4G09000.2
Athal-1	GRF4, 14-3-3PHI, GF14 PHI GF14 protein phi chain	AT1G35160.1,AT1G35160.2	30195.2	0.993	1	1	17	0.00065	0.3	LAEQAERYEEMVEFMEK	K	V	0.983	37.5	26.8	37.5	0	1	2	0	2	2131.97	2943.44	168560	20	36	AT1G78300.1,AT3G02520.1,AT4G09000.1,AT4G09000.2,AT5G38480.1
Athal-1	GRF4, 14-3-3PHI, GF14 PHI GF14 protein phi chain	AT1G35160.1,AT1G35160.2	30195.2	0.993	1	1	17	0.00065	0.3	NLLSVAYK	R	N	0.985	34.8	28.5	18.4	0	1	0	0	2	907.525	1365.12	55904	52	59	AT5G10450.4,AT5G10450.3,AT5G38480.1,AT1G78300.1,AT3G02520.1,AT4G09000.1,AT4G09000.2,AT5G65430.3,AT5G65430.2,AT5G65430.1,AT5G10450.1,AT5G10450.2
Athal-1	GRF4, 14-3-3PHI, GF14 PHI GF14 protein phi chain	AT1G35160.1,AT1G35160.2	30195.2	0.993	1	1	17	0.00065	0.3	NLLSVAYKNVIGAR	R	R	0.991	35.8	26	35.8	0	3	5	0	2	1517.88	2824.21	479195	52	65	AT1G78300.1,AT3G02520.1,AT4G09000.1,AT4G09000.2,AT5G38480.1
Athal-1	GRF4, 14-3-3PHI, GF14 PHI GF14 protein phi chain	AT1G35160.1,AT1G35160.2	30195.2	0.993	1	1	17	0.00065	0.3	QAFDEAIAELDTLGEESYKDSTLIMQLLR	K	D	0.971	30.5	25.7	30.5	0	0	0	1	2	3299.64	7248.11	61322	206	234	AT1G78300.1,AT4G09000.1,AT4G09000.2
Athal-1	SEC14 cytosolic factor family protein / phosphoglyceride transfer family protein	AT3G51670.1	0	0.909	1	1	1	3.83e-05	0	VASNQILSLFQDNYPELVATK	?	?	0.995	47.7	26.9	47.7	0	1	0	0	2	2350.23	4737.5	34446.9	0	0
Athal-1	PHI-1, EXL7 Phosphate-responsive 1 family protein	AT1G35140.1	33186.2	0.996	1	1	1	3.83e-05	0.0518	TAPLEAGSACTGVYGK	K	G	0.993	44.8	29.1	41.7	0	1	0	0	2	1581.76	804.81	49306.4	247	262
Athal-1	ATGH9B3, ATCEL3, CEL3 cellulase 3	AT1G71380.1	53276.1	1	8	11	30	0.00115	0.306	ASSGLSDGSAAHVDLTGGYYDAGDNVK	R	F	0.971	38.7	26.4	38.7	0	0	1	0	2	2627.19	1809.44	67954	54	80
Athal-1	ATGH9B3, ATCEL3, CEL3 cellulase 3	AT1G71380.1	53276.1	1	8	11	30	0.00115	0.306	ASSLPSHALR	R	S	0.975	35.1	28.7	26.9	0	0	1	0	2	1038.57	111.348	64525.5	405	414
Athal-1	ATGH9B3, ATCEL3, CEL3 cellulase 3	AT1G71380.1	53276.1	1	8	11	30	0.00115	0.306	DDYSHAEPATYINAAFVGPLAYFAAGR	R	S	0.975	37.1	26.7	37.1	0	0	3	0	2	2887.37	5502.92	257271	456	482
Athal-1	ATGH9B3, ATCEL3, CEL3 cellulase 3	AT1G71380.1	53276.1	1	8	11	30	0.00115	0.306	FNLPMAFTTTMLSWSALEYGK	K	R	0.997	62.5	27.6	62.5	0	1	1	0	2	2408.17	6321.78	125064	81	101
Athal-1	ATGH9B3, ATCEL3, CEL3 cellulase 3	AT1G71380.1	53276.1	1	8	11	30	0.00115	0.306	ILPDSPSSSTQYTQGGLMYK	K	L	0.997	58.5	28	54.1	0	4	3	0	2	2173.05	2031.14	524457	307	326
Athal-1	ATGH9B3, ATCEL3, CEL3 cellulase 3	AT1G71380.1	53276.1	1	8	11	30	0.00115	0.306	LYVGVGDPNVDHK	K	C	0.989	38.7	29.1	32	0	3	3	0	2	1412.72	874.782	377835	132	144
Athal-1	ATGH9B3, ATCEL3, CEL3 cellulase 3	AT1G71380.1	53276.1	1	8	11	30	0.00115	0.306	MGPELENAR	R	V	0.997	52.1	28.6	46.6	0	2	0	0	2	1016.48	284.982	113937	103	111
Athal-1	ATGH9B3, ATCEL3, CEL3 cellulase 3	AT1G71380.1	53276.1	1	8	11	30	0.00115	0.306	QVDYILGDNPIK	R	M	0.994	51.5	29.9	29.5	0	3	0	0	2	1374.73	2176.2	199094	375	386
Athal-1	ATGH9B3, ATCEL3, CEL3 cellulase 3	AT1G71380.1	53276.1	1	8	11	30	0.00115	0.306	SLLFFQGQR	K	S	0.982	34.1	28.2	16.4	0	5	0	0	2	1095.59	2369.79	394257	32	40
Athal-1	Protein of unknown function DUF2359, transmembrane	AT1G70770.1,AT1G70770.2	66865.8	1	5	5	8	0.000306	0.118	ALSGVSSVQFPWVK	R	M	0.997	60.1	28.5	56	0	2	0	0	2	1504.82	3439.36	110462	180	193
Athal-1	Protein of unknown function DUF2359, transmembrane	AT1G70770.1,AT1G70770.2	66865.8	1	5	5	8	0.000306	0.118	FEAIYPLLK	R	E	0.959	29.8	27.6	28.5	0	1	0	0	2	1093.63	2956.1	60218.1	403	411
Athal-1	Protein of unknown function DUF2359, transmembrane	AT1G70770.1,AT1G70770.2	66865.8	1	5	5	8	0.000306	0.118	IDPLNLEAFLVEASESYASQPEIQLMR	K	F	0.997	92.9	25.8	92.9	0	0	2	0	2	3063.53	6549.85	170745	146	172
Athal-1	Protein of unknown function DUF2359, transmembrane	AT1G70770.1,AT1G70770.2	66865.8	1	5	5	8	0.000306	0.118	LSSSPNDALTLNR	K	T	0.997	76.4	29.9	64.7	0	2	0	0	2	1387.72	976.502	90392.8	497	509
Athal-1	Protein of unknown function DUF2359, transmembrane	AT1G70770.1,AT1G70770.2	66865.8	1	5	5	8	0.000306	0.118	VSLPEAASKIDPLNLEAFLVEASESYASQPEIQLMR	K	F	0.956	28.3	25	28.3	0	0	1	0	2	3946.02	6661.64	31376.7	137	172
Athal-1	Ribosomal protein L7Ae/L30e/S12e/Gadd45 family protein	AT4G12600.1	13999.6	0.98	1	1	5	0.000191	0.406	AYPLADSQLSITILDLVQQATNYK	K	Q	0.997	78.7	25.4	78.7	0	1	3	0	2	2665.41	6520.64	261787	10	33	AT5G20160.1,AT5G20160.2
Athal-1	Ribosomal protein L7Ae/L30e/S12e/Gadd45 family protein	AT4G12600.1	13999.6	0.98	1	1	5	0.000191	0.406	GISEFIVMAADTEPLEILLHLPLLAEDK	R	N	0.963	29.7	25	29.7	0	0	1	0	2	3077.65	7466.4	78543.6	49	76
Athal-1	Eukaryotic aspartyl protease family protein	AT1G03220.1	45717.6	1	1	2	3	0.000115	0.0739	ALLLPVTK	K	D	0.977	28.3	25	14.3	0	1	0	0	2	854.571	1838.63	67290.3	30	37
Athal-1	Eukaryotic aspartyl protease family protein	AT1G03220.1	45717.6	1	1	2	3	0.000115	0.0739	ISSVNPYTVLESSIYNAFTSEFVK	K	Q	0.997	48.5	26.9	48.5	0	1	1	0	2	2695.35	6476.95	105357	288	311
Athal-1	Ribosomal protein L22p/L17e family protein	AT1G27400.1	19897.2	0.921	0	0	6	0.00023	0.108	SAQFVLDLLK	K	N	0.977	39.5	28.5	38.4	0	2	0	0	2	1133.66	3688.42	167601	88	97
Athal-1	Ribosomal protein L22p/L17e family protein	AT1G27400.1	19897.2	0.921	0	0	6	0.00023	0.108	YLEDVIAHK	R	Q	0.968	36.4	30.1	28.8	0	1	3	0	2	1087.58	761.451	241834	47	55
Athal-1	CYTC-2 cytochrome c-2	AT4G10040.1	12239.5	0.993	1	1	4	0.000153	0.0714	ADLIAYLK	R	E	0.99	44.9	27.9	19.2	0	4	0	0	2	906.53	2210.97	291336	101	108
Athal-1	LHCA4, CAB4 light-harvesting chlorophyll-protein complex I subunit A4	AT3G47470.1	27734.4	1	3	3	7	0.000268	0.211	GEVGYPGGIFNPLNFAPTQEAK	K	E	0.987	35.1	27.8	35.1	0	4	0	0	2	2306.15	4698.29	219654	181	202
Athal-1	LHCA4, CAB4 light-harvesting chlorophyll-protein complex I subunit A4	AT3G47470.1	27734.4	1	3	3	7	0.000268	0.211	IGIINVPEWYDAGK	K	E	0.963	37.4	29.5	37.4	0	1	0	0	2	1574.82	3492.52	53140.4	119	132
Athal-1	LHCA4, CAB4 light-harvesting chlorophyll-protein complex I subunit A4	AT3G47470.1	27734.4	1	3	3	7	0.000268	0.211	WAMLGVAGMLLPEVFTK	R	I	0.996	50	28	46.7	0	2	0	0	2	1862.99	6175.45	110714	102	118
Athal-1	Ribosomal protein S5 domain 2-like superfamily protein	AT3G04230.1	16587.2	1	2	2	10	0.000383	0.192	ALVAYYQK	K	Y	0.979	38.2	28.2	26.6	0	2	0	0	2	955.525	523.177	134179	91	98	AT2G09990.1
Athal-1	Ribosomal protein S5 domain 2-like superfamily protein	AT3G04230.1	16587.2	1	2	2	10	0.000383	0.192	FKIFEPVLLLGK	R	H	0.975	33.2	25	28.8	0	0	3	0	2	1403.87	4634.05	148437	49	60
Athal-1	Ribosomal protein S5 domain 2-like superfamily protein	AT3G04230.1	16587.2	1	2	2	10	0.000383	0.192	IFEPVLLLGK	K	H	0.951	23.4	25	20.4	0	2	0	0	2	1128.7	3831.15	150450	51	60
Athal-1	Ribosomal protein S5 domain 2-like superfamily protein	AT3G04230.1	16587.2	1	2	2	10	0.000383	0.192	TLLVADPR	R	R	0.99	42.1	27.5	28.8	0	3	0	0	2	884.52	800.721	220558	118	125	AT2G09990.1
Athal-1	ATMIN7, BEN1 HOPM interactor 7	AT3G43300.1,AT3G43300.2	195060	0.891	1	1	1	3.83e-05	0.0114	ILSLELLQGMLEGVSHSFTK	R	N	0.948	28.9	26.9	28.9	0	0	1	0	2	2202.18	6340.14	80121	363	382
Athal-1	ATIMD2, IMD2 isopropylmalate dehydrogenase 2	AT1G80560.1	43371.6	1	1	1	13	0.000497	0.123	ANPLATILSAAMLLK	K	Y	0.997	86.3	25	84.1	0	7	2	0	2	1526.9	6505.81	431431	333	347	AT1G31180.1
Athal-1	ATIMD2, IMD2 isopropylmalate dehydrogenase 2	AT1G80560.1	43371.6	1	1	1	13	0.000497	0.123	ELTGGIYFGEPR	R	G	0.997	50.3	29.6	41.4	0	2	0	0	2	1338.67	2002.9	106971	175	186	AT1G31180.1
Athal-1	ATIMD2, IMD2 isopropylmalate dehydrogenase 2	AT1G80560.1	43371.6	1	1	1	13	0.000497	0.123	EMGEEVLK	K	S	0.974	38.9	30.6	15.8	0	1	0	0	2	934.455	393.583	69009	388	395	AT1G31180.1
Athal-1	ATIMD2, IMD2 isopropylmalate dehydrogenase 2	AT1G80560.1	43371.6	1	1	1	13	0.000497	0.123	RIEDAVLVALNNGFR	K	T	0.96	34.6	27.6	29.1	0	0	1	0	2	1686.93	3403.58	93878.1	358	372
Athal-1	ATSCP2, SCP2 sterol carrier protein 2	AT5G42890.1	13568.6	0.995	1	1	1	3.83e-05	0.0976	IGLVYQINIAPK	K	K	0.964	27	25.4	19.4	0	1	0	0	2	1328.79	3000.5	53413.5	31	42
Athal-1	GRF3, RCI1 general regulatory factor 3	AT5G38480.1	28607.4	1	5	6	32	0.00122	0.545	DSTLIMQLLR	K	D	0.961	34.6	29.2	0	0	1	0	0	2	1189.66	3783.03	69924.5	218	227	AT5G10450.4,AT5G10450.3,AT1G78300.1,AT1G35160.1,AT3G02520.1,AT4G09000.1,AT4G09000.2,AT1G35160.2,AT5G65430.3,AT5G65430.2,AT5G65430.1,AT1G22300.2,AT1G22300.1,AT5G10450.1,AT5G10450.2
Athal-1	GRF3, RCI1 general regulatory factor 3	AT5G38480.1	28607.4	1	5	6	32	0.00122	0.545	EAAESTLVAYK	K	S	0.995	58.1	29.7	53.2	0	3	0	0	2	1181.6	616.565	177230	145	155	AT3G02520.1
Athal-1	GRF3, RCI1 general regulatory factor 3	AT5G38480.1	28607.4	1	5	6	32	0.00122	0.545	EENVYMAK	R	L	0.99	49.3	28	42.9	0	2	0	0	2	983.45	117.085	120953	5	12
Athal-1	GRF3, RCI1 general regulatory factor 3	AT5G38480.1	28607.4	1	5	6	32	0.00122	0.545	ICDGILNVLEAHLIPSASPAESK	K	V	0.95	31	26.8	31	0	0	1	0	2	2434.26	5090.21	57658.4	98	120
Athal-1	GRF3, RCI1 general regulatory factor 3	AT5G38480.1	28607.4	1	5	6	32	0.00122	0.545	IISSIEQK	R	E	0.947	31.5	30.2	0	0	1	0	0	2	917.53	206.105	72372.4	64	71	AT1G78300.1,AT1G35160.1,AT3G02520.1,AT4G09000.1,AT4G09000.2,AT1G35160.2,AT1G22300.2,AT1G22300.1
Athal-1	GRF3, RCI1 general regulatory factor 3	AT5G38480.1	28607.4	1	5	6	32	0.00122	0.545	LAEQAERYEEMVEFMEK	K	V	0.983	37.5	26.8	37.5	0	1	2	0	2	2131.97	2943.44	168560	13	29	AT1G78300.1,AT1G35160.1,AT3G02520.1,AT4G09000.1,AT4G09000.2,AT1G35160.2
Athal-1	GRF3, RCI1 general regulatory factor 3	AT5G38480.1	28607.4	1	5	6	32	0.00122	0.545	NLLSVAYK	R	N	0.985	34.8	28.5	18.4	0	1	0	0	2	907.525	1365.12	55904	45	52	AT5G10450.4,AT5G10450.3,AT1G78300.1,AT1G35160.1,AT3G02520.1,AT4G09000.1,AT4G09000.2,AT1G35160.2,AT5G65430.3,AT5G65430.2,AT5G65430.1,AT5G10450.1,AT5G10450.2
Athal-1	GRF3, RCI1 general regulatory factor 3	AT5G38480.1	28607.4	1	5	6	32	0.00122	0.545	NLLSVAYKNVIGAR	R	R	0.991	35.8	26	35.8	0	3	5	0	2	1517.88	2824.21	479195	45	58	AT1G78300.1,AT1G35160.1,AT3G02520.1,AT4G09000.1,AT4G09000.2,AT1G35160.2
Athal-1	GRF3, RCI1 general regulatory factor 3	AT5G38480.1	28607.4	1	5	6	32	0.00122	0.545	QAFDDAIAELDTLGEESYKDSTLIMQLLR	K	D	0.955	31.5	25.7	31.5	0	0	1	0	2	3285.62	7144.16	84900.7	199	227
Athal-1	GRF3, RCI1 general regulatory factor 3	AT5G38480.1	28607.4	1	5	6	32	0.00122	0.545	SASDIATAELAPTHPIR	K	L	0.997	53.9	28.5	52.7	0	3	4	0	2	1749.91	1574.49	427082	156	172
Athal-1	GRF3, RCI1 general regulatory factor 3	AT5G38480.1	28607.4	1	5	6	32	0.00122	0.545	TVDVEELSVEER	K	N	0.997	50.8	29.7	41.7	0	4	0	0	2	1404.69	1360.03	224779	33	44
Athal-1	FAD-binding Berberine family protein	AT4G20830.1,AT4G20830.2	63560	1	3	4	7	0.000268	0.0947	ADEVVALLSK	R	E	0.969	43.4	30	38.1	0	1	0	0	2	1044.59	1903.09	67131.5	321	330
Athal-1	FAD-binding Berberine family protein	AT4G20830.1,AT4G20830.2	63560	1	3	4	7	0.000268	0.0947	ASVVALFLGR	R	A	0.988	39.3	27.4	27.4	0	2	0	0	2	1032.62	3414.64	100769	311	320
Athal-1	FAD-binding Berberine family protein	AT4G20830.1,AT4G20830.2	63560	1	3	4	7	0.000268	0.0947	IGLVFNPYGGK	K	M	0.975	40.8	29.7	0	0	2	0	0	2	1164.64	2431.44	127966	408	418
Athal-1	FAD-binding Berberine family protein	AT4G20830.1,AT4G20830.2	63560	1	3	4	7	0.000268	0.0947	SPQSQITDNVFSQTNPAFSSVLR	K	A	0.997	50.6	27.1	50.6	0	1	1	0	2	2523.25	3738.23	111659	49	71
Athal-1	VHA-A3 vacuolar proton ATPase A3	AT4G39080.1	92836.8	1	2	2	6	0.00023	0.0329	AAVDSNSQVGSIFQVLR	R	T	0.997	71.6	28.4	69.5	0	1	0	0	2	1790.94	3494	51708	363	379
Athal-1	VHA-A3 vacuolar proton ATPase A3	AT4G39080.1	92836.8	1	2	2	6	0.00023	0.0329	LGFLTGLVPR	K	E	0.997	50.5	27.3	44.8	0	5	0	0	2	1072.65	3487.3	300914	191	200
Athal-1	Protein of unknown function, DUF642	AT2G41800.1	40370.8	0.999	1	1	1	3.83e-05	0.0324	LGNLGTISQNVR	R	V	0.993	42.1	28.5	37.2	0	1	0	0	2	1271.71	1217.19	49944.6	93	104
Athal-1	Ribosomal protein S19e family protein	AT5G61170.1	15697.7	1	2	2	9	0.000344	0.203	ELAPYDPDWYYIR	K	A	0.954	27.5	28.1	27.5	0	1	0	0	2	1700.8	3168.88	77150.2	45	57	AT3G02080.1
Athal-1	Ribosomal protein S19e family protein	AT5G61170.1	15697.7	1	2	2	9	0.000344	0.203	IELPLWTDIVK	K	T	0.99	35.3	26.2	29.4	0	4	0	0	2	1326.77	4693.54	267669	29	39
Athal-1	Ribosomal protein S19e family protein	AT5G61170.1	15697.7	1	2	2	9	0.000344	0.203	LKELAPYDPDWYYIR	K	A	0.972	34	28.5	34	0	0	2	0	2	1941.97	3098.98	162187	43	57	AT3G02080.1
Athal-1	Ribosomal protein S19e family protein	AT5G61170.1	15697.7	1	2	2	9	0.000344	0.203	SGKIELPLWTDIVK	R	T	0.968	32.9	25.7	32.9	0	0	2	0	2	1598.92	4200.52	124605	26	39
Athal-1	Class II aminoacyl-tRNA and biotin synthetases superfamily protein	AT4G31180.1,AT4G31180.2	62918.2	1	2	2	5	0.000191	0.086	EWTDVSDLVEEMLESEVLIR	K	G	0.961	28.1	27.6	27.7	0	1	0	0	2	2392.16	6582.6	29982.3	94	113
Athal-1	Class II aminoacyl-tRNA and biotin synthetases superfamily protein	AT4G31180.1,AT4G31180.2	62918.2	1	2	2	5	0.000191	0.086	LGQLVLEK	K	Y	0.956	30.5	27.4	11.8	0	1	0	0	2	899.556	1048.5	61520.8	433	440
Athal-1	Class II aminoacyl-tRNA and biotin synthetases superfamily protein	AT4G31180.1,AT4G31180.2	62918.2	1	2	2	5	0.000191	0.086	LTFEEGVQMLK	R	E	0.951	35.6	29.9	20.9	0	1	0	0	2	1294.67	2662.06	66159.5	403	413
Athal-1	Class II aminoacyl-tRNA and biotin synthetases superfamily protein	AT4G31180.1,AT4G31180.2	62918.2	1	2	2	5	0.000191	0.086	VFEVGPVFR	R	A	0.961	34.9	30	24.8	0	2	0	0	2	1049.58	2396.6	143236	322	330
Athal-1	Ribosomal L29 family protein	AT3G55170.1,AT3G55170.2	14177.9	0.998	1	1	2	7.65e-05	0.0976	SIAQVLTVSSQK	K	Q	0.992	49.8	29	35.6	0	2	0	0	2	1260.72	1475.92	100389	53	64
Athal-1	RPS15A ribosomal protein S15A	AT1G07770.1,AT1G07770.2,AT5G59850.1	14804.6	0.999	1	1	5	0.000191	0.177	FDVGVKEIEGWTAR	R	L	0.982	52.7	29.1	48.6	0	0	2	0	2	1606.82	2682.41	188842	79	92	AT3G46040.1
Athal-1	RPS15A ribosomal protein S15A	AT1G07770.1,AT1G07770.2,AT5G59850.1	14804.6	0.999	1	1	5	0.000191	0.177	ISVLNDALK	R	S	0.983	34.5	29.2	23.3	0	3	0	0	2	972.572	1540.96	190564	4	12
Athal-1	CDC48, ATCDC48, CDC48A cell division cycle 48	AT3G09840.1	89396	1	3	3	44	0.00168	0.319	AIANECQANFISVK	K	G	0.995	52.6	29.4	44.7	0	1	0	0	2	1564.78	1552.59	41215.2	533	546
Athal-1	CDC48, ATCDC48, CDC48A cell division cycle 48	AT3G09840.1	89396	1	3	3	44	0.00168	0.319	DFSTAILER	K	K	0.99	46.1	30.1	38.5	0	2	0	0	2	1051.54	1744.69	166249	15	23
Athal-1	CDC48, ATCDC48, CDC48A cell division cycle 48	AT3G09840.1	89396	1	3	3	44	0.00168	0.319	ELVELPLR	R	H	0.99	36.5	25.2	27.9	0	4	0	0	2	968.578	2356.58	278530	221	228
Athal-1	CDC48, ATCDC48, CDC48A cell division cycle 48	AT3G09840.1	89396	1	3	3	44	0.00168	0.319	ETVVEVPNVSWNDIGGLENVK	R	R	0.97	30.4	27.5	30.4	0	1	0	0	2	2298.16	3994.96	38963.1	469	489
Athal-1	CDC48, ATCDC48, CDC48A cell division cycle 48	AT3G09840.1	89396	1	3	3	44	0.00168	0.319	GILLYGPPGSGK	K	T	0.985	46.9	30	38.1	0	4	0	0	2	1158.65	1746.73	281458	243	254
Athal-1	CDC48, ATCDC48, CDC48A cell division cycle 48	AT3G09840.1	89396	1	3	3	44	0.00168	0.319	GILLYGPPGSGKTLIAR	K	A	0.953	27.7	25	27	0	0	1	0	2	1713.01	2664.02	112268	243	259
Athal-1	CDC48, ATCDC48, CDC48A cell division cycle 48	AT3G09840.1	89396	1	3	3	44	0.00168	0.319	GVLFYGPPGCGK	K	T	0.965	34.4	30.2	34.4	0	1	0	0	2	1251.62	1667.2	104477	516	527
Athal-1	CDC48, ATCDC48, CDC48A cell division cycle 48	AT3G09840.1	89396	1	3	3	44	0.00168	0.319	IVSQLLTLMDGLK	R	S	0.997	73.2	26.9	70.6	0	7	1	0	2	1430.83	4712.47	507665	327	339
Athal-1	CDC48, ATCDC48, CDC48A cell division cycle 48	AT3G09840.1	89396	1	3	3	44	0.00168	0.319	LAEDVDLER	K	I	0.996	51.1	30.1	38	0	2	0	0	2	1059.53	583.667	106837	393	401
Athal-1	CDC48, ATCDC48, CDC48A cell division cycle 48	AT3G09840.1	89396	1	3	3	44	0.00168	0.319	LDQLIYIPLPDEDSR	R	L	0.98	36	28.8	34.7	0	2	0	0	2	1786.92	3870.18	119724	643	657
Athal-1	CDC48, ATCDC48, CDC48A cell division cycle 48	AT3G09840.1	89396	1	3	3	44	0.00168	0.319	LGDVISVHQCPDVK	R	Y	0.99	39.4	29	36.4	0	1	0	0	2	1566.79	1099.71	27928.5	100	113
Athal-1	CDC48, ATCDC48, CDC48A cell division cycle 48	AT3G09840.1	89396	1	3	3	44	0.00168	0.319	LVVDEAINDDNSVVSLHPATMEK	R	L	0.983	39.4	27.3	39.4	0	0	3	0	2	2496.23	2731.28	297472	30	52
Athal-1	CDC48, ATCDC48, CDC48A cell division cycle 48	AT3G09840.1	89396	1	3	3	44	0.00168	0.319	MDVIDLEDDSIDAEILNSMAVTNEHFHTALGNSNPSALR	K	E	0.952	28	25	28	0	0	0	1	2	4254.99	5504.04	90172.4	430	468
Athal-1	CDC48, ATCDC48, CDC48A cell division cycle 48	AT3G09840.1	89396	1	3	3	44	0.00168	0.319	NAPSIIFIDEIDSIAPK	K	R	0.996	58.7	27.5	58.7	0	0	1	0	2	1842.98	4961.95	61747.1	299	315
Athal-1	CDC48, ATCDC48, CDC48A cell division cycle 48	AT3G09840.1	89396	1	3	3	44	0.00168	0.319	NAPSIIFIDEIDSIAPKR	K	E	0.965	34.8	26.2	34.8	0	0	1	0	2	1999.09	4512.14	82805.8	299	316
Athal-1	CDC48, ATCDC48, CDC48A cell division cycle 48	AT3G09840.1	89396	1	3	3	44	0.00168	0.319	QSAPCVLFFDELDSIATQR	R	G	0.997	80	28.2	80	0	3	3	0	2	2197.06	5267.02	382138	571	589
Athal-1	CDC48, ATCDC48, CDC48A cell division cycle 48	AT3G09840.1	89396	1	3	3	44	0.00168	0.319	VLNQLLTEMDGMNAK	R	K	0.997	76.1	29.3	70	0	4	0	0	2	1676.83	3008.44	269786	604	618
Athal-1	CDC48, ATCDC48, CDC48A cell division cycle 48	AT3G09840.1	89396	1	3	3	44	0.00168	0.319	YQAFAQTLQQSR	K	G	0.992	43.4	29	40.4	0	1	0	0	2	1440.72	942.832	57740.7	759	770
Athal-1	ATPMEPCRA, PMEPCRA methylesterase PCR A	AT1G11580.1	61688.6	1	4	4	7	0.000268	0.0916	EAEQFTVAK	K	L	0.994	46.4	30.7	36.4	0	1	0	0	2	1022.52	258.808	62529.6	530	538
Athal-1	ATPMEPCRA, PMEPCRA methylesterase PCR A	AT1G11580.1	61688.6	1	4	4	7	0.000268	0.0916	EDQNQNTAISIQK	R	C	0.997	61.3	29.2	54	0	1	0	0	2	1488.73	227.059	57934.1	429	441
Athal-1	ATPMEPCRA, PMEPCRA methylesterase PCR A	AT1G11580.1	61688.6	1	4	4	7	0.000268	0.0916	LIQGGLWLKPTGVTFQEWL	K	-	0.981	32.1	26	32.1	0	3	0	0	2	2186.2	5575.54	179411	539	557
Athal-1	ATPMEPCRA, PMEPCRA methylesterase PCR A	AT1G11580.1	61688.6	1	4	4	7	0.000268	0.0916	VSADQTVINR	R	C	0.975	62.8	30.2	53.5	0	2	0	0	2	1102.59	170.631	107496	357	366
Athal-1	ATCYS1, CYS1 cystatin-1	AT5G12140.1	11255.2	0.95	1	1	2	7.65e-05	0.158	DIDANANDLQVESLAR	R	F	0.997	84	28.7	84	0	2	0	0	2	1743.85	1992.73	108597	15	30
Athal-1	AL2 alfin-like 2	AT3G11200.1,AT3G11200.2	27832.5	0.928	1	2	4	0.000153	0.0732	LFSLINDLPTLFDVVTGR	R	K	0.996	49.7	26.5	47.6	0	2	2	0	2	2020.11	6852.27	160926	122	139
Athal-1	L-Aspartase-like family protein	AT5G10920.1	57514	0.999	1	1	2	7.65e-05	0.0368	AQPVLLPHVLLTFVEQLER	R	D	0.997	53.6	25	53.6	0	0	2	0	2	2202.26	6617.34	162628	216	234
Athal-1	unknown protein; BEST Arabidopsis thaliana protein match is: unknown protein (TAIR:AT1G15780.1); Has 170 Blast hits to 94 proteins in 14 species: Archae - 0; Bacteria - 0; Metazoa - 0; Fungi - 0; Plants - 170; Viruses - 0; Other Eukaryotes - 0 (source: NCBI BLink).	AT1G15790.1,AT1G15790.2	20323.8	1	1	2	2	7.65e-05	0.123	IAVSLEELIFNSAINQEDYLGK	R	I	0.996	46.2	27.3	46.2	0	1	1	0	2	2466.28	5478.96	126963	150	171
Athal-1	S-adenosyl-L-methionine-dependent methyltransferases superfamily protein	AT1G04430.1,AT1G04430.2	70510	0.999	1	1	1	3.83e-05	0.0241	TYDLLHAWSIFSDIK	R	S	0.958	33.2	28.4	33.2	0	0	1	0	2	1808.92	5246.62	64380.4	521	535
Athal-1	MUM4, RHM2, ATRHM2, ATMUM4 NAD-dependent epimerase/dehydratase family protein	AT1G53500.1	75227.8	0.993	0	0	8	0.000306	0.063	AMVEELLR	K	E	0.983	46.6	31.4	17.3	0	2	0	0	2	960.518	1695.79	130976	519	526	AT3G14790.1
Athal-1	MUM4, RHM2, ATRHM2, ATMUM4 NAD-dependent epimerase/dehydratase family protein	AT1G53500.1	75227.8	0.993	0	0	8	0.000306	0.063	TGWLGGLLGK	K	L	0.993	44.3	29.1	0	0	5	0	0	2	1001.58	2996.47	251082	391	400	AT1G78570.1,AT1G63000.1,AT3G14790.1
Athal-1	MUM4, RHM2, ATRHM2, ATMUM4 NAD-dependent epimerase/dehydratase family protein	AT1G53500.1	75227.8	0.993	0	0	8	0.000306	0.063	TMDWYTQNPEWWGDVSGALLPHPR	K	M	0.979	49	26.3	49	0	0	1	0	2	2856.32	4960.31	86666	317	340	AT1G78570.1
Athal-1	PRXIIF, ATPRXIIF peroxiredoxin IIF	AT3G06050.1	21446.1	1	3	3	8	0.000306	0.224	FSTTPLSDIFK	K	G	0.993	41.1	28.5	30.4	0	3	0	0	2	1255.66	3321.15	186603	62	72
Athal-1	PRXIIF, ATPRXIIF peroxiredoxin IIF	AT3G06050.1	21446.1	1	3	3	8	0.000306	0.224	LAEGTDITSAAPGVSLQK	K	A	0.997	67	28.6	65.4	0	2	0	0	2	1757.93	1784.63	88670	33	50
Athal-1	PRXIIF, ATPRXIIF peroxiredoxin IIF	AT3G06050.1	21446.1	1	3	3	8	0.000306	0.224	SLGLDKDLSAALLGPR	K	S	0.991	47.2	26.4	36.5	0	0	3	0	2	1625.92	3200.92	200022	149	164
Athal-1	GAMMA CAL2 gamma carbonic anhydrase-like 2	AT3G48680.1	27956.4	0.787	0	0	2	7.65e-05	0.0469	TLTNEETLEIPK	R	L	0.989	45.7	29.6	40	0	2	0	0	2	1387.73	1616.08	119063	208	219	AT5G63510.2,AT5G63510.1
Athal-1	CLPR2, NCLPP2, CLP2 CLP protease proteolytic subunit 2	AT1G12410.1	31210.1	0.999	1	1	1	3.83e-05	0.108	VIFIGQNIDEEFSNQILATMLYLDTLDDSR	R	R	0.992	50.3	25.3	50.3	0	0	1	0	2	3473.71	7178.36	28619.7	99	128
Athal-1	Mov34/MPN/PAD-1 family protein	AT5G23540.1	34353	1	5	6	8	0.000306	0.234	AGVPMEVMGLMLGEFVDEYTVR	R	V	0.967	29	27.5	29	0	1	1	0	2	2443.17	6728.94	76944.9	46	67
Athal-1	Mov34/MPN/PAD-1 family protein	AT5G23540.1	34353	1	5	6	8	0.000306	0.234	AVAVVVDPIQSVK	R	G	0.98	39.4	25.1	34.7	0	3	0	0	2	1324.78	2342.98	186039	139	151
Athal-1	Mov34/MPN/PAD-1 family protein	AT5G23540.1	34353	1	5	6	8	0.000306	0.234	LAIVNVGR	K	Q	0.951	29.5	26.2	13.9	0	1	0	0	2	841.525	1043.51	67066.9	269	276
Athal-1	Mov34/MPN/PAD-1 family protein	AT5G23540.1	34353	1	5	6	8	0.000306	0.234	SINPQTIMLGQEPR	R	Q	0.973	39.5	28.6	39	0	1	0	0	2	1583.82	2236.64	95146.2	161	174
Athal-1	Mov34/MPN/PAD-1 family protein	AT5G23540.1	34353	1	5	6	8	0.000306	0.234	TNEQTVQEMLSLAAK	K	Y	0.997	66.8	29.2	66.8	0	1	0	0	2	1662.84	2954.58	55879.9	239	253
Athal-1	ATHM2 Thioredoxin superfamily protein	AT4G03520.1	20312.8	0.997	1	1	1	3.83e-05	0.086	MIDPLVNDLAQHYTGK	K	I	0.966	34.5	28.9	34.5	0	0	1	0	2	1814.91	2811.61	84898.2	115	130
Athal-1	UPP, PYRR uracil phosphoribosyltransferase	AT3G53900.1,AT3G53900.2	25162	0.991	1	1	1	3.83e-05	0.0519	MLVFVPPHPLIK	R	H	0.973	34.8	25	34.8	0	0	1	0	2	1390.83	3436.62	60659.8	14	25
Athal-1	Aldolase superfamily protein	AT2G36460.1	38387.4	1	3	3	45	0.00172	0.405	ALSDHHVLLEGTLLKPNMVTPGSESAK	K	V	0.976	33	25	33	0	0	0	2	2	2844.49	2752.87	190457	211	237
Athal-1	Aldolase superfamily protein	AT2G36460.1	38387.4	1	3	3	45	0.00172	0.405	FADELIANAAYIGTPGK	K	G	0.997	68.4	29	68.4	0	6	0	0	2	1750.9	2978.72	424090	8	24	AT3G52930.1
Athal-1	Aldolase superfamily protein	AT2G36460.1	38387.4	1	3	3	45	0.00172	0.405	GILAADESTGTIGK	K	R	0.997	68.1	30	65.4	0	3	0	0	2	1332.7	1007.41	176978	25	38	AT3G52930.1
Athal-1	Aldolase superfamily protein	AT2G36460.1	38387.4	1	3	3	45	0.00172	0.405	GILAADESTGTIGKR	K	L	0.995	44.3	29	38.7	0	2	0	0	2	1488.8	749.635	84236	25	39	AT3G52930.1
Athal-1	Aldolase superfamily protein	AT2G36460.1	38387.4	1	3	3	45	0.00172	0.405	KPWSLSFSFGR	K	A	0.972	37.5	29.1	33.6	0	0	2	0	2	1311.68	2835.05	121616	288	298	AT3G52930.1
Athal-1	Aldolase superfamily protein	AT2G36460.1	38387.4	1	3	3	45	0.00172	0.405	SSDGTPFVDMLK	K	S	0.993	48.5	29	38.5	0	2	0	0	2	1296.61	2548.19	116756	83	94
Athal-1	Aldolase superfamily protein	AT2G36460.1	38387.4	1	3	3	45	0.00172	0.405	TVPAAVPAIVFLSGGQSEEEATR	R	N	0.997	52.2	27.1	52.2	0	9	11	0	2	2329.2	4100.51	1520680	254	276	AT3G52930.1
Athal-1	Aldolase superfamily protein	AT2G36460.1	38387.4	1	3	3	45	0.00172	0.405	VAPEVIAEHTVR	K	A	0.945	30.3	28.8	30.3	0	1	0	0	2	1320.73	878.429	55325.6	238	249
Athal-1	Aldolase superfamily protein	AT2G36460.1	38387.4	1	3	3	45	0.00172	0.405	YAVICQENGLVPIVEPEILVDGSHDIQK	R	C	0.991	43.8	25.1	43.8	0	0	6	1	2	3135.6	4638.69	690740	169	196	AT3G52930.1
Athal-1	PYRB PYRIMIDINE B	AT3G20330.1	43168.5	1	1	1	1	3.83e-05	0.0308	LGGEVLTTENAR	R	E	0.99	47.2	30.1	34.4	0	1	0	0	2	1259.66	569.508	68926.2	148	159
Athal-1	ATDCI1, DCI1 delta(3,5),delta(2,4)-dienoyl-CoA isomerase 1	AT5G43280.1	29921.6	1	1	1	1	3.83e-05	0.0647	LPSIVGYANAMELALTAR	R	R	0.975	41.8	28.2	37.1	0	1	0	0	2	1890.02	5138.95	49575	166	183
Athal-1	HSP81-1, ATHS83, HSP81.1, HSP83, ATHSP90.1, AtHsp90-1, HSP90.1 heat shock protein 90.1	AT5G52640.1	81183.7	0.634	0	0	10	0.000383	0.0752	ADLVNNLGTIAR	K	S	0.997	59	28.8	48.8	0	5	0	0	2	1256.7	1873.21	311320	93	104	AT5G56000.1,AT5G56030.1
Athal-1	HSP81-1, ATHS83, HSP81.1, HSP83, ATHSP90.1, AtHsp90-1, HSP90.1 heat shock protein 90.1	AT5G52640.1	81183.7	0.634	0	0	10	0.000383	0.0752	ELISNSSDALDK	R	I	0.997	66.5	30.2	56	0	2	0	0	2	1291.64	630.077	117396	39	50	AT5G56000.1,AT5G56030.1
Athal-1	HSP81-1, ATHS83, HSP81.1, HSP83, ATHSP90.1, AtHsp90-1, HSP90.1 heat shock protein 90.1	AT5G52640.1	81183.7	0.634	0	0	10	0.000383	0.0752	ELISNSSDALDKIR	R	F	0.997	61.2	29.2	42	0	2	1	0	2	1560.82	1522.09	144534	39	52	AT5G56000.1,AT5G56030.1
Athal-1	HSP81-1, ATHS83, HSP81.1, HSP83, ATHSP90.1, AtHsp90-1, HSP90.1 heat shock protein 90.1	AT5G52640.1	81183.7	0.634	0	0	10	0.000383	0.0752	VVVSDRIVDSPCCLVTGEYGWTANMER	K	I	0.981	38.3	25.5	0	0	0	1	0	2	3113.45	3537.17	41167.4	564	590
Athal-1	MVD1, ATMVD1 mevalonate diphosphate decarboxylase 1	AT2G38700.1	45586.5	1	2	2	3	0.000115	0.0922	LMNVNEDPSQLSAIAR	K	Q	0.997	73.7	29.2	73.4	0	2	0	0	2	1757.89	2286.64	101751	143	158
Athal-1	MVD1, ATMVD1 mevalonate diphosphate decarboxylase 1	AT2G38700.1	45586.5	1	2	2	3	0.000115	0.0922	SAGTPEIAYTFDAGPNAVMIAR	R	N	0.966	47.2	27.9	47.2	0	1	0	0	2	2252.1	3530.08	29490.7	299	320
Athal-1	S-adenosyl-L-methionine-dependent methyltransferases superfamily protein	AT2G41380.1	30557.9	1	2	2	5	0.000191	0.0632	LFEYIASK	K	T	0.973	30.2	28	28.1	0	2	0	0	2	970.524	1268.32	150686	23	30
Athal-1	S-adenosyl-L-methionine-dependent methyltransferases superfamily protein	AT2G41380.1	30557.9	1	2	2	5	0.000191	0.0632	YPIYLLIGR	R	V	0.991	38.5	26.1	24.6	0	3	0	0	2	1107.66	3267.5	194301	255	263
Athal-1	NAP1;1, ATNAP1;1 nucleosome assembly protein1;1	AT4G26110.1,AT4G26110.2	42998.7	0.994	0	0	2	7.65e-05	0.0511	AGLVNALK	R	N	0.989	37.6	28.1	19.9	0	1	0	0	2	785.488	722.715	57324.2	23	30	AT2G19480.3,AT2G19480.2,AT2G19480.1
Athal-1	NAP1;1, ATNAP1;1 nucleosome assembly protein1;1	AT4G26110.1,AT4G26110.2	42998.7	0.994	0	0	2	7.65e-05	0.0511	GVPSFWLTALK	K	N	0.953	30.3	29	26.6	0	1	0	0	2	1218.69	3945.28	68060.5	126	136
Athal-1	ATTIL, TIL temperature-induced lipocalin	AT5G58070.1	21434.8	1	2	2	2	7.65e-05	0.108	AVEEGYDISK	K	L	0.993	47.5	29.4	35	0	1	0	0	2	1110.53	200.386	67573.3	145	154
Athal-1	ATTIL, TIL temperature-induced lipocalin	AT5G58070.1	21434.8	1	2	2	2	7.65e-05	0.108	WYEIASFPSR	R	F	0.95	26.8	28.5	23.8	0	1	0	0	2	1255.61	2335.06	68959.5	22	31
Athal-1	Small nuclear ribonucleoprotein family protein	AT2G03870.1,AT2G03870.2	10773.2	0.761	1	1	1	3.83e-05	0.182	GYDQLLNLVLDEAVEFVR	K	D	0.984	38.7	28	37.9	0	1	0	0	2	2093.09	7119.89	29269.7	35	52
Athal-1	NAD(P)-binding Rossmann-fold superfamily protein	AT2G39080.1	38211.1	0.994	1	1	1	3.83e-05	0.0313	VVLECGGTVLR	K	L	0.973	32	30.2	24.5	0	1	0	0	2	1202.66	1259.4	94985.3	220	230
Athal-1	ACT8 actin 8	AT1G49240.1,AT3G18780.1,AT3G18780.2	41863.5	1	2	3	17	0.00065	0.252	AGFAGDDAPR	K	A	0.994	42.3	29.2	25.2	0	2	0	0	2	976.448	109.271	175597	21	30	AT3G53750.1,AT2G37620.1,AT5G09810.1,AT2G37620.2
Athal-1	ACT8 actin 8	AT1G49240.1,AT3G18780.1,AT3G18780.2	41863.5	1	2	3	17	0.00065	0.252	EITALAPSSMK	K	I	0.973	34.5	30.7	24.1	0	3	0	0	2	1147.6	1116.35	233954	318	328	AT3G53750.1,AT2G37620.1,AT5G09810.1,AT2G37620.2
Athal-1	ACT8 actin 8	AT1G49240.1,AT3G18780.1,AT3G18780.2	41863.5	1	2	3	17	0.00065	0.252	GYMFTTTAER	R	E	0.995	44.3	28.3	44.3	0	2	0	0	2	1176.54	838.787	121574	199	208	AT5G09810.1
Athal-1	ACT8 actin 8	AT1G49240.1,AT3G18780.1,AT3G18780.2	41863.5	1	2	3	17	0.00065	0.252	IAPEEHPVLLTEAPLNPK	R	A	0.963	29.3	26.2	15.6	0	1	3	0	2	1968.08	2477.02	322246	98	115
Athal-1	ACT8 actin 8	AT1G49240.1,AT3G18780.1,AT3G18780.2	41863.5	1	2	3	17	0.00065	0.252	NYELPDGQVITIGAER	K	F	0.997	77.2	28.6	68.9	0	3	2	0	2	1774.9	2693.18	377246	241	256	AT5G09810.1
Athal-1	ACT8 actin 8	AT1G49240.1,AT3G18780.1,AT3G18780.2	41863.5	1	2	3	17	0.00065	0.252	TTGIVLDSGDGVSHTVPIYEGFSLPHAILR	R	L	0.952	26.6	25.1	0.96	0	0	0	1	2	3151.64	4250.43	107907	150	179
Athal-1	ATPPC1, PEPC1, ATPEPC1, PPC1 phosphoenolpyruvate carboxylase 1	AT1G53310.1,AT1G53310.2,AT1G53310.3	110290	1	2	2	8	0.000306	0.0403	AIPWIFAWTQTR	R	F	0.983	40.5	29	40.5	0	3	0	0	2	1489.8	4995.11	232606	770	781
Athal-1	ATPPC1, PEPC1, ATPEPC1, PPC1 phosphoenolpyruvate carboxylase 1	AT1G53310.1,AT1G53310.2,AT1G53310.3	110290	1	2	2	8	0.000306	0.0403	FHLPVWLGFGSAIR	R	H	0.945	30.2	27.6	30.2	0	0	1	0	2	1599.88	4995.35	58415.3	782	795
Athal-1	ATPPC1, PEPC1, ATPEPC1, PPC1 phosphoenolpyruvate carboxylase 1	AT1G53310.1,AT1G53310.2,AT1G53310.3	110290	1	2	2	8	0.000306	0.0403	LADLEAAPAAVAR	K	L	0.997	53.8	27.3	44.9	0	4	0	0	2	1267.7	1435.52	237088	564	576
Athal-1	ACS acetyl-CoA synthetase	AT5G36880.1,AT5G36880.2	76733.5	1	2	2	3	0.000115	0.039	VLGSVGEPINPSAWR	R	W	0.995	45.7	28.5	41.8	0	2	0	0	2	1581.84	2620.47	96964.8	428	442
Athal-1	ACS acetyl-CoA synthetase	AT5G36880.1,AT5G36880.2	76733.5	1	2	2	3	0.000115	0.039	VSIFYTAPTLVR	K	S	0.95	26.5	27.1	24.7	0	1	0	0	2	1366.77	3115.76	62246.9	397	408
Athal-1	VDAC2, ATVDAC2 voltage dependent anion channel 2	AT5G67500.1,AT5G67500.2	29595.8	1	4	4	11	0.000421	0.178	FGLSLALKP	R	-	0.997	66.5	28.2	53.3	0	5	0	0	2	945.577	3096.18	262575	268	276
Athal-1	VDAC2, ATVDAC2 voltage dependent anion channel 2	AT5G67500.1,AT5G67500.2	29595.8	1	4	4	11	0.000421	0.178	GPGLFTDIGK	K	K	0.982	42.4	31.1	38.3	0	1	0	0	2	1004.54	1697.1	43301.4	4	13
Athal-1	VDAC2, ATVDAC2 voltage dependent anion channel 2	AT5G67500.1,AT5G67500.2	29595.8	1	4	4	11	0.000421	0.178	LNNHGTLGALLQHEVLPR	K	S	0.982	36.7	26	35.9	0	0	2	0	2	1982.09	2630.84	115945	231	248
Athal-1	VDAC2, ATVDAC2 voltage dependent anion channel 2	AT5G67500.1,AT5G67500.2	29595.8	1	4	4	11	0.000421	0.178	SLVTVSSEIDTK	R	A	0.987	37.7	30.2	27.3	0	3	0	0	2	1278.68	1289.04	155820	249	260
Athal-1	ATCYSC1, ARATH;BSAS3;1, CYSC1 cysteine synthase C1	AT3G61440.1	39928.6	0.995	1	1	1	3.83e-05	0.0217	TPLVFLNK	K	V	0.973	30.7	28.8	24.3	0	1	0	0	2	931.561	1890.93	53325.7	60	67
Athal-1	AIG2-like (avirulence induced gene) family protein	AT5G39730.1	20017.8	1	3	3	4	0.000153	0.256	TFIEAFTEIMER	K	K	0.991	38.5	28.8	38.5	0	2	0	0	2	1486.72	4534.32	181975	134	145
Athal-1	AIG2-like (avirulence induced gene) family protein	AT5G39730.1	20017.8	1	3	3	4	0.000153	0.256	VETYPWINK	R	N	0.983	37.6	30.6	32.9	0	1	0	0	2	1149.59	1352.26	75669.6	105	113
Athal-1	AIG2-like (avirulence induced gene) family protein	AT5G39730.1	20017.8	1	3	3	4	0.000153	0.256	VLMGLTNDELENVDWVEGNEYER	K	V	0.995	50.5	26.1	49.8	0	0	1	0	2	2724.25	3874.23	60830.8	67	89
Athal-1	NPQ4, PSBS Chlorophyll A-B binding family protein	AT1G44575.1	28009.7	1	3	4	5	0.000191	0.136	ANELFVGR	K	V	0.987	45.3	31.3	32.3	0	1	0	0	2	905.484	667.483	96865.7	88	95
Athal-1	NPQ4, PSBS Chlorophyll A-B binding family protein	AT1G44575.1	28009.7	1	3	4	5	0.000191	0.136	EQGPLFGFTK	K	A	0.974	33	29.7	33	0	1	0	0	2	1123.58	1948.21	76442.2	182	191
Athal-1	NPQ4, PSBS Chlorophyll A-B binding family protein	AT1G44575.1	28009.7	1	3	4	5	0.000191	0.136	VAMIGFAASLLGEALTGK	R	G	0.997	63.5	27.3	63.5	0	2	1	0	2	1748.96	6112.8	131785	96	113
Athal-1	D-mannose binding lectin protein with Apple-like carbohydrate-binding domain	AT1G78850.1	49052.5	1	5	6	12	0.000459	0.168	GLLGWDETCK	K	S	0.986	36	29.1	36	0	1	0	0	2	1178.55	1633.67	61911.3	340	349
Athal-1	D-mannose binding lectin protein with Apple-like carbohydrate-binding domain	AT1G78850.1	49052.5	1	5	6	12	0.000459	0.168	ILENGNMVIYDSSGK	K	F	0.987	36.3	28.9	36.3	0	1	0	0	2	1639.8	1546.12	34260.6	138	152
Athal-1	D-mannose binding lectin protein with Apple-like carbohydrate-binding domain	AT1G78850.1	49052.5	1	5	6	12	0.000459	0.168	LSPSVNTNGPYSLVMEAK	R	K	0.997	60.2	28.8	60.2	0	4	0	0	2	1906.96	2716.74	205263	183	200
Athal-1	D-mannose binding lectin protein with Apple-like carbohydrate-binding domain	AT1G78850.1	49052.5	1	5	6	12	0.000459	0.168	TGDSSLVAYVK	R	A	0.997	83.3	28.8	74.5	0	3	0	0	2	1139.59	1141.47	234422	421	431
Athal-1	D-mannose binding lectin protein with Apple-like carbohydrate-binding domain	AT1G78850.1	49052.5	1	5	6	12	0.000459	0.168	VVNEGGYTDYSPIEYNPDVR	R	G	0.997	67.7	27.1	63.4	0	2	1	0	2	2287.05	2168.37	176024	32	51
Athal-1	AXS1 UDP-D-apiose/UDP-D-xylose synthase 1	AT2G27860.1	43639.2	1	2	2	7	0.000268	0.0643	IPDMTIINR	R	Q	0.996	50.8	30.3	40.3	0	4	0	0	2	1072.58	1704.98	179561	342	350
Athal-1	AXS1 UDP-D-apiose/UDP-D-xylose synthase 1	AT2G27860.1	43639.2	1	2	2	7	0.000268	0.0643	TSLWDLLESTLTYQHR	K	T	0.979	39.8	28.8	37.9	0	0	3	0	2	1962.99	5562.21	200344	358	373
Athal-1	ATTRX3, ATH3, ATTRXH3, TRXH3, TRX3 thioredoxin 3	AT5G42980.1	13109.1	1	3	3	13	0.000497	0.22	FIAPVFADLAK	R	K	0.993	43.1	27.6	34.4	0	6	0	0	2	1191.68	3620.86	510772	44	54
Athal-1	ATTRX3, ATH3, ATTRXH3, TRXH3, TRX3 thioredoxin 3	AT5G42980.1	13109.1	1	3	3	13	0.000497	0.22	FIAPVFADLAKK	R	H	0.988	41.3	25.6	41.3	0	0	4	0	2	1319.77	3028.5	306243	44	55
Athal-1	ATTRX3, ATH3, ATTRXH3, TRXH3, TRX3 thioredoxin 3	AT5G42980.1	13109.1	1	3	3	13	0.000497	0.22	VDVDELNTVAEEFK	K	V	0.997	74.4	29.4	69.9	0	3	0	0	2	1607.78	2962.27	161953	64	77
Athal-1	Mitochondrial substrate carrier family protein	AT5G19760.1	31913.3	1	9	9	23	0.00088	0.379	AIESNDGKPLPLYQK	K	A	0.988	36.4	28.8	28.2	0	2	0	0	2	1672.89	969.071	48134.8	94	108
Athal-1	Mitochondrial substrate carrier family protein	AT5G19760.1	31913.3	1	9	9	23	0.00088	0.379	FYSGFPVYCVR	K	I	0.984	36.6	29	31.4	0	2	0	0	2	1394.66	2595.31	137392	264	274
Athal-1	Mitochondrial substrate carrier family protein	AT5G19760.1	31913.3	1	9	9	23	0.00088	0.379	GLSAGLLR	K	Q	0.972	32.1	30.4	14.9	0	3	0	0	2	786.483	1067.74	148695	68	75
Athal-1	Mitochondrial substrate carrier family protein	AT5G19760.1	31913.3	1	9	9	23	0.00088	0.379	IAPHVMMTWIFLNQITK	R	F	0.973	32.8	27.1	32.8	0	0	1	0	2	2043.09	5254.32	102196	275	291
Athal-1	Mitochondrial substrate carrier family protein	AT5G19760.1	31913.3	1	9	9	23	0.00088	0.379	IQLGQGSAASITTNMLK	R	N	0.997	74.9	28.3	74.9	0	2	0	0	2	1732.93	2647.38	98786	42	58
Athal-1	Mitochondrial substrate carrier family protein	AT5G19760.1	31913.3	1	9	9	23	0.00088	0.379	ISADEGVLALWK	R	G	0.997	108	29.1	91.5	0	5	0	0	2	1301.71	3270.83	275769	157	168
Athal-1	Mitochondrial substrate carrier family protein	AT5G19760.1	31913.3	1	9	9	23	0.00088	0.379	LGSFKLLTAK	R	A	0.986	36.7	25	30.5	0	0	3	0	2	1077.67	1667.91	148182	84	93
Athal-1	Mitochondrial substrate carrier family protein	AT5G19760.1	31913.3	1	9	9	23	0.00088	0.379	MQADNTLPLAQR	R	R	0.997	62.7	29.4	48.6	0	3	0	0	2	1357.69	1034.16	154650	133	144
Athal-1	Mitochondrial substrate carrier family protein	AT5G19760.1	31913.3	1	9	9	23	0.00088	0.379	NYTNAFHALTR	R	I	0.994	44.8	30.2	39.3	0	2	0	0	2	1307.65	1087.54	88495.4	146	156
Athal-1	AHA2, PMA2, HA2 H(+)-ATPase 2	AT4G30190.1	104406	1	4	5	55	0.0021	0.234	ADIGIAVADATDAAR	K	G	0.978	38.6	29.7	34.5	0	1	0	0	2	1429.73	1803.98	50032.5	599	613	AT2G18960.1
Athal-1	AHA2, PMA2, HA2 H(+)-ATPase 2	AT4G30190.1	104406	1	4	5	55	0.0021	0.234	ALNLGVNVK	R	M	0.984	35.3	26.1	18.1	0	3	0	0	2	927.562	1290.68	176002	500	508	AT2G18960.1
Athal-1	AHA2, PMA2, HA2 H(+)-ATPase 2	AT4G30190.1	104406	1	4	5	55	0.0021	0.234	DANLASIPVEELIEK	K	A	0.986	35	28.5	29.2	0	7	0	0	2	1640.87	3740.65	504352	543	557
Athal-1	AHA2, PMA2, HA2 H(+)-ATPase 2	AT4G30190.1	104406	1	4	5	55	0.0021	0.234	EAQWALAQR	R	T	0.995	44.4	29.5	36	0	2	0	0	2	1072.55	655.101	116141	872	880
Athal-1	AHA2, PMA2, HA2 H(+)-ATPase 2	AT4G30190.1	104406	1	4	5	55	0.0021	0.234	ELSEIAEQAK	R	R	0.974	44.9	30.9	24	0	2	0	0	2	1117.57	381.779	182651	902	911	AT2G18960.1
Athal-1	AHA2, PMA2, HA2 H(+)-ATPase 2	AT4G30190.1	104406	1	4	5	55	0.0021	0.234	EVHFLPFNPVDKR	R	T	0.961	29.4	28.3	29.4	0	2	0	0	2	1597.85	2372.56	78547.9	394	406	AT2G18960.1
Athal-1	AHA2, PMA2, HA2 H(+)-ATPase 2	AT4G30190.1	104406	1	4	5	55	0.0021	0.234	GAPEQILELAK	K	A	0.997	60.9	28	46.1	0	5	0	0	2	1168.66	2237.91	393251	424	434
Athal-1	AHA2, PMA2, HA2 H(+)-ATPase 2	AT4G30190.1	104406	1	4	5	55	0.0021	0.234	HIVGMTGDGVNDAPALK	K	K	0.994	52.4	29.2	49.7	0	0	3	0	2	1694.85	1380.04	217653	581	597	AT2G18960.1
Athal-1	AHA2, PMA2, HA2 H(+)-ATPase 2	AT4G30190.1	104406	1	4	5	55	0.0021	0.234	IPIEEVFQQLK	K	C	0.988	36.2	28.3	27.6	0	2	0	0	2	1343.76	3540.23	86512	17	27	AT2G18960.1
Athal-1	AHA2, PMA2, HA2 H(+)-ATPase 2	AT4G30190.1	104406	1	4	5	55	0.0021	0.234	LGDIIPADAR	K	L	0.996	49.2	28.3	40	0	4	0	0	2	1040.57	1174.75	261694	158	167	AT2G18960.1
Athal-1	AHA2, PMA2, HA2 H(+)-ATPase 2	AT4G30190.1	104406	1	4	5	55	0.0021	0.234	LGMGTNMYPSSALLGTHK	R	D	0.993	52.5	28.6	51.3	0	1	2	0	2	1877.92	2500.27	192026	525	542
Athal-1	AHA2, PMA2, HA2 H(+)-ATPase 2	AT4G30190.1	104406	1	4	5	55	0.0021	0.234	LLEGDPLKVDQSALTGESLPVTK	R	H	0.996	53.5	25.5	9.87	0	0	11	0	2	2410.31	3275.02	1227560	168	190	AT2G18960.1
Athal-1	AHA2, PMA2, HA2 H(+)-ATPase 2	AT4G30190.1	104406	1	4	5	55	0.0021	0.234	LSVDKNLVEVFCK	K	G	0.949	35.3	29.2	23	0	0	1	0	2	1550.82	2694.01	80070.5	339	351	AT2G18960.1
Athal-1	AHA2, PMA2, HA2 H(+)-ATPase 2	AT4G30190.1	104406	1	4	5	55	0.0021	0.234	MITGDQLAIGK	K	E	0.992	46	30.6	37.4	0	2	0	0	2	1146.62	1270.42	130241	509	519	AT2G18960.1
Athal-1	AHA2, PMA2, HA2 H(+)-ATPase 2	AT4G30190.1	104406	1	4	5	55	0.0021	0.234	VDQSALTGESLPVTK	K	H	0.996	48.6	29	18	0	2	0	0	2	1544.82	1460.6	117361	176	190	AT2G18960.1
Athal-1	AHA2, PMA2, HA2 H(+)-ATPase 2	AT4G30190.1	104406	1	4	5	55	0.0021	0.234	VENQDAIDAAMVGMLADPK	R	E	0.997	60.5	28	57.7	0	2	0	0	2	1987.95	3423.99	128203	368	386	AT2G18960.1
Athal-1	AHA2, PMA2, HA2 H(+)-ATPase 2	AT4G30190.1	104406	1	4	5	55	0.0021	0.234	WSEQEAAILVPGDIVSIK	K	L	0.997	46.6	27.2	45.2	0	3	0	0	2	1955.05	4113.2	181187	140	157	AT2G18960.1
Athal-1	PDX1, ATPDX1.3, RSR4, PDX1.3, ATPDX1 Aldolase-type TIM barrel family protein	AT5G01410.1	33215.9	1	1	1	4	0.000153	0.0841	GGVIMDVVNAEQAR	R	I	0.997	74.7	29.3	74.7	0	2	0	0	2	1458.74	1977.48	158042	35	48	AT2G38230.1
Athal-1	PDX1, ATPDX1.3, RSR4, PDX1.3, ATPDX1 Aldolase-type TIM barrel family protein	AT5G01410.1	33215.9	1	1	1	4	0.000153	0.0841	LAAPYDLVMQTK	K	Q	0.974	41.7	29.8	35.8	0	2	0	0	2	1349.71	2523.5	125183	205	216
Athal-1	ATRABG3F, ATRAB7B, RAB71, RABG3F, RAB7B RAB GTPase homolog G3F	AT3G18820.1	23102.2	0.998	1	1	4	0.000153	0.121	VGTNVEEAFQCIAK	K	D	0.997	68	29.7	66.1	0	2	0	0	2	1565.76	2369.94	106295	161	174
Athal-1	ATRABG3F, ATRAB7B, RAB71, RABG3F, RAB7B RAB GTPase homolog G3F	AT3G18820.1	23102.2	0.998	1	1	4	0.000153	0.121	VIILGDSGVGK	K	T	0.988	37.1	28	0	0	2	0	0	2	1057.63	1316.63	181002	11	21	AT1G43890.3,AT1G43890.2,AT1G43890.1
Athal-1	ATCTIMC, TPI, CYTOTPI triosephosphate isomerase	AT3G55440.1	27168.2	1	14	20	71	0.00272	0.76	AIADRVTNWSNVVIAYEPVWAIGTGK	K	V	0.985	54.1	26.2	54.1	0	0	4	1	2	2830.49	4928.3	500124	150	175
Athal-1	ATCTIMC, TPI, CYTOTPI triosephosphate isomerase	AT3G55440.1	27168.2	1	14	20	71	0.00272	0.76	AILNESSEFVGDK	R	V	0.997	49.8	29.6	41.3	0	3	0	0	2	1408.7	1413.18	143499	101	113
Athal-1	ATCTIMC, TPI, CYTOTPI triosephosphate isomerase	AT3G55440.1	27168.2	1	14	20	71	0.00272	0.76	AILNESSEFVGDKVAYALAQGLK	R	V	0.997	49.3	26.3	49.3	0	7	7	6	2	2423.28	4456.75	1475130	101	123
Athal-1	ATCTIMC, TPI, CYTOTPI triosephosphate isomerase	AT3G55440.1	27168.2	1	14	20	71	0.00272	0.76	EAGSTMDVVAAQTK	R	A	0.997	104	30	94.2	0	3	0	0	2	1407.68	543.21	163605	136	149
Athal-1	ATCTIMC, TPI, CYTOTPI triosephosphate isomerase	AT3G55440.1	27168.2	1	14	20	71	0.00272	0.76	ELGGQADVDGFLVGGASLKPEFIDIIK	K	A	0.995	48.1	25.4	48.1	0	0	5	1	2	2788.48	5260.24	601197	220	246
Athal-1	ATCTIMC, TPI, CYTOTPI triosephosphate isomerase	AT3G55440.1	27168.2	1	14	20	71	0.00272	0.76	FFVGGNWK	K	C	0.961	27.9	28.4	11.2	0	1	0	0	2	954.483	1741.76	68025	5	12	AT2G21170.1
Athal-1	ATCTIMC, TPI, CYTOTPI triosephosphate isomerase	AT3G55440.1	27168.2	1	14	20	71	0.00272	0.76	IIYGGSVNGGNCK	R	E	0.997	57.5	29.4	49.2	0	2	0	0	2	1338.65	236.252	126098	207	219
Athal-1	ATCTIMC, TPI, CYTOTPI triosephosphate isomerase	AT3G55440.1	27168.2	1	14	20	71	0.00272	0.76	IVNTLNEAQVPSQDVVEVVVSPPYVFLPLVK	K	S	0.99	40.8	25	40.8	0	0	4	4	2	3392.87	6141.1	893204	23	53
Athal-1	ATCTIMC, TPI, CYTOTPI triosephosphate isomerase	AT3G55440.1	27168.2	1	14	20	71	0.00272	0.76	NVSADVAATTR	K	I	0.997	54.5	30.7	49.5	0	4	0	0	2	1104.56	130.751	215377	196	206
Athal-1	ATCTIMC, TPI, CYTOTPI triosephosphate isomerase	AT3G55440.1	27168.2	1	14	20	71	0.00272	0.76	SDFFVAAQNCWVK	R	K	0.997	56.2	28.2	53	0	3	0	0	2	1571.73	2782.8	242383	58	70
Athal-1	ATCTIMC, TPI, CYTOTPI triosephosphate isomerase	AT3G55440.1	27168.2	1	14	20	71	0.00272	0.76	VASPAQAQEVHDELR	K	K	0.974	37.1	29.3	37.1	0	0	1	0	2	1649.82	551.209	69467.1	176	190
Athal-1	ATCTIMC, TPI, CYTOTPI triosephosphate isomerase	AT3G55440.1	27168.2	1	14	20	71	0.00272	0.76	VAYALAQGLK	K	V	0.993	40.3	27.7	32.7	0	3	0	0	2	1033.6	1230.12	188197	114	123
Athal-1	ATCTIMC, TPI, CYTOTPI triosephosphate isomerase	AT3G55440.1	27168.2	1	14	20	71	0.00272	0.76	VIACVGETLEER	K	E	0.997	51.1	30	45.2	0	3	0	0	2	1375.69	1240.4	166875	124	135
Athal-1	ATCTIMC, TPI, CYTOTPI triosephosphate isomerase	AT3G55440.1	27168.2	1	14	20	71	0.00272	0.76	VIACVGETLEEREAGSTMDVVAAQTK	K	A	0.992	44.7	27.1	44.7	0	0	3	0	2	2764.35	2604.52	275427	124	149
Athal-1	ATCTIMC, TPI, CYTOTPI triosephosphate isomerase	AT3G55440.1	27168.2	1	14	20	71	0.00272	0.76	VTNWSNVVIAYEPVWAIGTGK	R	V	0.997	70.5	28.1	70.5	0	5	1	0	2	2304.2	4833.32	402303	155	175
Athal-1	GDH1 glutamate dehydrogenase 1	AT5G18170.1	44525.5	1	2	2	14	0.000536	0.122	IVAVSDITGAIK	K	N	0.987	34.6	26.9	24.2	0	2	0	0	2	1186.7	2340.4	139302	232	243
Athal-1	GDH1 glutamate dehydrogenase 1	AT5G18170.1	44525.5	1	2	2	14	0.000536	0.122	MGAFTLGVNR	R	V	0.996	56.4	30.3	44.6	0	2	0	0	2	1065.55	1589.16	117493	390	399	AT5G07440.1,AT5G07440.2
Athal-1	GDH1 glutamate dehydrogenase 1	AT5G18170.1	44525.5	1	2	2	14	0.000536	0.122	VAQATILR	R	G	0.986	45.4	28.6	37.4	0	1	0	0	2	871.536	415.147	108488	400	407
Athal-1	GDH1 glutamate dehydrogenase 1	AT5G18170.1	44525.5	1	2	2	14	0.000536	0.122	YHPEVDPDEVNALAQLMTWK	R	T	0.995	50.3	27.7	50.3	0	0	7	2	2	2356.13	4705.25	785579	71	90	AT5G07440.1,AT5G07440.2
Athal-1	GAPC-2, GAPC2 glyceraldehyde-3-phosphate dehydrogenase C2	AT1G13440.1	36913.4	1	1	1	142	0.00543	0.642	AASFNIIPSSTGAAK	R	A	0.997	54.9	30	46.4	0	5	0	0	2	1434.76	1862.25	401409	205	219	AT3G04120.1
Athal-1	GAPC-2, GAPC2 glyceraldehyde-3-phosphate dehydrogenase C2	AT1G13440.1	36913.4	1	1	1	142	0.00543	0.642	AGIALSDK	K	F	0.987	45.4	31.6	15.4	0	2	0	0	2	774.436	236.255	149219	303	310	AT3G04120.1
Athal-1	GAPC-2, GAPC2 glyceraldehyde-3-phosphate dehydrogenase C2	AT1G13440.1	36913.4	1	1	1	142	0.00543	0.642	AGIALSDKFVK	K	L	0.997	51.1	27.3	39.8	0	3	1	0	2	1148.67	1377.94	368596	303	313	AT3G04120.1
Athal-1	GAPC-2, GAPC2 glyceraldehyde-3-phosphate dehydrogenase C2	AT1G13440.1	36913.4	1	1	1	142	0.00543	0.642	DAPMFVVGVNEHEYKSDLDIVSNASCTTNCLAPLAK	K	V	0.997	70.8	25	70.8	0	0	0	6	2	3965.87	4190.48	725144	131	166	AT3G04120.1
Athal-1	GAPC-2, GAPC2 glyceraldehyde-3-phosphate dehydrogenase C2	AT1G13440.1	36913.4	1	1	1	142	0.00543	0.642	DDVELVAVNDPFITTEYMTYMFK	R	Y	0.997	54	26.2	51.2	0	1	0	0	2	2741.27	5769.56	47419.5	28	50	AT3G04120.1
Athal-1	GAPC-2, GAPC2 glyceraldehyde-3-phosphate dehydrogenase C2	AT1G13440.1	36913.4	1	1	1	142	0.00543	0.642	FGIVEGLMTTVHSITATQK	R	T	0.997	70.5	28	70.5	0	8	7	1	2	2033.07	4810.38	1148330	172	190	AT3G04120.1
Athal-1	GAPC-2, GAPC2 glyceraldehyde-3-phosphate dehydrogenase C2	AT1G13440.1	36913.4	1	1	1	142	0.00543	0.642	GILGYTEDDVVSTDFVGDNR	K	S	0.997	100	27.5	98.9	0	10	6	0	2	2172.01	3117.23	1029120	276	295	AT3G04120.1
Athal-1	GAPC-2, GAPC2 glyceraldehyde-3-phosphate dehydrogenase C2	AT1G13440.1	36913.4	1	1	1	142	0.00543	0.642	IGINGFGR	R	I	0.99	54.6	30.5	18.3	0	5	0	0	2	833.463	988.97	348858	8	15	AT3G04120.1
Athal-1	GAPC-2, GAPC2 glyceraldehyde-3-phosphate dehydrogenase C2	AT1G13440.1	36913.4	1	1	1	142	0.00543	0.642	LTGMSFRVPTVDVSVVDLTVR	K	L	0.992	51.8	25.9	46.9	0	0	5	0	2	2291.24	4775.25	392162	232	252	AT3G04120.1
Athal-1	GAPC-2, GAPC2 glyceraldehyde-3-phosphate dehydrogenase C2	AT1G13440.1	36913.4	1	1	1	142	0.00543	0.642	LVSWYDNEWGYSSR	K	V	0.997	67.8	27.2	67.8	0	5	0	0	2	1761.79	2461.37	329953	314	327	AT3G04120.1
Athal-1	GAPC-2, GAPC2 glyceraldehyde-3-phosphate dehydrogenase C2	AT1G13440.1	36913.4	1	1	1	142	0.00543	0.642	SDLDIVSNASCTTNCLAPLAK	K	V	0.997	79.8	27.5	73.8	0	3	3	0	2	2250.07	2848.35	359794	146	166	AT3G04120.1
Athal-1	GAPC-2, GAPC2 glyceraldehyde-3-phosphate dehydrogenase C2	AT1G13440.1	36913.4	1	1	1	142	0.00543	0.642	TLLFGEKPVTVFGIR	K	N	0.994	45.5	25	45.5	0	7	24	0	2	1676.97	3960.24	2669900	70	84	AT3G04120.1
Athal-1	GAPC-2, GAPC2 glyceraldehyde-3-phosphate dehydrogenase C2	AT1G13440.1	36913.4	1	1	1	142	0.00543	0.642	VINDRFGIVEGLMTTVHSITATQK	K	T	0.997	61.4	25.8	61.4	0	0	5	8	2	2630.4	5040.69	1500130	167	190	AT3G04120.1
Athal-1	GAPC-2, GAPC2 glyceraldehyde-3-phosphate dehydrogenase C2	AT1G13440.1	36913.4	1	1	1	142	0.00543	0.642	VLPSLNGK	K	L	0.981	33.5	27	25.8	0	2	0	0	2	827.499	556.047	264403	224	231
Athal-1	GAPC-2, GAPC2 glyceraldehyde-3-phosphate dehydrogenase C2	AT1G13440.1	36913.4	1	1	1	142	0.00543	0.642	VPTVDVSVVDLTVR	R	L	0.997	69.7	26.5	69.7	0	12	2	0	2	1498.85	3253.46	612547	239	252	AT3G04120.1
Athal-1	GAPC-2, GAPC2 glyceraldehyde-3-phosphate dehydrogenase C2	AT1G13440.1	36913.4	1	1	1	142	0.00543	0.642	VPTVDVSVVDLTVRLEK	R	A	0.978	32.5	25	32.5	0	0	1	0	2	1869.07	3858.46	74974.8	239	255	AT3G04120.1
Athal-1	GAPC-2, GAPC2 glyceraldehyde-3-phosphate dehydrogenase C2	AT1G13440.1	36913.4	1	1	1	142	0.00543	0.642	VVDLIVHMSK	R	-	0.985	37.4	27.8	34.7	0	1	1	0	2	1140.64	1610.35	147065	328	337	AT3G04120.1
Athal-1	GAPC-2, GAPC2 glyceraldehyde-3-phosphate dehydrogenase C2	AT1G13440.1	36913.4	1	1	1	142	0.00543	0.642	VVDLIVHMSKA	R	-	0.992	58.5	26.7	49	0	1	2	0	2	1211.68	1813.44	219456	328	338	AT3G04120.1
Athal-1	GAPC-2, GAPC2 glyceraldehyde-3-phosphate dehydrogenase C2	AT1G13440.1	36913.4	1	1	1	142	0.00543	0.642	VVISAPSK	K	D	0.989	41.4	29.3	26.5	0	4	0	0	2	800.488	226.055	325108	123	130	AT3G04120.1
Athal-1	GAPC-2, GAPC2 glyceraldehyde-3-phosphate dehydrogenase C2	AT1G13440.1	36913.4	1	1	1	142	0.00543	0.642	VVISAPSKDAPMFVVGVNEHEYK	K	S	0.952	28.8	27	28.8	0	0	1	0	2	2516.29	2719.82	67766.1	123	145	AT3G04120.1
Athal-1	Zincin-like metalloproteases family protein	AT5G10540.1	79046.3	1	1	2	8	0.000306	0.0599	ALLQQLEAELEQLEK	R	A	0.997	74.7	27.3	74.7	0	4	2	0	2	1754.95	5696.12	338923	35	49
Athal-1	Zincin-like metalloproteases family protein	AT5G10540.1	79046.3	1	1	2	8	0.000306	0.0599	ASSGDLDNTAIIDQILK	R	L	0.997	60.9	29	55.8	0	1	0	0	2	1773.92	3625.5	46616.5	256	272	AT5G65620.1
Athal-1	Zincin-like metalloproteases family protein	AT5G10540.1	79046.3	1	1	2	8	0.000306	0.0599	FSENVLDATK	K	K	0.963	37	29.8	29.5	0	1	0	0	2	1123.56	1000.83	65235.3	172	181	AT5G65620.1
Athal-1	ACLB-1 ATP-citrate lyase B-1	AT3G06650.1	65815.2	1	1	1	8	0.000306	0.137	DLVSSLVSGLLTIGPR	K	F	0.982	37.7	25	37.2	0	0	1	0	2	1626.94	6181.29	24529.8	432	447
Athal-1	ACLB-1 ATP-citrate lyase B-1	AT3G06650.1	65815.2	1	1	1	8	0.000306	0.137	FGGAIDDAAR	R	Y	0.977	37.9	30.5	24.6	0	1	0	0	2	992.48	307.947	62244	448	457
Athal-1	ACLB-1 ATP-citrate lyase B-1	AT3G06650.1	65815.2	1	1	1	8	0.000306	0.137	IGDTAGTIDNIIQCK	K	L	0.997	63.6	29.2	58.9	0	1	0	0	2	1618.81	2057.91	44687.5	149	163
Athal-1	ACLB-1 ATP-citrate lyase B-1	AT3G06650.1	65815.2	1	1	1	8	0.000306	0.137	MLDFDFLCGR	R	E	0.995	41.9	26.6	41.9	0	3	0	0	2	1273.57	3610.99	220403	26	35
Athal-1	ACLB-1 ATP-citrate lyase B-1	AT3G06650.1	65815.2	1	1	1	8	0.000306	0.137	VIIGPATVGGVQAGAFK	K	I	0.997	46.2	25.6	40.7	0	1	0	0	2	1584.91	2690.29	54941.8	132	148
Athal-1	ACLB-1 ATP-citrate lyase B-1	AT3G06650.1	65815.2	1	1	1	8	0.000306	0.137	VVAIIAEGVPESDTK	K	Q	0.997	51.7	27.9	46	0	1	0	0	2	1527.83	1868.88	51391.5	106	120
Athal-1	Dihydrolipoamide succinyltransferase	AT5G55070.1	50133.7	0.98	0	0	4	0.000153	0.0366	GLVVPVIR	K	D	0.966	25.5	25	14.5	0	1	0	0	2	852.567	2169.43	59294.8	337	344
Athal-1	Dihydrolipoamide succinyltransferase	AT5G55070.1	50133.7	0.98	0	0	4	0.000153	0.0366	LGLMSGFIK	K	A	0.994	42.6	28.8	30.2	0	3	0	0	2	965.549	2759.84	202245	291	299
Athal-1	LACS7, ATLACS7 long-chain acyl-CoA synthetase 7	AT5G27600.1	77354.8	1	1	1	1	3.83e-05	0.0257	FMGSGASPLSPDVMDFLR	R	I	0.991	39.2	28.5	39.2	0	1	0	0	2	1926.91	4722.25	44204.6	420	437
Athal-1	Aldolase-type TIM barrel family protein	AT2G04400.1	44578.5	1	1	1	1	3.83e-05	0.0299	APLGYSGPFELR	K	L	0.958	37.2	30.2	35.4	0	1	0	0	2	1306.68	2533.84	39343.4	106	117
Athal-1	NOP56-like pre RNA processing ribonucleoprotein	AT3G05060.1	59006.4	1	1	1	5	0.000191	0.0544	IISDNILYAK	K	S	0.977	31.1	28.2	24.6	0	1	0	0	2	1149.65	1647.47	59653.8	196	205
Athal-1	NOP56-like pre RNA processing ribonucleoprotein	AT3G05060.1	59006.4	1	1	1	5	0.000191	0.0544	MNTIAPNLTALVGELVGAR	R	L	0.997	60.3	25.6	50.7	0	2	2	0	2	1940.06	5936.39	174988	278	296	AT5G27120.1
Athal-1	UXS1, ATUXS1 UDP-glucuronic acid decarboxylase 1	AT3G53520.1,AT3G53520.2,AT3G53520.4	48631.7	0.901	1	1	1	3.83e-05	0.0253	VVSNFVAQTIR	R	K	0.972	44.4	29.7	25.1	0	1	0	0	2	1233.69	1621.82	61714.3	304	314
Athal-1	CCR1, ATGRP8, GR-RBP8, GRP8 cold, circadian rhythm, and RNA binding 1	AT4G39260.1	16578.8	1	5	5	12	0.000459	0.497	CFVGGLAWATNDEDLQR	R	T	0.997	50.2	27.6	50.2	0	3	0	0	2	1951.9	2881.36	146967	8	24
Athal-1	CCR1, ATGRP8, GR-RBP8, GRP8 cold, circadian rhythm, and RNA binding 1	AT4G39260.1	16578.8	1	5	5	12	0.000459	0.497	DAIEEMNGKELDGR	R	V	0.997	54.7	28.1	47.9	0	2	0	0	2	1576.73	683.321	59426.5	62	75
Athal-1	CCR1, ATGRP8, GR-RBP8, GRP8 cold, circadian rhythm, and RNA binding 1	AT4G39260.1	16578.8	1	5	5	12	0.000459	0.497	EGGGYGGGDGGSYGGGGGGW	R	-	0.997	48.2	25	48.2	0	1	0	0	2	1660.63	700.408	48766.5	150	169
Athal-1	CCR1, ATGRP8, GR-RBP8, GRP8 cold, circadian rhythm, and RNA binding 1	AT4G39260.1	16578.8	1	5	5	12	0.000459	0.497	GFGFVTFKDEK	R	A	0.973	32.1	29.9	19.7	0	1	0	0	2	1274.64	1871.06	42751.8	48	58	AT2G21660.2,AT2G21660.1
Athal-1	CCR1, ATGRP8, GR-RBP8, GRP8 cold, circadian rhythm, and RNA binding 1	AT4G39260.1	16578.8	1	5	5	12	0.000459	0.497	TFSQFGDVIDSK	R	I	0.997	74.5	29	67.5	0	4	0	0	2	1343.65	1886.47	251947	25	36
Athal-1	CCR1, ATGRP8, GR-RBP8, GRP8 cold, circadian rhythm, and RNA binding 1	AT4G39260.1	16578.8	1	5	5	12	0.000459	0.497	VITVNEAQSR	R	G	0.987	49.9	30.4	39.5	0	1	0	0	2	1116.6	146.42	67352.7	76	85
Athal-1	DHDPS2 dihydrodipicolinate synthase	AT2G45440.1	40292.9	0.556	1	1	1	3.83e-05	0.0274	LPYVPLPLSK	R	R	0.96	25.9	25	20	0	1	0	0	2	1126.69	3208.5	49295.3	320	329
Athal-1	oxidoreductases, acting on the aldehyde or oxo group of donors, NAD or NADP as acceptor;copper ion binding	AT2G19940.1,AT2G19940.2	44136.3	1	2	2	3	0.000115	0.0748	LVANPGCYPTTIQLPLVPLLK	R	A	0.959	27.2	25	25.7	0	0	1	0	2	2307.31	5590.37	102516	199	219
Athal-1	oxidoreductases, acting on the aldehyde or oxo group of donors, NAD or NADP as acceptor;copper ion binding	AT2G19940.1,AT2G19940.2	44136.3	1	2	2	3	0.000115	0.0748	VLDEGVVPR	K	T	0.997	47.2	27.9	40.5	0	2	0	0	2	983.552	726.515	139965	330	338
Athal-1	FQR1 flavodoxin-like quinone reductase 1	AT5G54500.1	21796.2	0.937	1	1	1	3.83e-05	0.0539	AFLDATGGLWR	K	A	0.996	56.7	30.3	50.1	0	1	0	0	2	1206.63	2854.11	61830.2	91	101
Athal-1	ATMRK1 Protein kinase superfamily protein	AT3G63260.1	42582.8	1	2	2	2	7.65e-05	0.0588	IADFGVAR	K	V	0.957	37.7	31	30.9	0	1	0	0	2	848.462	636.247	64366.4	249	256
Athal-1	ATMRK1 Protein kinase superfamily protein	AT3G63260.1	42582.8	1	2	2	2	7.65e-05	0.0588	LPIKDVIQLALDLAR	K	G	0.975	32.3	25	32.3	0	0	1	0	2	1678.03	6063.17	31395.1	205	219
Athal-1	Ribosomal protein L14	AT4G27090.1	15505.9	1	1	1	10	0.000383	0.246	ALVDAPDMER	R	I	0.963	31.5	28.7	21	0	2	0	0	2	1116.54	902.333	135677	36	45
Athal-1	Ribosomal protein L14	AT4G27090.1	15505.9	1	1	1	10	0.000383	0.246	ANLNDFDR	R	F	0.979	40.4	30	31.1	0	1	0	0	2	964.448	302.171	56125.6	100	107
Athal-1	Ribosomal protein L14	AT4G27090.1	15505.9	1	1	1	10	0.000383	0.246	LSLTDIVIDINR	R	V	0.997	65.7	27.7	62.2	0	3	0	0	2	1371.78	4051.34	204646	53	64
Athal-1	Ribosomal protein L14	AT4G27090.1	15505.9	1	1	1	10	0.000383	0.246	LSLTDIVIDINRVPK	R	K	0.954	26.4	25	21.2	0	0	4	0	2	1696	4515.85	293974	53	67
Athal-1	60S acidic ribosomal protein family	AT2G27710.1,AT2G27710.2,AT2G27710.3,AT2G27710.4	11444.1	1	2	2	19	0.000727	0.391	DLAELIAAGR	K	E	0.988	46.5	29.3	40.7	0	4	0	0	2	1028.57	2276.08	229091	50	59	AT2G27720.1
Athal-1	60S acidic ribosomal protein family	AT2G27710.1,AT2G27710.2,AT2G27710.3,AT2G27710.4	11444.1	1	2	2	19	0.000727	0.391	GKDLAELIAAGR	K	E	0.997	70.9	28.1	68.6	0	4	3	0	2	1213.69	1653.36	395083	48	59	AT2G27720.1
Athal-1	60S acidic ribosomal protein family	AT2G27710.1,AT2G27710.2,AT2G27710.3,AT2G27710.4	11444.1	1	2	2	19	0.000727	0.391	TILGSVGAETEDSQIELLLK	K	E	0.997	50.3	26.9	50.3	0	4	0	0	2	2116.14	4191.8	227552	25	44
Athal-1	60S acidic ribosomal protein family	AT2G27710.1,AT2G27710.2,AT2G27710.3,AT2G27710.4	11444.1	1	2	2	19	0.000727	0.391	VVAAYLLAVLSGK	K	A	0.997	80.3	25	80.3	0	4	0	0	2	1303.8	4903.65	278552	3	15
Athal-1	PUR4 purine biosynthesis 4	AT1G74260.1	153957	1	3	3	8	0.000306	0.0299	LAVGEALTNLVWAK	R	V	0.997	62	26.9	57.3	0	4	0	0	2	1484.85	4117.15	271108	822	835
Athal-1	PUR4 purine biosynthesis 4	AT1G74260.1	153957	1	3	3	8	0.000306	0.0299	LVSFETNVVPEEVK	K	Y	0.997	69.7	29.3	62.2	0	3	0	0	2	1589.84	2493.69	171193	243	256
Athal-1	PUR4 purine biosynthesis 4	AT1G74260.1	153957	1	3	3	8	0.000306	0.0299	VPLIQESANAELLK	R	A	0.971	32.8	26.8	32.8	0	1	0	0	2	1524.86	2536.63	31064.4	93	106
Athal-1	ATACP5, ATPAP17, PAP17 purple acid phosphatase 17	AT3G17790.1	38297.7	0.615	1	1	1	3.83e-05	0.0325	ELNEELLPILK	K	E	0.968	29	26.5	24.6	0	1	0	0	2	1310.76	3437.58	70575.1	232	242
Athal-1	TUB2 tubulin beta chain 2	AT5G62690.1,AT5G62700.1	50733.9	1	2	2	71	0.00272	0.362	AVLMDLEPGTMDSLR	R	S	0.997	53.4	29.4	0	0	5	0	0	2	1663.8	2466.09	289094	63	77	AT4G20890.1,AT5G44340.1
Athal-1	TUB2 tubulin beta chain 2	AT5G62690.1,AT5G62700.1	50733.9	1	2	2	71	0.00272	0.362	EILHIQGGQCGNQIGAK	R	F	0.997	63.6	28.4	57.5	0	2	2	0	2	1822.92	958.872	216639	3	19	AT4G20890.1,AT5G44340.1
Athal-1	TUB2 tubulin beta chain 2	AT5G62690.1,AT5G62700.1	50733.9	1	2	2	71	0.00272	0.362	EVDEQMLNVQNK	K	N	0.994	50.7	29.4	0	0	1	0	0	2	1446.69	762.974	67092.6	325	336	AT2G29550.1
Athal-1	TUB2 tubulin beta chain 2	AT5G62690.1,AT5G62700.1	50733.9	1	2	2	71	0.00272	0.362	GHYTEGAELIDSVLDVVR	K	K	0.997	60.6	28.3	54.7	0	5	7	0	2	1973	4767.44	750841	104	121	AT4G20890.1,AT5G44340.1,AT2G29550.1
Athal-1	TUB2 tubulin beta chain 2	AT5G62690.1,AT5G62700.1	50733.9	1	2	2	71	0.00272	0.362	GHYTEGAELIDSVLDVVRK	K	E	0.99	43.1	27.7	42.8	0	0	0	7	2	2101.09	4490.4	481247	104	122	AT4G20890.1,AT5G44340.1,AT2G29550.1
Athal-1	TUB2 tubulin beta chain 2	AT5G62690.1,AT5G62700.1	50733.9	1	2	2	71	0.00272	0.362	LAVNLIPFPR	K	L	0.997	56.2	25	36.3	0	8	0	0	2	1139.69	3673.69	698705	253	262	AT4G20890.1,AT5G44340.1,AT2G29550.1
Athal-1	TUB2 tubulin beta chain 2	AT5G62690.1,AT5G62700.1	50733.9	1	2	2	71	0.00272	0.362	LHFFMVGFAPLTSR	R	G	0.996	46.7	29.2	46.2	0	7	8	0	2	1622.85	4623.62	1041560	263	276	AT4G20890.1,AT5G44340.1,AT2G29550.1
Athal-1	TUB2 tubulin beta chain 2	AT5G62690.1,AT5G62700.1	50733.9	1	2	2	71	0.00272	0.362	MASTFIGNSTSIQEMFR	K	R	0.997	57.4	28.4	53.1	0	6	0	0	2	1919.9	3606.11	281441	363	379	AT4G20890.1,AT5G44340.1,AT2G29550.1
Athal-1	TUB2 tubulin beta chain 2	AT5G62690.1,AT5G62700.1	50733.9	1	2	2	71	0.00272	0.362	NMMCAADPR	K	H	0.993	37.1	25	29.8	0	2	0	0	2	1065.43	179.852	151750	298	306	AT4G20890.1,AT5G44340.1,AT2G29550.1
Athal-1	TUB2 tubulin beta chain 2	AT5G62690.1,AT5G62700.1	50733.9	1	2	2	71	0.00272	0.362	NSSYFVEWIPNNVK	K	S	0.997	74.7	28.4	73.6	0	5	0	0	2	1696.83	3240.44	347764	337	350	AT4G20890.1,AT5G44340.1,AT2G29550.1
Athal-1	TUB2 tubulin beta chain 2	AT5G62690.1,AT5G62700.1	50733.9	1	2	2	71	0.00272	0.362	SLTVPELTQQMWDSK	R	N	0.989	38.7	29.1	30	0	2	0	0	2	1762.87	3301.56	143000	283	297
Athal-1	TUB2 tubulin beta chain 2	AT5G62690.1,AT5G62700.1	50733.9	1	2	2	71	0.00272	0.362	VSEQFTAMFR	R	R	0.997	50	28.7	45.4	0	3	0	0	2	1215.58	2091.89	213529	381	390	AT4G20890.1,AT5G44340.1,AT2G29550.1
Athal-1	TUB2 tubulin beta chain 2	AT5G62690.1,AT5G62700.1	50733.9	1	2	2	71	0.00272	0.362	YTGDSDLQLER	R	I	0.958	35.7	29	33.8	0	1	0	0	2	1296.61	532.733	37276.5	36	46
Athal-1	SIR sulfite reductase	AT5G04590.1	71951.2	1	1	1	1	3.83e-05	0.0202	ITPNQNIVLCDIK	R	T	0.994	46.1	27.9	38.7	0	1	0	0	2	1527.82	2116.24	60723.6	459	471
Athal-1	cpHsc70-1 chloroplast heat shock protein 70-1	AT4G24280.1	76508.6	1	1	1	11	0.000421	0.0599	AVITVPAYFNDSQR	K	T	0.997	59.6	29.2	58.6	0	3	1	0	2	1580.81	2463.15	360128	214	227	AT5G49910.1
Athal-1	cpHsc70-1 chloroplast heat shock protein 70-1	AT4G24280.1	76508.6	1	1	1	11	0.000421	0.0599	IAGLEVLR	R	I	0.988	39.9	26.7	28.7	0	3	0	0	2	870.541	1744.99	172373	236	243	AT5G49910.1
Athal-1	cpHsc70-1 chloroplast heat shock protein 70-1	AT4G24280.1	76508.6	1	1	1	11	0.000421	0.0599	IPAVQELVR	R	K	0.986	32	25	19.7	0	3	0	0	2	1024.62	1823.68	158073	417	425
Athal-1	cpHsc70-1 chloroplast heat shock protein 70-1	AT4G24280.1	76508.6	1	1	1	11	0.000421	0.0599	NQADSVVYQTEK	K	Q	0.989	52	29.6	46.4	0	1	0	0	2	1381.66	175.121	40738.1	608	619	AT5G49910.1
Athal-1	GDH2 glutamate dehydrogenase 2	AT5G07440.1,AT5G07440.2	44699.8	1	10	12	42	0.00161	0.453	DDGTLVSYIGFR	K	V	0.995	44.9	29.1	42.4	0	3	0	0	2	1342.66	2915.32	177896	44	55
Athal-1	GDH2 glutamate dehydrogenase 2	AT5G07440.1,AT5G07440.2	44699.8	1	10	12	42	0.00161	0.453	DLSLSELER	R	L	0.985	37	30.6	16.4	0	4	0	0	2	1061.55	1764.23	311535	111	119
Athal-1	GDH2 glutamate dehydrogenase 2	AT5G07440.1,AT5G07440.2	44699.8	1	10	12	42	0.00161	0.453	FHGHSPAVVTGKPIDLGGSLGR	K	E	0.981	38.3	26.9	38.3	0	0	1	0	2	2202.18	1695.21	56224.1	160	181
Athal-1	GDH2 glutamate dehydrogenase 2	AT5G07440.1,AT5G07440.2	44699.8	1	10	12	42	0.00161	0.453	FIVEAANHPTDPDADEILSK	K	K	0.994	43.4	27.8	43.4	0	2	3	0	2	2182.07	2244.69	396061	306	325
Athal-1	GDH2 glutamate dehydrogenase 2	AT5G07440.1,AT5G07440.2	44699.8	1	10	12	42	0.00161	0.453	GVVFATEALLAEYGK	R	S	0.969	42.6	28.8	42.6	0	1	0	0	2	1567.84	3797.38	64602.9	188	202
Athal-1	GDH2 glutamate dehydrogenase 2	AT5G07440.1,AT5G07440.2	44699.8	1	10	12	42	0.00161	0.453	IHDLIGIHTDVPAPDMGTNAQTMAWILDEYSK	K	F	0.984	44.6	25	44.6	0	0	0	1	2	3552.71	4935.8	86922.3	128	159
Athal-1	GDH2 glutamate dehydrogenase 2	AT5G07440.1,AT5G07440.2	44699.8	1	10	12	42	0.00161	0.453	ILGLDSKIER	R	S	0.973	31.8	28.2	22.7	0	1	1	0	2	1143.67	1288.33	118808	17	26
Athal-1	GDH2 glutamate dehydrogenase 2	AT5G07440.1,AT5G07440.2	44699.8	1	10	12	42	0.00161	0.453	MGAFTLGVNR	R	V	0.996	56.4	30.3	44.6	0	2	0	0	2	1065.55	1589.16	117493	390	399	AT5G18170.1
Athal-1	GDH2 glutamate dehydrogenase 2	AT5G07440.1,AT5G07440.2	44699.8	1	10	12	42	0.00161	0.453	NPEGIDINALIK	R	H	0.995	51.5	28	45	0	3	0	0	2	1296.72	2835.69	159634	244	255
Athal-1	GDH2 glutamate dehydrogenase 2	AT5G07440.1,AT5G07440.2	44699.8	1	10	12	42	0.00161	0.453	TAVADIPYGGAK	K	G	0.991	43.1	30.5	32.5	0	2	0	0	2	1162.61	884.365	143420	91	102
Athal-1	GDH2 glutamate dehydrogenase 2	AT5G07440.1,AT5G07440.2	44699.8	1	10	12	42	0.00161	0.453	VVAVSDITGAIR	K	N	0.997	79.7	28.5	73.3	0	4	0	0	2	1200.69	2131.19	245429	232	243
Athal-1	GDH2 glutamate dehydrogenase 2	AT5G07440.1,AT5G07440.2	44699.8	1	10	12	42	0.00161	0.453	VVAVSDITGAIRNPEGIDINALIK	K	H	0.981	34.9	25	28.9	0	0	5	0	2	2478.39	4601.93	517558	232	255
Athal-1	GDH2 glutamate dehydrogenase 2	AT5G07440.1,AT5G07440.2	44699.8	1	10	12	42	0.00161	0.453	YHPEVDPDEVNALAQLMTWK	R	T	0.995	50.3	27.7	50.3	0	0	7	2	2	2356.13	4705.25	785579	71	90	AT5G18170.1
Athal-1	Zinc-binding ribosomal protein family protein	AT3G60245.1	10241.1	1	2	2	2	7.65e-05	0.261	AGGAYTMNTASAVTVR	K	S	0.997	76.2	28.9	72.7	0	1	0	0	2	1569.77	1060.59	97199.9	65	80
Athal-1	Zinc-binding ribosomal protein family protein	AT3G60245.1	10241.1	1	2	2	2	7.65e-05	0.261	AVGIWGCK	K	D	0.949	34.7	31.6	25	0	1	0	0	2	890.455	782.941	77794.4	51	58
Athal-1	RD21, RD21A Granulin repeat cysteine protease family protein	AT1G47128.1	50967.2	0.998	1	1	1	3.83e-05	0.0346	AVAHQPISIAIEAGGR	K	A	0.99	45.1	27.9	28.6	0	0	1	0	2	1589.88	1580.56	64625.2	262	277
Athal-1	RPL12-A, RPL12 ribosomal protein L12-A	AT3G27830.1,AT3G27850.1	19683.2	1	2	2	4	0.000153	0.12	IGSEISSLTLEEAR	K	I	0.997	66.2	29.3	41.5	0	2	0	0	2	1504.79	1998.38	89068.1	65	78
Athal-1	RPL12-A, RPL12 ribosomal protein L12-A	AT3G27830.1,AT3G27850.1	19683.2	1	2	2	4	0.000153	0.12	ILVDYLQDK	R	F	0.982	36.1	29.6	32.2	0	2	0	0	2	1106.61	1730.98	107225	79	87
Athal-1	FUNCTIONS IN: molecular_function unknown; INVOLVED IN: biological_process unknown; LOCATED IN: mitochondrion, chloroplast, plasma membrane, plastid, chloroplast envelope; EXPRESSED IN: 23 plant structures; EXPRESSED DURING: 13 growth stages; CONTAINS InterPro DOMAIN/s: Protein of unknown function DUF3769 (InterPro:IPR022244); BEST Arabidopsis thaliana protein match is: pigment defective 320 (TAIR…	AT2G44640.1	49832.5	0.99	1	1	1	3.83e-05	0.0244	VDLPSAFALAK	R	K	0.971	32.6	29.4	26.3	0	1	0	0	2	1131.64	2790.83	73654	356	366
Athal-1	eIFiso4G1 MIF4G domain-containing protein / MA3 domain-containing protein	AT5G57870.1	85573.8	0.987	1	1	1	3.83e-05	0.0231	SPPVVEPIATLLEYLLSK	K	K	0.969	25.9	25	24.4	0	1	0	0	2	1969.13	7401.75	65967.6	665	682
Athal-1	Ribosomal protein L7Ae/L30e/S12e/Gadd45 family protein	AT5G20160.1,AT5G20160.2	17633.8	1	1	1	5	0.000191	0.359	ACGVTRPVIACSVTSNEASQLK	R	S	0.995	55.5	27.7	55.5	0	0	1	0	2	2348.17	1590.32	81574.1	124	145
Athal-1	Ribosomal protein L7Ae/L30e/S12e/Gadd45 family protein	AT5G20160.1,AT5G20160.2	17633.8	1	1	1	5	0.000191	0.359	AYPLADSQLSITILDLVQQATNYK	K	Q	0.997	78.7	25.4	78.7	0	1	3	0	2	2665.41	6520.64	261787	10	33	AT4G12600.1
Athal-1	MAB1 Transketolase family protein	AT5G50850.1	39176.6	1	5	6	11	0.000421	0.27	AAIRDPDPVVFLENELLYGESFPISEEALDSSFCLPIGK	K	A	0.996	53.7	25	53.7	0	0	0	1	2	4338.15	6834.17	103884	192	230
Athal-1	MAB1 Transketolase family protein	AT5G50850.1	39176.6	1	5	6	11	0.000421	0.27	IAGADVPMPYAANLER	R	L	0.987	36.3	28.9	29.8	0	2	0	0	2	1687.85	2571.22	142680	327	342
Athal-1	MAB1 Transketolase family protein	AT5G50850.1	39176.6	1	5	6	11	0.000421	0.27	LALPQIEDIVR	R	A	0.997	51.8	25.5	51.8	0	4	1	0	2	1266.74	3615.44	334228	343	353
Athal-1	MAB1 Transketolase family protein	AT5G50850.1	39176.6	1	5	6	11	0.000421	0.27	SNYMSAGQINVPIVFR	K	G	0.947	27.1	29.1	27.1	0	1	0	0	2	1795.92	3627.37	48704.5	133	148
Athal-1	MAB1 Transketolase family protein	AT5G50850.1	39176.6	1	5	6	11	0.000421	0.27	VFVMGEEVGQYQGAYK	K	I	0.997	63.5	28.3	62.3	0	2	0	0	2	1804.86	2153.05	103630	56	71
Athal-1	TUB4 tubulin beta chain 4	AT5G44340.1	49823.2	1	4	4	112	0.00429	0.626	AVLMDLEPGTMDSLR	R	S	0.997	53.4	29.4	0	0	5	0	0	2	1663.8	2466.09	289094	63	77	AT5G62690.1,AT4G20890.1,AT5G62700.1
Athal-1	TUB4 tubulin beta chain 4	AT5G44340.1	49823.2	1	4	4	112	0.00429	0.626	EILHIQGGQCGNQIGAK	R	F	0.997	63.6	28.4	57.5	0	2	2	0	2	1822.92	958.872	216639	3	19	AT5G62690.1,AT4G20890.1,AT5G62700.1
Athal-1	TUB4 tubulin beta chain 4	AT5G44340.1	49823.2	1	4	4	112	0.00429	0.626	EVDEQMMNIQNK	K	N	0.997	57.3	27.4	50.1	0	2	0	0	2	1478.66	734.857	108435	325	336
Athal-1	TUB4 tubulin beta chain 4	AT5G44340.1	49823.2	1	4	4	112	0.00429	0.626	FWEVICDEHGIDHTGQYVGDSPLQLER	K	I	0.986	39.2	25.3	39.2	0	0	0	6	2	3200.47	3545.68	635526	20	46
Athal-1	TUB4 tubulin beta chain 4	AT5G44340.1	49823.2	1	4	4	112	0.00429	0.626	GHYTEGAELIDSVLDVVR	K	K	0.997	60.6	28.3	54.7	0	5	7	0	2	1973	4767.44	750841	104	121	AT5G62690.1,AT4G20890.1,AT2G29550.1,AT5G62700.1
Athal-1	TUB4 tubulin beta chain 4	AT5G44340.1	49823.2	1	4	4	112	0.00429	0.626	GHYTEGAELIDSVLDVVRK	K	E	0.99	43.1	27.7	42.8	0	0	0	7	2	2101.09	4490.4	481247	104	122	AT5G62690.1,AT4G20890.1,AT2G29550.1,AT5G62700.1
Athal-1	TUB4 tubulin beta chain 4	AT5G44340.1	49823.2	1	4	4	112	0.00429	0.626	GSQQYSALSVPELTQQMWDAK	R	N	0.997	47	27.6	45.8	0	6	4	0	2	2367.13	3875.29	638146	277	297	AT4G20890.1
Athal-1	TUB4 tubulin beta chain 4	AT5G44340.1	49823.2	1	4	4	112	0.00429	0.626	IDVYFNEASGGK	R	Y	0.996	49.7	28.7	42.2	0	3	0	0	2	1299.62	1187.13	177617	47	58
Athal-1	TUB4 tubulin beta chain 4	AT5G44340.1	49823.2	1	4	4	112	0.00429	0.626	LANPTFGDLNHLISATMSGVTCCLR	K	F	0.996	54.4	27.2	54.4	0	0	4	2	2	2748.33	5464.92	551949	217	241	AT4G20890.1
Athal-1	TUB4 tubulin beta chain 4	AT5G44340.1	49823.2	1	4	4	112	0.00429	0.626	LAVNLIPFPR	K	L	0.997	56.2	25	36.3	0	8	0	0	2	1139.69	3673.69	698705	253	262	AT5G62690.1,AT4G20890.1,AT2G29550.1,AT5G62700.1
Athal-1	TUB4 tubulin beta chain 4	AT5G44340.1	49823.2	1	4	4	112	0.00429	0.626	LHFFMVGFAPLTSR	R	G	0.996	46.7	29.2	46.2	0	7	8	0	2	1622.85	4623.62	1041560	263	276	AT5G62690.1,AT4G20890.1,AT2G29550.1,AT5G62700.1
Athal-1	TUB4 tubulin beta chain 4	AT5G44340.1	49823.2	1	4	4	112	0.00429	0.626	MASTFIGNSTSIQEMFR	K	R	0.997	57.4	28.4	53.1	0	6	0	0	2	1919.9	3606.11	281441	363	379	AT5G62690.1,AT4G20890.1,AT2G29550.1,AT5G62700.1
Athal-1	TUB4 tubulin beta chain 4	AT5G44340.1	49823.2	1	4	4	112	0.00429	0.626	MMMTFSVFPSPK	R	V	0.997	54	28.1	54	0	5	0	0	2	1402.66	3570.76	356215	163	174	AT4G20890.1,AT2G29550.1
Athal-1	TUB4 tubulin beta chain 4	AT5G44340.1	49823.2	1	4	4	112	0.00429	0.626	NMMCAADPR	K	H	0.993	37.1	25	29.8	0	2	0	0	2	1065.43	179.852	151750	298	306	AT5G62690.1,AT4G20890.1,AT2G29550.1,AT5G62700.1
Athal-1	TUB4 tubulin beta chain 4	AT5G44340.1	49823.2	1	4	4	112	0.00429	0.626	NSSYFVEWIPNNVK	K	S	0.997	74.7	28.4	73.6	0	5	0	0	2	1696.83	3240.44	347764	337	350	AT5G62690.1,AT4G20890.1,AT2G29550.1,AT5G62700.1
Athal-1	TUB4 tubulin beta chain 4	AT5G44340.1	49823.2	1	4	4	112	0.00429	0.626	SGPFGQIFRPDNFVFGQSGAGNNWAK	R	G	0.997	69.5	26.9	69.5	0	0	10	0	2	2798.34	4395.82	888718	78	103	AT4G20890.1
Athal-1	TUB4 tubulin beta chain 4	AT5G44340.1	49823.2	1	4	4	112	0.00429	0.626	SSVCDIAPK	K	G	0.997	58.9	31	39.2	0	2	0	0	2	976.477	234.379	158883	351	359
Athal-1	TUB4 tubulin beta chain 4	AT5G44340.1	49823.2	1	4	4	112	0.00429	0.626	VSEQFTAMFR	R	R	0.997	50	28.7	45.4	0	3	0	0	2	1215.58	2091.89	213529	381	390	AT5G62690.1,AT4G20890.1,AT2G29550.1,AT5G62700.1
Athal-1	TUB4 tubulin beta chain 4	AT5G44340.1	49823.2	1	4	4	112	0.00429	0.626	YLTASAVFR	R	G	0.953	30.9	28.8	24.6	0	1	0	0	2	1027.56	1607.01	80639.2	310	318	AT4G20890.1
Athal-1	PGK1 phosphoglycerate kinase 1	AT3G12780.1	50113.1	1	10	11	60	0.0023	0.599	ADDCIGPEVESLVASLPEGGVLLLENVR	K	F	0.997	75.2	25.9	75.2	0	0	4	0	2	2951.5	6471.86	347151	170	197
Athal-1	PGK1 phosphoglycerate kinase 1	AT3G12780.1	50113.1	1	10	11	60	0.0023	0.599	ADLNVPLDDNQTITDDTR	R	I	0.997	49.1	28.3	47.9	0	3	0	0	2	2015.95	1985.65	130781	99	116
Athal-1	PGK1 phosphoglycerate kinase 1	AT3G12780.1	50113.1	1	10	11	60	0.0023	0.599	ELDYLVGAVSNPK	K	R	0.997	77.4	29.9	71.2	0	4	0	0	2	1404.74	2104.88	248120	254	266	AT1G56190.2,AT1G56190.1
Athal-1	PGK1 phosphoglycerate kinase 1	AT3G12780.1	50113.1	1	10	11	60	0.0023	0.599	FAAGTEAIANK	K	L	0.997	53.5	30.6	37.7	0	1	0	0	2	1092.57	358.891	59346.1	407	417
Athal-1	PGK1 phosphoglycerate kinase 1	AT3G12780.1	50113.1	1	10	11	60	0.0023	0.599	FAAGTEAIANKLAELSEK	K	G	0.988	36.3	28	35.8	0	1	0	0	2	1862.99	2890.13	25028.9	407	424
Athal-1	PGK1 phosphoglycerate kinase 1	AT3G12780.1	50113.1	1	10	11	60	0.0023	0.599	FLKPSVAGFLLQK	K	E	0.994	49.2	25	43.5	0	0	4	0	2	1447.87	3135.68	288059	241	253	AT1G56190.2,AT1G56190.1
Athal-1	PGK1 phosphoglycerate kinase 1	AT3G12780.1	50113.1	1	10	11	60	0.0023	0.599	FLKPSVAGFLLQKELDYLVGAVSNPK	K	R	0.989	40.1	25	40.1	0	0	1	2	2	2833.59	6145.6	225979	241	266	AT1G56190.2,AT1G56190.1
Athal-1	PGK1 phosphoglycerate kinase 1	AT3G12780.1	50113.1	1	10	11	60	0.0023	0.599	FSLAPLVPR	K	L	0.99	37.4	27.3	29.6	0	5	0	0	2	999.599	2907.16	347101	150	158	AT1G56190.2,AT1G56190.1
Athal-1	PGK1 phosphoglycerate kinase 1	AT3G12780.1	50113.1	1	10	11	60	0.0023	0.599	GVSLLLPTDVVVADKFAPDANSK	K	I	0.954	27.6	26.2	27.6	0	1	0	0	2	2356.28	4330.81	34896.5	337	359
Athal-1	PGK1 phosphoglycerate kinase 1	AT3G12780.1	50113.1	1	10	11	60	0.0023	0.599	GVTTIIGGGDSVAAVEK	K	V	0.997	88.3	28.4	72.7	0	4	2	0	2	1573.84	1920.88	402740	425	441	AT1G79550.2,AT1G79550.1,AT1G56190.2,AT1G56190.1
Athal-1	PGK1 phosphoglycerate kinase 1	AT3G12780.1	50113.1	1	10	11	60	0.0023	0.599	IGVIESLLEK	K	C	0.977	45	28.6	28.1	0	2	0	0	2	1100.66	2906	98564.4	282	291	AT1G56190.2,AT1G56190.1
Athal-1	PGK1 phosphoglycerate kinase 1	AT3G12780.1	50113.1	1	10	11	60	0.0023	0.599	IVPASGIEDGWMGLDIGPDSIK	K	T	0.997	56.3	28.2	56.3	0	4	1	0	2	2270.14	4416.91	322997	360	381
Athal-1	PGK1 phosphoglycerate kinase 1	AT3G12780.1	50113.1	1	10	11	60	0.0023	0.599	KLASLADLYVNDAFGTAHR	K	A	0.976	41.1	27.8	39.5	0	0	1	1	2	2062.07	2939.82	145141	212	230	AT1G56190.2,AT1G56190.1
Athal-1	PGK1 phosphoglycerate kinase 1	AT3G12780.1	50113.1	1	10	11	60	0.0023	0.599	LASLADLYVNDAFGTAHR	K	A	0.997	75.5	28.8	75.5	0	3	5	0	2	1933.98	3254.19	549983	213	230	AT1G56190.2,AT1G56190.1
Athal-1	PGK1 phosphoglycerate kinase 1	AT3G12780.1	50113.1	1	10	11	60	0.0023	0.599	LSELLGIEVTK	R	A	0.997	62.4	27.5	19.4	0	3	0	0	2	1201.7	2503.74	185132	159	169
Athal-1	PGK1 phosphoglycerate kinase 1	AT3G12780.1	50113.1	1	10	11	60	0.0023	0.599	SVGDLTSADLK	K	G	0.996	52.8	30.7	40.8	0	3	0	0	2	1105.57	829.99	212381	81	91
Athal-1	PGK1 phosphoglycerate kinase 1	AT3G12780.1	50113.1	1	10	11	60	0.0023	0.599	TFNEALDTTQTVIWNGPMGVFEMEK	K	F	0.997	61.3	26.5	61.3	0	0	1	0	2	2858.34	5190.56	71547.3	382	406
Athal-1	PGK1 phosphoglycerate kinase 1	AT3G12780.1	50113.1	1	10	11	60	0.0023	0.599	VGVAGVMSHISTGGGASLELLEGK	K	V	0.976	37.8	26.7	37.8	0	0	1	0	2	2269.19	3737.05	76956.4	442	465	AT1G56190.2,AT1G56190.1
Athal-1	PGK1 phosphoglycerate kinase 1	AT3G12780.1	50113.1	1	10	11	60	0.0023	0.599	VILSTHLGRPK	K	G	0.962	31.1	25	31.1	0	1	0	0	2	1220.75	513.098	35336.4	134	144	AT1G56190.2,AT1G56190.1
Athal-1	PGK1 phosphoglycerate kinase 1	AT3G12780.1	50113.1	1	10	11	60	0.0023	0.599	VLPGVIALDEAIPVTV	K	-	0.977	37	25	37	0	2	0	0	2	1605.95	5285.96	165734	466	481
Athal-1	unknown protein; FUNCTIONS IN: molecular_function unknown; INVOLVED IN: photorespiration; LOCATED IN: mitochondrion, mitochondrial membrane, mitochondrial respiratory chain complex I, respiratory chain complex I, membrane; EXPRESSED IN: 25 plant structures; EXPRESSED DURING: 15 growth stages; Has 30201 Blast hits to 17322 proteins in 780 species: Archae - 12; Bacteria - 1396; Metazoa - 17338; Fun…	AT4G16450.1,AT4G16450.2	11345.5	0.999	2	2	2	7.65e-05	0.264	LMGFFPNDGEVASYQK	R	R	0.984	34	28.2	34	0	1	0	0	2	1802.84	2780.1	46971.7	85	100
Athal-1	unknown protein; FUNCTIONS IN: molecular_function unknown; INVOLVED IN: photorespiration; LOCATED IN: mitochondrion, mitochondrial membrane, mitochondrial respiratory chain complex I, respiratory chain complex I, membrane; EXPRESSED IN: 25 plant structures; EXPRESSED DURING: 15 growth stages; Has 30201 Blast hits to 17322 proteins in 780 species: Archae - 12; Bacteria - 1396; Metazoa - 17338; Fun…	AT4G16450.1,AT4G16450.2	11345.5	0.999	2	2	2	7.65e-05	0.264	VVGNFSTLDYLR	K	F	0.953	30	29	28.4	0	1	0	0	2	1383.73	2651	61382.7	25	36
Athal-1	LHCA3 photosystem I light harvesting complex gene 3	AT1G61520.1,AT1G61520.2,AT1G61520.3	29182.9	1	2	2	2	7.65e-05	0.0916	FAMLGAAGAIAPEILGK	R	A	0.997	54.3	28	48.7	0	1	0	0	2	1629.9	4441.32	98328.8	106	122
Athal-1	LHCA3 photosystem I light harvesting complex gene 3	AT1G61520.1,AT1G61520.2,AT1G61520.3	29182.9	1	2	2	2	7.65e-05	0.0916	QYFLGLEK	K	G	0.946	26.5	28.7	10.9	0	1	0	0	2	997.535	1693.95	71742.4	183	190
Athal-1	Cytochrome b-c1 complex, subunit 8 protein	AT3G10860.1,AT5G05370.1	8505	0.999	1	1	6	0.00023	0.167	AVVYALSPFQQK	K	I	0.996	53.4	27.7	48.2	0	6	0	0	2	1350.74	2326.65	427987	10	21
Athal-1	ATPLC2, PLC2 phospholipase C 2	AT3G08510.1,AT3G08510.2,AT3G08510.3	66124	1	1	1	1	3.83e-05	0.0275	EDAQSIINSASSLLHR	R	N	0.984	43.6	28.7	43.6	0	0	1	0	2	1740.89	3186.16	67517.4	61	76
Athal-1	Aldolase superfamily protein	AT2G01140.1	42328.1	1	10	12	32	0.00122	0.437	ALQNSVLR	R	T	0.965	38.4	30	20.4	0	2	0	0	2	900.526	402.504	114323	333	340
Athal-1	Aldolase superfamily protein	AT2G01140.1	42328.1	1	10	12	32	0.00122	0.437	ANSLAQLGK	K	Y	0.995	56.4	31.1	45.2	0	2	0	0	2	901.51	311.711	130370	362	370	AT2G21330.1,AT2G21330.3,AT4G38970.1
Athal-1	Aldolase superfamily protein	AT2G01140.1	42328.1	1	10	12	32	0.00122	0.437	DANIVPGIK	R	V	0.981	32.7	27.1	25.2	0	2	0	0	2	926.531	1044.53	123558	131	139
Athal-1	Aldolase superfamily protein	AT2G01140.1	42328.1	1	10	12	32	0.00122	0.437	DANIVPGIKVDK	R	G	0.969	30.9	26.8	26.5	0	1	0	0	2	1268.72	1294.36	49270.8	131	142
Athal-1	Aldolase superfamily protein	AT2G01140.1	42328.1	1	10	12	32	0.00122	0.437	EAAWGLAR	K	Y	0.983	41.8	30.2	25.5	0	1	0	0	2	873.458	696.42	62161.2	196	203	AT2G21330.1,AT2G21330.3,AT4G38970.1
Athal-1	Aldolase superfamily protein	AT2G01140.1	42328.1	1	10	12	32	0.00122	0.437	GILAIDESNATCGK	R	R	0.997	61.5	29.7	61.5	0	3	0	0	2	1448.71	1197.03	153294	61	74
Athal-1	Aldolase superfamily protein	AT2G01140.1	42328.1	1	10	12	32	0.00122	0.437	GILAIDESNATCGKR	R	L	0.973	31.2	29.4	29	0	1	0	0	2	1604.81	930.944	29872.6	61	75
Athal-1	Aldolase superfamily protein	AT2G01140.1	42328.1	1	10	12	32	0.00122	0.437	GLSPLAGSNEESWCQGLDGLASR	K	S	0.997	61.2	27.2	58.9	0	3	4	0	2	2404.12	3322.49	399927	143	165
Athal-1	Aldolase superfamily protein	AT2G01140.1	42328.1	1	10	12	32	0.00122	0.437	LASIGLDNTEDNR	R	Q	0.997	73	29.6	67.4	0	3	0	0	2	1417.69	846.206	173991	76	88
Athal-1	Aldolase superfamily protein	AT2G01140.1	42328.1	1	10	12	32	0.00122	0.437	TLEVAEKVWSEVFFYLAQNNVMFEGILLKPSMVTPGAEHK	R	N	0.963	35.2	25	35.2	0	0	0	0	2	4552.33	7389.88	155134	232	271
Athal-1	Aldolase superfamily protein	AT2G01140.1	42328.1	1	10	12	32	0.00122	0.437	TVVSVPCGPSALAVK	R	E	0.991	39	28.2	32.5	0	3	1	0	2	1484.81	2203.1	284454	181	195
Athal-1	Aldolase superfamily protein	AT2G01140.1	42328.1	1	10	12	32	0.00122	0.437	YAAISQDNGLVPIVEPEILLDGDHPIER	R	T	0.99	41.8	25.5	41.8	0	0	5	0	2	3073.58	4911.31	419362	204	231
Athal-1	FBR12, ATELF5A-2, ELF5A-2 Eukaryotic translation initiation factor 5A-1 (eIF-5A 1) protein	AT1G26630.1	17140	1	2	2	2	7.65e-05	0.264	DDLKLPTDDGLTAQMR	K	L	0.99	44.4	28.7	40.4	0	0	1	0	2	1788.88	2203.21	83955	112	127
Athal-1	FBR12, ATELF5A-2, ELF5A-2 Eukaryotic translation initiation factor 5A-1 (eIF-5A 1) protein	AT1G26630.1	17140	1	2	2	2	7.65e-05	0.264	LGFDEGKDIVVSVMSSMGEEQICAVK	R	E	0.992	49.2	26.6	49.2	0	0	1	0	2	2828.35	4948.07	90514.9	128	153
Athal-1	FIB4 Plastid-lipid associated protein PAP / fibrillin family protein	AT3G23400.1	30456	1	3	4	11	0.000421	0.116	GLVASVDDLER	R	A	0.974	42.7	30.4	29.5	0	2	0	0	2	1173.61	1571.73	106393	101	111
Athal-1	FIB4 Plastid-lipid associated protein PAP / fibrillin family protein	AT3G23400.1	30456	1	3	4	11	0.000421	0.116	LIPVTLGQVFQR	R	I	0.995	40.6	25.3	40.6	0	4	2	0	2	1370.82	3568.33	517791	164	175
Athal-1	FIB4 Plastid-lipid associated protein PAP / fibrillin family protein	AT3G23400.1	30456	1	3	4	11	0.000421	0.116	LLSVVSGLNR	K	G	0.992	50.7	28	38.6	0	3	0	0	2	1057.64	1779.2	188778	91	100
Athal-1	EMB3003 2-oxoacid dehydrogenases acyltransferase family protein	AT1G34430.1	48306.6	1	1	1	1	3.83e-05	0.0473	VIYGADLAQFLQTLASIIEDPK	R	D	0.981	31.8	25.4	31.8	0	1	0	0	2	2405.3	7468.09	49724.1	440	461
Athal-1	MOS6, ATIMPALPHA3, IMPA-3 ARM repeat superfamily protein	AT4G02150.1	58616.9	0.424	0	0	1	3.83e-05	0.0207	NATWTLSNFCR	R	G	0.951	32.5	28.6	32.5	0	1	0	0	2	1369.63	2014.41	67132.1	223	233	AT4G16143.2,AT3G06720.1,AT1G09270.3,AT4G16143.1,AT1G09270.1,AT1G09270.2,AT3G06720.2
Athal-1	RPT3 regulatory particle triple-A ATPase 3	AT5G58290.1	45752.3	1	1	1	1	3.83e-05	0.0466	ENAPAIIFIDEVDAIATAR	K	F	0.949	26.8	27.4	26.8	0	1	0	0	2	2029.06	5870.96	37401	246	264
Athal-1	RHM3, ATRHM3 rhamnose biosynthesis 3	AT3G14790.1	74916.5	0.754	0	0	7	0.000268	0.0271	AMVEELLR	K	E	0.983	46.6	31.4	17.3	0	2	0	0	2	960.518	1695.79	130976	516	523	AT1G53500.1
Athal-1	RHM3, ATRHM3 rhamnose biosynthesis 3	AT3G14790.1	74916.5	0.754	0	0	7	0.000268	0.0271	TGWLGGLLGK	K	L	0.993	44.3	29.1	0	0	5	0	0	2	1001.58	2996.47	251082	388	397	AT1G78570.1,AT1G63000.1,AT1G53500.1
Athal-1	BGLU15 beta glucosidase 15	AT2G44450.1	56907.5	1	6	7	17	0.00065	0.184	AASDWLLIYPK	K	G	0.964	37.2	29.8	27.3	0	2	0	0	2	1276.69	3246.32	184244	381	391
Athal-1	BGLU15 beta glucosidase 15	AT2G44450.1	56907.5	1	6	7	17	0.00065	0.184	DVTMFSDPCASVTGER	K	D	0.997	46	25	46	0	1	0	0	2	1771.76	1942.66	47982.6	357	372
Athal-1	BGLU15 beta glucosidase 15	AT2G44450.1	56907.5	1	6	7	17	0.00065	0.184	GGINQAGIDYYNNLINELLSK	K	G	0.997	109	27.5	108	0	3	3	0	2	2309.18	5347.33	350908	124	144
Athal-1	BGLU15 beta glucosidase 15	AT2G44450.1	56907.5	1	6	7	17	0.00065	0.184	GIKPFATMFHWDTPQALEDAYGGFR	K	G	0.967	30.6	26.2	30.6	0	0	0	4	2	2855.36	4864.08	470060	145	169
Athal-1	BGLU15 beta glucosidase 15	AT2G44450.1	56907.5	1	6	7	17	0.00065	0.184	LPIFTAQQSK	R	M	0.97	30.5	28.9	17.7	0	3	0	0	2	1132.64	1269.53	142996	320	329
Athal-1	BGLU15 beta glucosidase 15	AT2G44450.1	56907.5	1	6	7	17	0.00065	0.184	YPVDMVNNVK	K	G	0.974	33.2	30.1	21.9	0	1	0	0	2	1178.59	1030.61	62358.2	308	317
Athal-1	Ribosomal protein L18ae/LX family protein	AT2G34480.1	21307.9	1	2	2	8	0.000306	0.101	IKFPLVFR	K	K	0.99	42.1	25	34.1	0	0	7	0	2	1019.64	2920.17	384998	149	156
Athal-1	Ribosomal protein L18ae/LX family protein	AT2G34480.1	21307.9	1	2	2	8	0.000306	0.101	VRFPCIQIIK	R	T	0.964	35.1	27.2	30	0	0	1	0	2	1273.75	2724.1	53688.2	118	127
Athal-1	INVOLVED IN: protein processing; LOCATED IN: mitochondrion, endoplasmic reticulum, plasma membrane, vacuole; EXPRESSED IN: 25 plant structures; EXPRESSED DURING: 13 growth stages; CONTAINS InterPro DOMAIN/s: Nicalin (InterPro:IPR016574), EF-Hand 1, calcium-binding site (InterPro:IPR018247), Nicastrin (InterPro:IPR008710); Has 245 Blast hits to 243 proteins in 99 species: Archae - 6; Bacteria - 10…	AT3G44330.1	62204.6	1	2	2	3	0.000115	0.0372	GLDDLISLFR	R	R	0.994	43.7	29.8	38.8	0	1	0	0	2	1148.63	4652.84	56434.9	546	555
Athal-1	INVOLVED IN: protein processing; LOCATED IN: mitochondrion, endoplasmic reticulum, plasma membrane, vacuole; EXPRESSED IN: 25 plant structures; EXPRESSED DURING: 13 growth stages; CONTAINS InterPro DOMAIN/s: Nicalin (InterPro:IPR016574), EF-Hand 1, calcium-binding site (InterPro:IPR018247), Nicastrin (InterPro:IPR008710); Has 245 Blast hits to 243 proteins in 99 species: Archae - 6; Bacteria - 10…	AT3G44330.1	62204.6	1	2	2	3	0.000115	0.0372	SWLDLLSQTPR	R	V	0.985	45.8	29.7	40.9	0	2	0	0	2	1315.7	3618.37	150091	454	464
Athal-1	AAE17 acyl-activating enzyme 17	AT5G23050.1	79183.3	0.999	1	1	2	7.65e-05	0.0166	VSSVVTLPSLPR	K	T	0.997	50	25	40.9	0	2	0	0	2	1254.74	2686.62	141087	686	697
Athal-1	PSBQ, PSBQA, PSBQ-1 photosystem II subunit QA	AT4G21280.1	23796.3	1	2	2	3	0.000115	0.112	LFDTIDNLDYAAK	K	K	0.997	67	28.9	64.2	0	2	0	0	2	1498.74	2529.74	100957	185	197
Athal-1	PSBQ, PSBQA, PSBQ-1 photosystem II subunit QA	AT4G21280.1	23796.3	1	2	2	3	0.000115	0.112	YDLNTIISSKPK	R	D	0.978	40.7	28.5	40.7	0	0	1	0	2	1378.76	1637.22	53856.3	161	172
Athal-1	CRT1, CRT1a, AtCRT1a calreticulin 1a	AT1G56340.2	49144.5	1	5	5	13	0.000497	0.222	APMIDNPEFKDDPELYVFPK	K	L	0.979	36.6	27.7	36.6	0	0	1	0	2	2365.14	3547.98	65314.1	295	314
Athal-1	CRT1, CRT1a, AtCRT1a calreticulin 1a	AT1G56340.2	49144.5	1	5	5	13	0.000497	0.222	FGGDTPYSIMFGPDICGYSTK	K	K	0.997	61.1	25.4	61.1	0	3	0	0	2	2313.02	3887.78	126315	125	145	AT1G09210.1
Athal-1	CRT1, CRT1a, AtCRT1a calreticulin 1a	AT1G56340.2	49144.5	1	5	5	13	0.000497	0.222	LLSDDVDQTK	K	F	0.993	43.9	30.3	26.8	0	2	0	0	2	1133.57	263.463	127979	115	124
Athal-1	CRT1, CRT1a, AtCRT1a calreticulin 1a	AT1G56340.2	49144.5	1	5	5	13	0.000497	0.222	QTGSLYSDWDLLPAK	K	K	0.996	46.5	29.3	46.5	0	2	0	0	2	1693.84	3304.49	107533	195	209
Athal-1	CRT1, CRT1a, AtCRT1a calreticulin 1a	AT1G56340.2	49144.5	1	5	5	13	0.000497	0.222	SGSLFDNVLVSDDPEYAK	K	K	0.997	83.7	27.8	78.7	0	2	0	0	2	1955.92	3087.3	119681	327	344
Athal-1	CRT1, CRT1a, AtCRT1a calreticulin 1a	AT1G56340.2	49144.5	1	5	5	13	0.000497	0.222	YVGVELWQVK	K	S	0.978	33.3	29.6	30.3	0	3	0	0	2	1220.67	2631.61	223726	317	326
Athal-1	ALDH3H1, ALDH4 aldehyde dehydrogenase 3H1	AT1G44170.3	46217	1	1	1	2	7.65e-05	0.0285	ALVDSNIFDLFK	K	V	0.997	51.7	28.7	51	0	2	0	0	2	1381.74	4884.44	121039	404	415
Athal-1	Ribosomal protein L13 family protein	AT3G24830.1	23459.3	1	1	1	1	3.83e-05	0.0583	ELLNGQSVVVVR	K	C	0.989	40.4	26.5	35.2	0	1	0	0	2	1312.76	1878.25	47829.8	31	42
Athal-1	OASA1, OLD3, CYTACS1 O-acetylserine (thiol) lyase (OAS-TL) isoform A1	AT4G14880.1,AT4G14880.2,AT4G14880.3,AT4G14880.4	33806.3	1	7	7	22	0.000842	0.469	DVTELIGNTPLVYLNNVAEGCVGR	K	V	0.98	42.5	26.3	42.5	0	0	1	0	2	2603.31	5185.5	70571.2	8	31
Athal-1	OASA1, OLD3, CYTACS1 O-acetylserine (thiol) lyase (OAS-TL) isoform A1	AT4G14880.1,AT4G14880.2,AT4G14880.3,AT4G14880.4	33806.3	1	7	7	22	0.000842	0.469	IDGFVSGIGTGGTITGAGK	K	Y	0.997	60.4	28.9	60.4	0	2	0	0	2	1707.89	2244.25	96506.1	173	191
Athal-1	OASA1, OLD3, CYTACS1 O-acetylserine (thiol) lyase (OAS-TL) isoform A1	AT4G14880.1,AT4G14880.2,AT4G14880.3,AT4G14880.4	33806.3	1	7	7	22	0.000842	0.469	IGFSMISDAEK	R	K	0.97	31.6	29.2	0	0	1	0	0	2	1197.58	1955.3	53843.8	49	59
Athal-1	OASA1, OLD3, CYTACS1 O-acetylserine (thiol) lyase (OAS-TL) isoform A1	AT4G14880.1,AT4G14880.2,AT4G14880.3,AT4G14880.4	33806.3	1	7	7	22	0.000842	0.469	IHYETTGPEIWK	K	G	0.988	45.4	29.5	37.5	0	1	3	0	2	1473.74	1441	336417	156	167
Athal-1	OASA1, OLD3, CYTACS1 O-acetylserine (thiol) lyase (OAS-TL) isoform A1	AT4G14880.1,AT4G14880.2,AT4G14880.3,AT4G14880.4	33806.3	1	7	7	22	0.000842	0.469	LEMMEPCSSVK	K	D	0.997	46.8	27.4	41.9	0	2	0	0	2	1310.58	1073.72	114437	36	46
Athal-1	OASA1, OLD3, CYTACS1 O-acetylserine (thiol) lyase (OAS-TL) isoform A1	AT4G14880.1,AT4G14880.2,AT4G14880.3,AT4G14880.4	33806.3	1	7	7	22	0.000842	0.469	LFVAIFPSFGER	K	Y	0.982	34.5	28.7	23.5	0	4	0	0	2	1382.75	4519.18	300952	290	301
Athal-1	OASA1, OLD3, CYTACS1 O-acetylserine (thiol) lyase (OAS-TL) isoform A1	AT4G14880.1,AT4G14880.2,AT4G14880.3,AT4G14880.4	33806.3	1	7	7	22	0.000842	0.469	LIITMPASMSTER	K	R	0.979	33.4	29.6	33.3	0	1	0	0	2	1449.74	2537.63	61018.2	93	105
Athal-1	OASA1, OLD3, CYTACS1 O-acetylserine (thiol) lyase (OAS-TL) isoform A1	AT4G14880.1,AT4G14880.2,AT4G14880.3,AT4G14880.4	33806.3	1	7	7	22	0.000842	0.469	LYGVEPVESAILSGGKPGPHK	K	I	0.971	32.6	26.7	28.9	0	0	0	2	2	2135.15	2553.36	233057	202	222
Athal-1	OASA1, OLD3, CYTACS1 O-acetylserine (thiol) lyase (OAS-TL) isoform A1	AT4G14880.1,AT4G14880.2,AT4G14880.3,AT4G14880.4	33806.3	1	7	7	22	0.000842	0.469	TPNGYMLQQFENPANPK	K	I	0.997	50.5	28.3	50.5	0	3	0	0	2	1948.92	2230.66	99107.1	139	155
Athal-1	OASA1, OLD3, CYTACS1 O-acetylserine (thiol) lyase (OAS-TL) isoform A1	AT4G14880.1,AT4G14880.2,AT4G14880.3,AT4G14880.4	33806.3	1	7	7	22	0.000842	0.469	YLSTVLFDATR	R	K	0.994	49.1	29.4	43	0	2	0	0	2	1285.68	2592.86	118427	302	312
Athal-1	RAN-1, RAN1, ATRAN1 RAS-related nuclear protein-1	AT5G20010.1,AT5G20020.1,AT5G55190.1	25079.7	1	4	5	15	0.000574	0.217	FYCWDTAGQEK	R	F	0.996	42.5	25	42.5	0	3	0	0	2	1404.59	988.341	150086	64	74
Athal-1	RAN-1, RAN1, ATRAN1 RAS-related nuclear protein-1	AT5G20010.1,AT5G20020.1,AT5G55190.1	25079.7	1	4	5	15	0.000574	0.217	NLQYYEISAK	K	S	0.956	29.7	29.2	29.7	0	1	0	0	2	1228.62	1054.65	87822.5	146	155
Athal-1	RAN-1, RAN1, ATRAN1 RAS-related nuclear protein-1	AT5G20010.1,AT5G20020.1,AT5G55190.1	25079.7	1	4	5	15	0.000574	0.217	SNYNFEKPFLYLAR	K	K	0.992	48.5	29.3	48.5	0	3	4	0	2	1761.9	3110.95	497348	156	169
Athal-1	RAN-1, RAN1, ATRAN1 RAS-related nuclear protein-1	AT5G20010.1,AT5G20020.1,AT5G55190.1	25079.7	1	4	5	15	0.000574	0.217	VCENIPIVLCGNK	R	V	0.997	51.4	29.1	45.2	0	4	0	0	2	1515.77	2149.75	262150	114	126
Athal-1	ALDH2B4, ALDH2, ALDH2A aldehyde dehydrogenase 2B4	AT3G48000.1	58590.4	1	6	7	13	0.000497	0.151	AVVTALNKPAWI	K	-	0.997	56	25.2	53.9	0	2	0	0	2	1282.75	2840.41	151181	527	538
Athal-1	ALDH2B4, ALDH2, ALDH2A aldehyde dehydrogenase 2B4	AT3G48000.1	58590.4	1	6	7	13	0.000497	0.151	GIEQGPQIDLK	K	Q	0.997	60.6	28.7	49.1	0	3	0	0	2	1197.65	1222.27	145714	375	385
Athal-1	ALDH2B4, ALDH2, ALDH2A aldehyde dehydrogenase 2B4	AT3G48000.1	58590.4	1	6	7	13	0.000497	0.151	GIYSLNNYLQIK	K	A	0.985	35.7	28.6	35.7	0	1	0	0	2	1425.77	3037.93	78123	515	526
Athal-1	ALDH2B4, ALDH2, ALDH2A aldehyde dehydrogenase 2B4	AT3G48000.1	58590.4	1	6	7	13	0.000497	0.151	TAEQTPLTAFYAGK	K	L	0.997	65.8	29.2	51.9	0	3	0	0	2	1497.76	2121.59	156700	230	243
Athal-1	ALDH2B4, ALDH2, ALDH2A aldehyde dehydrogenase 2B4	AT3G48000.1	58590.4	1	6	7	13	0.000497	0.151	TGEVIAHVAEGDAEDINR	R	A	0.997	69.6	28.9	63.1	0	1	2	0	2	1895.91	1206.03	194464	82	99
Athal-1	ALDH2B4, ALDH2, ALDH2A aldehyde dehydrogenase 2B4	AT3G48000.1	58590.4	1	6	7	13	0.000497	0.151	VGPALACGNTIVLK	K	T	0.946	24.9	27.3	21.8	0	1	0	0	2	1412.79	2130.07	48739.7	216	229
Athal-1	CSY2 citrate synthase 2	AT3G58750.1	56604.3	1	5	5	11	0.000421	0.196	AMGFPPEFFTVLFAVPR	R	M	0.968	37.7	28.2	37.7	0	0	4	0	2	1926	6544.85	133925	428	444
Athal-1	CSY2 citrate synthase 2	AT3G58750.1	56604.3	1	5	5	11	0.000421	0.196	GNLTIVDER	K	T	0.972	35.5	30.8	25.2	0	1	0	0	2	1016.54	605.494	56985.1	52	60
Athal-1	CSY2 citrate synthase 2	AT3G58750.1	56604.3	1	5	5	11	0.000421	0.196	IMRPQQAYTGVWMR	R	H	0.978	37.5	29.1	34	0	0	1	0	2	1736.87	1903.46	64444.3	463	476
Athal-1	CSY2 citrate synthase 2	AT3G58750.1	56604.3	1	5	5	11	0.000421	0.196	LYDPGYLNTAPVR	K	S	0.982	49.7	29.7	42.7	0	2	0	0	2	1478.76	1843.38	114178	94	106	AT2G42790.1
Athal-1	CSY2 citrate synthase 2	AT3G58750.1	56604.3	1	5	5	11	0.000421	0.196	MLAEIGTAENIPDFIEGVK	K	N	0.996	65.3	27.8	59.1	0	2	0	0	2	2047.04	4287.42	99252.2	334	352
Athal-1	CSY2 citrate synthase 2	AT3G58750.1	56604.3	1	5	5	11	0.000421	0.196	TAGRPPVLPSANLSYSENFLYMLDSMGNR	R	S	0.957	32.8	25.9	32.8	0	0	1	0	2	3200.55	5356.28	63487.3	239	267
Athal-1	Cyclophilin-like peptidyl-prolyl cis-trans isomerase family protein	AT2G38730.1	21491.8	0.746	1	1	2	7.65e-05	0.0503	VLGDGLLVMR	R	K	0.982	37.9	29.4	29.2	0	2	0	0	2	1072.62	2595.78	112155	165	174
Athal-1	VDAC4, ATVDAC4 voltage dependent anion channel 4	AT5G57490.1	29506.4	0.999	1	1	4	0.000153	0.0328	LGLALALKP	K	-	0.997	64.4	25	56	0	4	0	0	2	895.598	2881.03	204302	266	274
Athal-1	LOS2, ENO2 Enolase	AT2G36530.1	47719.7	1	9	11	28	0.00107	0.333	AGAVVSGIPLYK	K	H	0.996	46.3	27.8	35.2	0	3	0	0	2	1174.68	2040.67	219982	126	137
Athal-1	LOS2, ENO2 Enolase	AT2G36530.1	47719.7	1	9	11	28	0.00107	0.333	AVGNVNNIIGPALIGK	K	D	0.997	77.9	25	77	0	6	2	0	2	1549.91	3006.71	501123	66	81
Athal-1	LOS2, ENO2 Enolase	AT2G36530.1	47719.7	1	9	11	28	0.00107	0.333	ISGDALKDLYK	K	S	0.996	46.8	28.5	43.9	0	2	2	0	2	1222.67	1317.11	194995	278	288
Athal-1	LOS2, ENO2 Enolase	AT2G36530.1	47719.7	1	9	11	28	0.00107	0.333	IVLPVPAFNVINGGSHAGNK	K	L	0.995	49.3	25.6	46.5	0	0	3	0	2	2004.1	4012.48	301081	148	167
Athal-1	LOS2, ENO2 Enolase	AT2G36530.1	47719.7	1	9	11	28	0.00107	0.333	LAMQEFMILPVGAASFK	K	E	0.997	55	28.2	54.9	0	4	0	0	2	1852.97	5181.95	272541	168	184
Athal-1	LOS2, ENO2 Enolase	AT2G36530.1	47719.7	1	9	11	28	0.00107	0.333	SCNALLLK	K	V	0.986	44.1	30.5	39	0	1	0	0	2	918.508	782.237	45912	345	352
Athal-1	LOS2, ENO2 Enolase	AT2G36530.1	47719.7	1	9	11	28	0.00107	0.333	VNQIGSVTESIEAVK	K	M	0.997	73.7	28.4	56.3	0	3	0	0	2	1573.84	2061.16	175649	353	367
Athal-1	LOS2, ENO2 Enolase	AT2G36530.1	47719.7	1	9	11	28	0.00107	0.333	VTAAVPSGASTGIYEALELR	K	D	0.961	33	28	33	0	1	0	0	2	2005.06	3499.33	45895.5	33	52
Athal-1	LOS2, ENO2 Enolase	AT2G36530.1	47719.7	1	9	11	28	0.00107	0.333	YGQDATNVGDEGGFAPNIQENKEGLELLK	K	T	0.952	31.8	26	31.8	0	0	1	0	2	3106.5	3060.83	47035.8	205	233
Athal-1	PGDH D-3-phosphoglycerate dehydrogenase	AT1G17745.1,AT1G17745.2	66453.7	0.998	1	1	2	7.65e-05	0.0337	GGVIDEDALVR	R	A	0.993	43.8	29.7	30.1	0	1	0	0	2	1143.6	1325.79	68390.9	313	323	AT4G34200.1
Athal-1	PGDH D-3-phosphoglycerate dehydrogenase	AT1G17745.1,AT1G17745.2	66453.7	0.998	1	1	2	7.65e-05	0.0337	LGEAGVNLLR	K	E	0.966	29.2	27.3	16.9	0	1	0	0	2	1041.61	1594.77	92103.5	91	100
Athal-1	LHCA2 photosystem I light harvesting complex gene 2	AT3G61470.1	27756.3	0.996	1	2	2	7.65e-05	0.101	LTGTDVGYPGGLWFDPLGWGSGSPAK	K	L	0.981	36	26.8	36	0	1	1	0	2	2635.28	5297.29	119175	176	201
Athal-1	Sugar isomerase (SIS) family protein	AT5G42740.1	61718.4	1	1	1	4	0.000153	0.0214	FLANIDPVDVAR	R	N	0.997	57.1	29.9	41.4	0	4	0	0	2	1329.72	2675.2	274131	186	197
Athal-1	ATGSTF10, ERD13, ATGSTF4, GSTF10 glutathione S-transferase PHI 10	AT2G30870.1	24230.6	1	7	8	16	0.000612	0.33	AVVTLVEK	R	G	0.99	42.2	29.2	28	0	3	0	0	2	858.529	693.374	218210	16	23
Athal-1	ATGSTF10, ERD13, ATGSTF4, GSTF10 glutathione S-transferase PHI 10	AT2G30870.1	24230.6	1	7	8	16	0.000612	0.33	GVSFETVNVDLMK	K	G	0.997	67.1	29.5	62.4	0	1	0	0	2	1438.72	2898.18	58147.4	24	36
Athal-1	ATGSTF10, ERD13, ATGSTF4, GSTF10 glutathione S-transferase PHI 10	AT2G30870.1	24230.6	1	7	8	16	0.000612	0.33	IPVLVDGDYK	K	I	0.957	30.6	30.1	25.9	0	1	0	0	2	1118.61	1593.1	77699.5	53	62
Athal-1	ATGSTF10, ERD13, ATGSTF4, GSTF10 glutathione S-transferase PHI 10	AT2G30870.1	24230.6	1	7	8	16	0.000612	0.33	LAEVLDVYEAQLSK	K	N	0.997	75.3	29.4	72	0	1	0	0	2	1577.84	2836.88	65976.6	139	152
Athal-1	ATGSTF10, ERD13, ATGSTF4, GSTF10 glutathione S-transferase PHI 10	AT2G30870.1	24230.6	1	7	8	16	0.000612	0.33	QPEYLAIQPFGK	R	I	0.993	41.9	29.7	35.4	0	3	0	0	2	1390.74	2552.2	206659	41	52
Athal-1	ATGSTF10, ERD13, ATGSTF4, GSTF10 glutathione S-transferase PHI 10	AT2G30870.1	24230.6	1	7	8	16	0.000612	0.33	VLTIYAPLFASSK	M	R	0.996	43.6	26.5	33.8	0	4	0	0	1	1409.8	3662.27	292552	2	14
Athal-1	ATGSTF10, ERD13, ATGSTF4, GSTF10 glutathione S-transferase PHI 10	AT2G30870.1	24230.6	1	7	8	16	0.000612	0.33	VLTIYAPLFASSKR	M	A	0.972	27.1	25	27.1	0	1	2	0	1	1565.9	3221.73	204717	2	15
Athal-1	Ribosomal protein L36e family protein	AT3G53740.1,AT3G53740.2,AT3G53740.3,AT3G53740.4	11680.4	0.998	1	1	5	0.000191	0.165	EEMSSVLR	R	K	0.99	41.9	30.6	32.7	0	1	0	0	2	950.461	457.183	64149.8	82	89	AT5G02450.1
Athal-1	Ribosomal protein L36e family protein	AT3G53740.1,AT3G53740.2,AT3G53740.3,AT3G53740.4	11680.4	0.998	1	1	5	0.000191	0.165	TGLFVGLNK	K	G	0.994	44	28.7	37.2	0	4	0	0	2	948.551	1727.72	218373	8	16
Athal-1	Thiamine pyrophosphate dependent pyruvate decarboxylase family protein	AT4G33070.1	66212.8	1	4	6	11	0.000421	0.114	ACDAFVELADASGYALAMMPSAK	K	G	0.997	54.8	26.7	54.8	0	2	2	0	2	2389.09	5148.21	212890	269	291
Athal-1	Thiamine pyrophosphate dependent pyruvate decarboxylase family protein	AT4G33070.1	66212.8	1	4	6	11	0.000421	0.114	AVKPVMVGGPK	K	L	0.996	52.7	25.2	43.8	0	0	2	0	2	1082.64	299.509	173437	253	263
Athal-1	Thiamine pyrophosphate dependent pyruvate decarboxylase family protein	AT4G33070.1	66212.8	1	4	6	11	0.000421	0.114	ITVANGPTFGCILMSDFFR	R	E	0.997	51	28	51	0	3	1	0	2	2146.05	5699.33	209358	356	374
Athal-1	Thiamine pyrophosphate dependent pyruvate decarboxylase family protein	AT4G33070.1	66212.8	1	4	6	11	0.000421	0.114	MGLEAAVEATLEFLNK	K	A	0.947	28.1	29	28.1	0	1	0	0	2	1735.89	5966.37	34396.1	237	252
Athal-1	Class II aaRS and biotin synthetases superfamily protein	AT3G62120.1,AT3G62120.2	60755.7	1	6	6	14	0.000536	0.153	AEADEEVLQILELYR	K	R	0.997	54.3	29	54.3	0	1	0	0	2	1790.92	4721.91	61430.8	213	227
Athal-1	Class II aaRS and biotin synthetases superfamily protein	AT3G62120.1,AT3G62120.2	60755.7	1	6	6	14	0.000536	0.153	IYEEYLAVPVVK	R	G	0.997	64.6	28.1	62.1	0	4	0	0	2	1422.79	2805.87	263126	229	240
Athal-1	Class II aaRS and biotin synthetases superfamily protein	AT3G62120.1,AT3G62120.2	60755.7	1	6	6	14	0.000536	0.153	LILAPWCDEEEVER	K	D	0.949	27.7	28.2	27.7	0	1	0	0	2	1758.84	2895.68	72031	469	482
Athal-1	Class II aaRS and biotin synthetases superfamily protein	AT3G62120.1,AT3G62120.2	60755.7	1	6	6	14	0.000536	0.153	NCYFPLFVSPGVLEK	K	E	0.996	49.9	28.7	49	0	3	0	0	2	1769.89	4543.28	199568	108	122
Athal-1	Class II aaRS and biotin synthetases superfamily protein	AT3G62120.1,AT3G62120.2	60755.7	1	6	6	14	0.000536	0.153	VASVQVVVIPVPYK	K	D	0.996	42.9	25	42.9	0	2	0	0	2	1497.9	3361.7	126102	330	343
Athal-1	Class II aaRS and biotin synthetases superfamily protein	AT3G62120.1,AT3G62120.2	60755.7	1	6	6	14	0.000536	0.153	WEFSNPTPFIR	R	S	0.975	59.6	29.6	50.3	0	3	0	0	2	1393.69	3168.49	156603	186	196
Athal-1	FKBP53, ATFKBP53 FK506 BINDING PROTEIN 53	AT4G25340.1,AT4G25340.2	52223.6	0.999	1	1	1	3.83e-05	0.0419	KGENVLNEEAGQVQTGNVLK	K	K	0.985	43.6	27.7	39.2	0	0	1	0	2	2127.1	1662.9	62566.7	276	295
Athal-1	ATP-dependent caseinolytic (Clp) protease/crotonase family protein	AT1G09130.1,AT1G09130.2,AT1G09130.3	40920.8	0.663	1	1	1	3.83e-05	0.0455	VPSSGLMPASDVLIR	R	A	0.974	36.2	27.5	36.2	0	1	0	0	2	1541.84	2837.43	54741.3	238	252
Athal-1	CSR1, ALS, AHAS, TZP5, IMR1 chlorsulfuron/imidazolinone resistant 1	AT3G48560.1	72586.5	1	1	1	2	7.65e-05	0.0254	MIGTDAFQETPIVEVTR	R	S	0.997	76.3	28.8	76.3	0	2	0	0	2	1906.96	3244.02	90325.7	200	216
Athal-1	Ribosomal protein L7Ae/L30e/S12e/Gadd45 family protein	AT3G62870.1	29035.8	1	3	3	4	0.000153	0.113	NLATSLFK	K	I	0.977	31.7	28.8	19.5	0	1	0	0	2	893.509	1806.09	60660.7	81	88
Athal-1	Ribosomal protein L7Ae/L30e/S12e/Gadd45 family protein	AT3G62870.1	29035.8	1	3	3	4	0.000153	0.113	TAAALCLTTVK	K	N	0.996	53.5	29.8	51.1	0	2	0	0	2	1148.63	1306.21	106815	188	198
Athal-1	Ribosomal protein L7Ae/L30e/S12e/Gadd45 family protein	AT3G62870.1	29035.8	1	3	3	4	0.000153	0.113	VPPALNQFTK	K	T	0.989	39.5	28.9	34.6	0	1	0	0	2	1114.63	1335.08	61995.8	67	76
Athal-1	CAC2 acetyl Co-enzyme a carboxylase biotin carboxylase subunit	AT5G35360.1	58387.8	1	11	13	37	0.00142	0.302	ALNDTIITGVPTTINYHK	R	L	0.997	61.7	26.5	61.7	0	1	3	0	2	1971.05	2634.61	336108	478	495
Athal-1	CAC2 acetyl Co-enzyme a carboxylase biotin carboxylase subunit	AT5G35360.1	58387.8	1	11	13	37	0.00142	0.302	IQVEHPVTEMIYSVDLIEEQIR	R	V	0.997	58.8	26.8	49	0	0	6	0	2	2641.35	5258.84	530518	365	386
Athal-1	CAC2 acetyl Co-enzyme a carboxylase biotin carboxylase subunit	AT5G35360.1	58387.8	1	11	13	37	0.00142	0.302	LADEAVCIGEAPSNQSYLVIPNVLSAAISR	K	G	0.995	50.5	25.7	50.5	0	0	2	0	2	3157.62	5398.96	184178	116	145
Athal-1	CAC2 acetyl Co-enzyme a carboxylase biotin carboxylase subunit	AT5G35360.1	58387.8	1	11	13	37	0.00142	0.302	LILDVEDFK	K	N	0.993	46.1	30.2	33.2	0	3	0	0	2	1091.6	2740.91	213326	496	504
Athal-1	CAC2 acetyl Co-enzyme a carboxylase biotin carboxylase subunit	AT5G35360.1	58387.8	1	11	13	37	0.00142	0.302	LIVWAPTR	K	E	0.979	29.9	26.2	21	0	4	0	0	2	955.572	1824.99	292427	461	468
Athal-1	CAC2 acetyl Co-enzyme a carboxylase biotin carboxylase subunit	AT5G35360.1	58387.8	1	11	13	37	0.00142	0.302	LLEEAPSPALTAELR	K	K	0.997	48	28	42.2	0	4	0	0	2	1609.88	2612.52	272641	310	324
Athal-1	CAC2 acetyl Co-enzyme a carboxylase biotin carboxylase subunit	AT5G35360.1	58387.8	1	11	13	37	0.00142	0.302	LLEEAPSPALTAELRK	K	A	0.982	35	25.4	30.5	0	0	3	0	2	1737.97	2179.07	322562	310	325
Athal-1	CAC2 acetyl Co-enzyme a carboxylase biotin carboxylase subunit	AT5G35360.1	58387.8	1	11	13	37	0.00142	0.302	NAGVPTVPGSDGLLQSTEEAVR	K	V	0.995	44.2	28.2	43.9	0	3	2	0	2	2197.11	2933.24	308612	197	218
Athal-1	CAC2 acetyl Co-enzyme a carboxylase biotin carboxylase subunit	AT5G35360.1	58387.8	1	11	13	37	0.00142	0.302	SEAAAAFGNDGCYLEK	K	F	0.997	67.2	25	67.2	0	2	0	0	2	1702.74	1290.57	110653	258	273
Athal-1	CAC2 acetyl Co-enzyme a carboxylase biotin carboxylase subunit	AT5G35360.1	58387.8	1	11	13	37	0.00142	0.302	VANEIGFPVMIK	R	A	0.961	61.9	30.1	51.5	0	1	0	0	2	1317.72	3126.84	66265.3	219	230
Athal-1	CAC2 acetyl Co-enzyme a carboxylase biotin carboxylase subunit	AT5G35360.1	58387.8	1	11	13	37	0.00142	0.302	YKQEDIVLR	R	G	0.99	45	29.7	25.9	0	0	3	0	2	1163.64	462.374	220362	395	403
Athal-1	translocon-associated protein beta (TRAPB) family protein	AT5G14030.1,AT5G14030.2,AT5G14030.3,AT5G14030.4	21105	1	2	2	3	0.000115	0.256	IPTKPALQEAYSTPLLPLDILADKPPTKPLDVAK	R	R	0.962	27.1	25	27.1	0	0	0	0	2	3654.08	5088.88	332372	123	156
Athal-1	translocon-associated protein beta (TRAPB) family protein	AT5G14030.1,AT5G14030.2,AT5G14030.3,AT5G14030.4	21105	1	2	2	3	0.000115	0.256	LDAGGILSHSIELEAK	R	V	0.965	38.7	27.3	30.5	0	0	1	0	2	1652.89	2752.53	92462.5	92	107
Athal-1	Ribosomal protein L35Ae family protein	AT1G41880.1,AT3G55750.1	12798.9	0.99	1	1	2	7.65e-05	0.0721	VFMYPSNI	R	-	0.962	27.5	27.9	24.3	0	2	0	0	2	970.47	2416.71	133378	104	111
Athal-1	IVD, ATIVD, IVDH isovaleryl-CoA-dehydrogenase	AT3G45300.1	44774.4	1	2	2	4	0.000153	0.0856	LVLAAGPLGIMQACLDNVLPYIR	R	Q	0.997	52.7	25	52.7	0	0	3	0	2	2497.37	6835.52	150924	272	294
Athal-1	IVD, ATIVD, IVDH isovaleryl-CoA-dehydrogenase	AT3G45300.1	44774.4	1	2	2	4	0.000153	0.0856	VADMYTALQSSR	K	S	0.997	51.3	29	39.2	0	1	0	0	2	1341.65	1095.51	64016.9	313	324
Athal-1	ATGSR1, GLN1;1, GSR 1, ATGLN1;1 glutamine synthase clone R1	AT5G37600.1	39115.9	1	2	2	2	7.65e-05	0.11	TLPGPVTDPSQLPK	R	W	0.962	28.1	28.3	0	0	1	0	0	2	1449.8	1827.09	88329.2	39	52
Athal-1	ATGSR1, GLN1;1, GSR 1, ATGLN1;1 glutamine synthase clone R1	AT5G37600.1	39115.9	1	2	2	2	7.65e-05	0.11	VFSNPDVAAEVPWYGIEQEYTLLQK	K	D	0.966	37.8	25.9	37.8	0	0	1	0	2	2896.44	5129.48	77002.8	113	137
Athal-1	Coatomer epsilon subunit	AT1G30630.1	32603	1	2	2	4	0.000153	0.134	LLAMYLSSPENK	K	E	0.997	60.1	29.9	51.8	0	3	0	0	2	1365.71	2040.77	155497	76	87
Athal-1	Coatomer epsilon subunit	AT1G30630.1	32603	1	2	2	4	0.000153	0.134	VMQQIDEDHTLTQLASAWLNLAVGGSK	R	I	0.977	36.7	26.5	36.7	0	0	1	0	2	2925.48	5959.27	38340	161	187
Athal-1	FDH formate dehydrogenase	AT5G14780.1	42410.5	1	1	1	4	0.000153	0.0286	FVEDLNEMLPK	K	C	0.988	39.5	30.2	32.2	0	4	0	0	2	1334.67	2737.16	233168	243	253
Athal-1	CAT1 catalase 1	AT1G20630.1	56762.7	1	6	7	32	0.00122	0.213	EGNFDLVGNNFPVFFVR	R	D	0.997	77.9	28.1	70	0	5	0	0	2	1970.98	5089.75	294784	130	146
Athal-1	CAT1 catalase 1	AT1G20630.1	56762.7	1	6	7	32	0.00122	0.213	FSTVIHER	R	G	0.984	44.4	31.1	36.9	0	2	0	0	2	988.521	230.893	105472	103	110	AT4G35090.1
Athal-1	CAT1 catalase 1	AT1G20630.1	56762.7	1	6	7	32	0.00122	0.213	FVEALSEPR	R	V	0.997	50.5	30.9	41.4	0	2	0	0	2	1047.55	844.819	153776	450	458
Athal-1	CAT1 catalase 1	AT1G20630.1	56762.7	1	6	7	32	0.00122	0.213	GFFEVTHDITQLTSADFLR	K	G	0.977	49	28	49	0	0	3	0	2	2197.09	4962.59	258964	73	91
Athal-1	CAT1 catalase 1	AT1G20630.1	56762.7	1	6	7	32	0.00122	0.213	GFFEVTHDITQLTSADFLRGPGVQTPVIVR	K	F	0.99	44.1	25	44.1	0	0	0	1	2	3300.74	5394.92	123101	73	102
Athal-1	CAT1 catalase 1	AT1G20630.1	56762.7	1	6	7	32	0.00122	0.213	GPGVQTPVIVR	R	F	0.979	29.3	25.6	26.3	0	2	0	0	2	1122.66	1236.94	100825	92	102
Athal-1	CAT1 catalase 1	AT1G20630.1	56762.7	1	6	7	32	0.00122	0.213	GPILLEDYHLLEK	R	L	0.996	48.6	27.9	40	0	4	3	0	2	1539.84	3041.93	430000	38	50
Athal-1	CAT1 catalase 1	AT1G20630.1	56762.7	1	6	7	32	0.00122	0.213	IWPEDILPLQPVGR	K	L	0.994	40.8	27.2	39.7	0	6	0	0	2	1632.91	4392.2	482888	292	305	AT1G20620.1,AT1G20620.5
Athal-1	CAT1 catalase 1	AT1G20630.1	56762.7	1	6	7	32	0.00122	0.213	LGPNYLQLPVNAPK	R	C	0.997	74	26.8	74	0	4	0	0	2	1523.86	2870.22	254800	356	369	AT1G20620.1,AT1G20620.5,AT4G35090.1
Athal-1	HAP5C, NF-YC9 nuclear factor Y, subunit C9	AT1G08970.1,AT1G08970.2,AT1G08970.3,AT1G08970.4,AT1G54830.1,AT1G54830.2,AT1G54830.3	25639.7	1	2	2	3	0.000115	0.108	MISAEAPVVFAR	R	A	0.99	42.4	29.8	13.6	0	1	0	0	2	1290.69	2335.94	67667.2	98	109
Athal-1	HAP5C, NF-YC9 nuclear factor Y, subunit C9	AT1G08970.1,AT1G08970.2,AT1G08970.3,AT1G08970.4,AT1G54830.1,AT1G54830.2,AT1G54830.3	25639.7	1	2	2	3	0.000115	0.108	TDIFDFLVDIVPR	R	E	0.991	45.2	29.4	45.2	0	2	0	0	2	1549.83	6326.93	77226.9	146	158
Athal-1	APS2, ASA1 Pseudouridine synthase/archaeosine transglycosylase-like family protein	AT1G19920.1	53639.6	0.999	1	1	1	3.83e-05	0.021	VLSMAPGLEK	R	L	0.947	32.3	30	23.5	0	1	0	0	2	1044.58	1205.51	58324.4	387	396
Athal-1	GAPA-2 glyceraldehyde 3-phosphate dehydrogenase A subunit 2	AT1G12900.1,AT1G12900.3,AT1G12900.4	42847.2	1	1	1	33	0.00126	0.223	AAALNIVPTSTGAAK	R	A	0.997	56.7	27.3	46.8	0	5	2	0	2	1384.78	1477.2	569918	264	278	AT3G26650.1,AT1G42970.1
Athal-1	GAPA-2 glyceraldehyde 3-phosphate dehydrogenase A subunit 2	AT1G12900.1,AT1G12900.3,AT1G12900.4	42847.2	1	1	1	33	0.00126	0.223	AVALVLPNLK	K	G	0.992	36.2	25	26	0	5	0	0	2	1037.67	2868.98	356642	279	288	AT3G26650.1
Athal-1	GAPA-2 glyceraldehyde 3-phosphate dehydrogenase A subunit 2	AT1G12900.1,AT1G12900.3,AT1G12900.4	42847.2	1	1	1	33	0.00126	0.223	DSPLDVVVINDTGGVK	K	Q	0.995	50.3	28.5	23.6	0	1	0	0	2	1627.85	2803.27	66662.8	88	103
Athal-1	GAPA-2 glyceraldehyde 3-phosphate dehydrogenase A subunit 2	AT1G12900.1,AT1G12900.3,AT1G12900.4	42847.2	1	1	1	33	0.00126	0.223	GILDVCDEPLVSVDFR	K	C	0.997	65.9	28.7	65.9	0	6	2	0	2	1833.91	4037.39	480594	335	350	AT3G26650.1
Athal-1	GAPA-2 glyceraldehyde 3-phosphate dehydrogenase A subunit 2	AT1G12900.1,AT1G12900.3,AT1G12900.4	42847.2	1	1	1	33	0.00126	0.223	TFAEEVNAAFR	K	D	0.99	44	29.4	44	0	1	0	0	2	1254.61	1909.67	56617	316	326	AT3G26650.1
Athal-1	GAPA-2 glyceraldehyde 3-phosphate dehydrogenase A subunit 2	AT1G12900.1,AT1G12900.3,AT1G12900.4	42847.2	1	1	1	33	0.00126	0.223	VAINGFGR	K	I	0.962	35.2	30.5	14.8	0	1	0	0	2	833.463	632.909	59451.9	67	74	AT3G26650.1,AT1G42970.1
Athal-1	GAPA-2 glyceraldehyde 3-phosphate dehydrogenase A subunit 2	AT1G12900.1,AT1G12900.3,AT1G12900.4	42847.2	1	1	1	33	0.00126	0.223	VVDLADIVANNWK	R	-	0.997	72.6	28.8	67.1	0	10	0	0	2	1456.78	3674.14	729554	387	399	AT3G26650.1
Athal-1	EMB2107, RPN5A, MSA 26S proteasome regulatory subunit, putative (RPN5)	AT5G09900.1,AT5G09900.2	50839.5	1	2	2	3	0.000115	0.0498	ETPEQWIPVLR	K	K	0.948	26.9	29.2	26.9	0	1	0	0	2	1367.73	3226.92	60780.8	248	258
Athal-1	EMB2107, RPN5A, MSA 26S proteasome regulatory subunit, putative (RPN5)	AT5G09900.1,AT5G09900.2	50839.5	1	2	2	3	0.000115	0.0498	LLNEQILNLSK	K	K	0.997	66.6	26.9	53	0	2	0	0	2	1284.75	2437.93	138015	49	59
Athal-1	NAD-ME1 NAD-dependent malic enzyme 1	AT2G13560.1	69657.3	0.998	1	1	2	7.65e-05	0.0225	VLPVMIDVGTNNEK	R	L	0.981	40.4	28.5	40.4	0	2	0	0	2	1528.8	2503.03	175487	229	242
Athal-1	ATPQ ATP synthase D chain, mitochondrial	AT3G52300.1	19587	1	6	6	12	0.000459	0.327	AFDEVNTQLQTK	R	F	0.995	67.7	29.6	64.2	0	3	0	0	2	1393.7	866.363	154135	43	54
Athal-1	ATPQ ATP synthase D chain, mitochondrial	AT3G52300.1	19587	1	6	6	12	0.000459	0.327	EAYDSIEIPK	K	Y	0.997	58.6	30.2	50.8	0	2	0	0	2	1164.58	1364.59	117354	81	90
Athal-1	ATPQ ATP synthase D chain, mitochondrial	AT3G52300.1	19587	1	6	6	12	0.000459	0.327	EIADVQEISK	K	K	0.994	51.9	30.6	36.7	0	2	0	0	2	1131.59	623.982	170732	127	136
Athal-1	ATPQ ATP synthase D chain, mitochondrial	AT3G52300.1	19587	1	6	6	12	0.000459	0.327	FDALLVELK	K	E	0.997	55.7	28.3	48	0	3	0	0	2	1047.61	2966.75	187848	103	111
Athal-1	ATPQ ATP synthase D chain, mitochondrial	AT3G52300.1	19587	1	6	6	12	0.000459	0.327	FDALLVELKEAEQK	K	S	0.983	34	28.5	34	0	1	0	0	2	1632.88	2788.09	44412.8	103	116
Athal-1	ATPQ ATP synthase D chain, mitochondrial	AT3G52300.1	19587	1	6	6	12	0.000459	0.327	TIDWDGMAK	R	V	0.989	38.1	29.1	22.8	0	1	0	0	2	1036.48	1123.83	59008.9	18	26
Athal-1	MDAR6 monodehydroascorbate reductase 6	AT1G63940.2	53303	1	6	6	13	0.000497	0.189	EVADADSLIASLGK	R	A	0.997	57.3	29.3	54	0	3	0	0	2	1388.73	2664.16	163301	202	215
Athal-1	MDAR6 monodehydroascorbate reductase 6	AT1G63940.2	53303	1	6	6	13	0.000497	0.189	GVLVESGSPEEFQLLPK	K	L	0.996	46.3	28.1	46.3	0	2	0	0	2	1828.97	3370.47	114457	445	461
Athal-1	MDAR6 monodehydroascorbate reductase 6	AT1G63940.2	53303	1	6	6	13	0.000497	0.189	IGGHLPGVHYIR	K	E	0.959	30.4	28.7	30.4	0	0	0	1	2	1318.74	1015.21	69562.8	190	201
Athal-1	MDAR6 monodehydroascorbate reductase 6	AT1G63940.2	53303	1	6	6	13	0.000497	0.189	LASASSVEEALEIAQAALQS	K	-	0.997	62.6	28.3	62.6	0	2	0	0	2	1988.02	5310.81	122928	474	493
Athal-1	MDAR6 monodehydroascorbate reductase 6	AT1G63940.2	53303	1	6	6	13	0.000497	0.189	SIGGIQVDGLFR	K	T	0.993	43.4	29.6	29.6	0	3	0	0	2	1261.69	3014.38	172290	329	340
Athal-1	MDAR6 monodehydroascorbate reductase 6	AT1G63940.2	53303	1	6	6	13	0.000497	0.189	TSTPGIFAIGDVAAFPLK	R	I	0.988	35.2	26.8	31.8	0	2	0	0	2	1804.98	4981.63	128313	341	358
Athal-1	CAS1 cycloartenol synthase 1	AT2G07050.1	86035.1	0.996	1	1	1	3.83e-05	0.0171	FVGPITSTVLSLR	R	K	0.985	42.3	26.8	42.3	0	1	0	0	2	1389.81	3521.38	75106	273	285
Athal-1	AtMC4, MC4 metacaspase 4	AT1G79340.1	45485	1	3	3	4	0.000153	0.0981	AVLIGINYPGTK	K	A	0.983	34.9	27.5	26.1	0	2	0	0	2	1245.72	2263.86	136157	5	16
Athal-1	AtMC4, MC4 metacaspase 4	AT1G79340.1	45485	1	3	3	4	0.000153	0.0981	LQAGNGEEGGLMGMLGK	K	L	0.974	33.2	29.1	33.2	0	1	0	0	2	1661.8	2509.73	47294.2	277	293
Athal-1	AtMC4, MC4 metacaspase 4	AT1G79340.1	45485	1	3	3	4	0.000153	0.0981	SLPLQTLIDILK	K	Q	0.992	39.6	25	39.5	0	1	0	0	2	1353.84	5962.2	41869.2	226	237
Athal-1	ATRBP45C RNA-binding (RRM/RBD/RNP motifs) family protein	AT4G27000.1	44971.2	1	3	3	3	0.000115	0.149	ACAEQALSVLNGTQLGGQSIR	R	L	0.989	46	28	46	0	0	1	0	2	2173.1	2877.94	51849.2	324	344
Athal-1	ATRBP45C RNA-binding (RRM/RBD/RNP motifs) family protein	AT4G27000.1	44971.2	1	3	3	3	0.000115	0.149	LNWAQLGAGER	R	R	0.971	33.9	29.3	30.7	0	1	0	0	2	1214.63	1674.91	58214.4	155	165
Athal-1	ATRBP45C RNA-binding (RRM/RBD/RNP motifs) family protein	AT4G27000.1	44971.2	1	3	3	3	0.000115	0.149	SLWIGDLQPWMDENYLMNVFGLTGEATAAK	R	V	0.98	38.2	25	38.2	0	0	1	0	2	3370.61	6792.6	48067	81	110
Athal-1	FBA1 fructose-bisphosphate aldolase 1	AT2G21330.1,AT2G21330.3	42931.5	1	3	3	7	0.000268	0.128	AAQDILLAR	K	A	0.997	70.1	27.6	62.2	0	1	0	0	2	970.568	1056.62	70807.5	359	367
Athal-1	FBA1 fructose-bisphosphate aldolase 1	AT2G21330.1,AT2G21330.3	42931.5	1	3	3	7	0.000268	0.128	ANSLAQLGK	K	Y	0.995	56.4	31.1	45.2	0	2	0	0	2	901.51	311.711	130370	370	378	AT2G01140.1,AT4G38970.1
Athal-1	FBA1 fructose-bisphosphate aldolase 1	AT2G21330.1,AT2G21330.3	42931.5	1	3	3	7	0.000268	0.128	ATPEQVASYTLK	R	L	0.985	39.4	29.7	37.4	0	1	0	0	2	1307.68	1225.81	49367.6	282	293
Athal-1	FBA1 fructose-bisphosphate aldolase 1	AT2G21330.1,AT2G21330.3	42931.5	1	3	3	7	0.000268	0.128	EAAWGLAR	K	Y	0.983	41.8	30.2	25.5	0	1	0	0	2	873.458	696.42	62161.2	204	211	AT2G01140.1,AT4G38970.1
Athal-1	FBA1 fructose-bisphosphate aldolase 1	AT2G21330.1,AT2G21330.3	42931.5	1	3	3	7	0.000268	0.128	LASIGLENTEANR	R	Q	0.997	56.9	29.9	48.6	0	2	0	0	2	1387.72	965.713	94036.9	84	96
Athal-1	OMR1 L-O-methylthreonine resistant 1	AT3G10050.1	64635.1	1	3	3	4	0.000153	0.0929	FTFPERPGALMNFLDSFSPR	R	W	0.976	37.5	27.5	37.5	0	0	1	0	2	2329.14	5663.88	99009.5	516	535
Athal-1	OMR1 L-O-methylthreonine resistant 1	AT3G10050.1	64635.1	1	3	3	4	0.000153	0.0929	IIGVEPADANAMALSLHHGER	K	V	0.987	43.7	27.5	43.7	0	0	0	2	2	2201.11	2317.25	155231	289	309
Athal-1	OMR1 L-O-methylthreonine resistant 1	AT3G10050.1	64635.1	1	3	3	4	0.000153	0.0929	VYDIAIESPLQLAK	K	K	0.993	40.1	27.6	37.2	0	1	0	0	2	1559.87	3534.62	70697.5	104	117
Athal-1	Ribosomal protein S10p/S20e family protein	AT3G45030.1,AT5G62300.1,AT5G62300.2	13878.4	0.999	0	0	5	0.000191	0.0968	VIDLFSSPDVVK	R	Q	0.995	57.6	29.9	54.7	0	5	0	0	2	1318.73	2891.89	518599	93	104	AT3G47370.3,AT3G47370.2,AT3G47370.1
Athal-1	SHM4 serine hydroxymethyltransferase 4	AT4G13930.1	51719.9	1	8	8	27	0.00103	0.195	ANAVALGNYLMSK	K	G	0.997	48.7	29.6	41.7	0	4	0	0	2	1351.7	2282.26	269583	320	332
Athal-1	SHM4 serine hydroxymethyltransferase 4	AT4G13930.1	51719.9	1	8	8	27	0.00103	0.195	DFEQIGEFLSR	K	A	0.996	45.7	29.3	38	0	4	0	0	2	1340.65	3105.69	287320	404	414
Athal-1	SHM4 serine hydroxymethyltransferase 4	AT4G13930.1	51719.9	1	8	8	27	0.00103	0.195	GLVEKDFEQIGEFLSR	R	A	0.973	34.2	28.6	34.2	0	0	5	0	2	1866.96	4137.89	404371	399	414
Athal-1	SHM4 serine hydroxymethyltransferase 4	AT4G13930.1	51719.9	1	8	8	27	0.00103	0.195	IGAPAMTSR	R	G	0.965	31.6	31.1	13	0	1	0	0	2	903.472	236.897	64994.7	390	398
Athal-1	SHM4 serine hydroxymethyltransferase 4	AT4G13930.1	51719.9	1	8	8	27	0.00103	0.195	LCDLCSITLNK	K	N	0.992	55.4	29.9	45.4	0	2	0	0	2	1336.66	1748.79	111188	363	373
Athal-1	SHM4 serine hydroxymethyltransferase 4	AT4G13930.1	51719.9	1	8	8	27	0.00103	0.195	LLICGGSAYPR	K	D	0.983	39.1	30.3	25.6	0	3	0	0	2	1206.63	1269.47	171216	184	194
Athal-1	SHM4 serine hydroxymethyltransferase 4	AT4G13930.1	51719.9	1	8	8	27	0.00103	0.195	NAVFGDSSALAPGGVR	K	I	0.997	68.6	29.8	65	0	3	0	0	2	1517.77	1759.44	161251	374	389
Athal-1	SHM4 serine hydroxymethyltransferase 4	AT4G13930.1	51719.9	1	8	8	27	0.00103	0.195	YYGGNEFIDEIENLCR	R	S	0.997	64.1	26.2	64.1	0	5	0	0	2	1991.88	3918.6	236629	68	83
Athal-1	Isocitrate/isopropylmalate dehydrogenase family protein	AT5G14590.1	54197.8	1	1	1	2	7.65e-05	0.033	DLFLNTEEFIDAVASK	R	L	0.997	66	28.8	64.8	0	2	0	0	2	1811.91	5126.35	133030	459	474
Athal-1	Threonyl-tRNA synthetase	AT5G26830.1	80939.1	1	10	13	25	0.000957	0.171	CGPLVDLCR	R	G	0.987	36.7	29.2	32.7	0	1	0	0	2	1089.52	1208.72	53817.5	248	256
Athal-1	Threonyl-tRNA synthetase	AT5G26830.1	80939.1	1	10	13	25	0.000957	0.171	IDITVSDAMNR	K	K	0.996	48.8	30.4	42.4	0	2	0	0	2	1234.61	1440.22	114853	538	548
Athal-1	Threonyl-tRNA synthetase	AT5G26830.1	80939.1	1	10	13	25	0.000957	0.171	KWETTPMDIAAQISK	K	G	0.99	38.6	29	35.9	0	1	2	0	2	1718.88	2731.98	235343	89	103
Athal-1	Threonyl-tRNA synthetase	AT5G26830.1	80939.1	1	10	13	25	0.000957	0.171	LADFGVLHR	R	N	0.989	45.2	28.6	38	0	1	3	0	2	1027.57	1264.77	189009	428	436
Athal-1	Threonyl-tRNA synthetase	AT5G26830.1	80939.1	1	10	13	25	0.000957	0.171	LFEQIQANQLENLK	K	S	0.997	72.7	28.4	49.8	0	3	1	0	2	1687.9	2634.93	256406	55	68
Athal-1	Threonyl-tRNA synthetase	AT5G26830.1	80939.1	1	10	13	25	0.000957	0.171	NEASGALSGLTR	R	V	0.992	49.2	30.6	37.7	0	2	0	0	2	1175.6	726.078	101664	437	448
Athal-1	Threonyl-tRNA synthetase	AT5G26830.1	80939.1	1	10	13	25	0.000957	0.171	QELFFSHQLSPGSYFFLPLGTR	K	V	0.992	44.9	26.6	44.9	0	0	3	0	2	2571.3	5394.4	301441	324	345
Athal-1	Threonyl-tRNA synthetase	AT5G26830.1	80939.1	1	10	13	25	0.000957	0.171	SIEDLLEEFK	K	A	0.997	50	29.9	39.6	0	3	0	0	2	1222.62	3798.67	196797	693	702
Athal-1	Threonyl-tRNA synthetase	AT5G26830.1	80939.1	1	10	13	25	0.000957	0.171	SIEDLLEEFKAK	K	T	0.969	35.8	29.3	32.9	0	0	2	0	2	1421.75	3524.77	107200	693	704
Athal-1	Threonyl-tRNA synthetase	AT5G26830.1	80939.1	1	10	13	25	0.000957	0.171	SLPHDPIKVTLPDGNVK	K	E	0.953	30.4	26.6	29.4	0	0	1	0	2	1830.01	2114.59	75297.6	69	85
Athal-1	S-adenosyl-L-methionine-dependent methyltransferases superfamily protein	AT1G26850.1,AT1G26850.2	69624.3	1	2	2	6	0.00023	0.0503	GVPAVIGVLGTIK	R	L	0.974	27.4	25	27.4	0	3	0	0	2	1223.77	3733.61	204885	252	264
Athal-1	S-adenosyl-L-methionine-dependent methyltransferases superfamily protein	AT1G26850.1,AT1G26850.2	69624.3	1	2	2	6	0.00023	0.0503	VLRPGGYWILSGPPINWK	R	V	0.983	37.6	25.4	36.5	0	0	3	0	2	2053.14	4577.81	238976	298	315
Athal-1	RPS6, RPS6A ribosomal protein S6	AT4G31700.1	28368.4	1	2	2	15	0.000574	0.376	FNVANPTTGCQK	K	K	0.997	52.4	29.3	35.4	0	2	0	0	2	1336.63	449.212	135483	3	14	AT5G10360.1
Athal-1	RPS6, RPS6A ribosomal protein S6	AT4G31700.1	28368.4	1	2	2	15	0.000574	0.376	GCIVSPDLSVLNLVIVK	R	K	0.988	35.1	25	33.5	0	1	0	0	2	1826.05	5335.27	71462.5	101	117	AT5G10360.1
Athal-1	RPS6, RPS6A ribosomal protein S6	AT4G31700.1	28368.4	1	2	2	15	0.000574	0.376	ISQEVSGDALGEEFKGYVFK	R	I	0.983	36.9	28.2	0	0	2	0	0	2	2203.09	3035.11	66318.4	32	51	AT5G10360.1
Athal-1	RPS6, RPS6A ribosomal protein S6	AT4G31700.1	28368.4	1	2	2	15	0.000574	0.376	KGENDLPGLTDTEKPR	K	M	0.967	41.3	28.7	41.3	0	0	1	0	2	1769.9	575.373	50508.2	118	133
Athal-1	RPS6, RPS6A ribosomal protein S6	AT4G31700.1	28368.4	1	2	2	15	0.000574	0.376	LSSAAAKPSVTA	R	-	0.997	52	30.2	39	0	3	0	0	2	1102.61	198.111	168408	239	250
Athal-1	RPS6, RPS6A ribosomal protein S6	AT4G31700.1	28368.4	1	2	2	15	0.000574	0.376	LVTPLTLQR	R	K	0.992	36.5	25	25.8	0	4	1	0	2	1040.65	1854.42	359104	183	191	AT5G10360.1
Athal-1	RPS6, RPS6A ribosomal protein S6	AT4G31700.1	28368.4	1	2	2	15	0.000574	0.376	QGVLTPGR	K	V	0.976	30.2	27.4	18.2	0	1	0	0	2	827.473	163.087	69805.2	65	72	AT5G10360.1
Athal-1	ATHM3, ATM3, TRX-M3, GAT1 Thioredoxin superfamily protein	AT2G15570.1,AT2G15570.2	19500.8	1	3	3	4	0.000153	0.173	AVPVVLLFK	K	N	0.975	27.4	25	27.4	0	2	0	0	2	985.644	3546.55	132396	138	146
Athal-1	ATHM3, ATM3, TRX-M3, GAT1 Thioredoxin superfamily protein	AT2G15570.1,AT2G15570.2	19500.8	1	3	3	4	0.000153	0.173	EFYISAIER	K	V	0.966	33.3	28.9	30	0	1	0	0	2	1127.57	1949.83	70318.4	161	169
Athal-1	ATHM3, ATM3, TRX-M3, GAT1 Thioredoxin superfamily protein	AT2G15570.1,AT2G15570.2	19500.8	1	3	3	4	0.000153	0.173	IIDEIAGDYAGK	R	L	0.985	38.2	30.1	34.9	0	1	0	0	2	1264.64	1114.93	52541	105	116
Athal-1	Eukaryotic aspartyl protease family protein	AT3G12700.1	50569.6	1	1	1	1	3.83e-05	0.0282	YADGSAAQGVFAK	R	E	0.997	49.5	28.4	48.3	0	1	0	0	2	1284.62	553.9	37324.8	191	203
Athal-1	Sec23/Sec24 protein transport family protein	AT1G05520.1	86357.7	1	1	1	2	7.65e-05	0.0243	IVALIGGPCSEGPGTIVSK	R	D	0.997	54.5	26.9	54.5	0	2	0	0	2	1855	2707.37	107333	306	324
Athal-1	ATC4H, C4H, CYP73A5, REF3 cinnamate-4-hydroxylase	AT2G30490.1	57794.1	1	2	2	6	0.00023	0.0455	FGDLFLLR	K	M	0.99	53	28.5	32.7	0	4	0	0	2	980.557	3427.79	199453	65	72
Athal-1	ATC4H, C4H, CYP73A5, REF3 cinnamate-4-hydroxylase	AT2G30490.1	57794.1	1	2	2	6	0.00023	0.0455	MVQNFELLPPPGQSK	R	V	0.991	46	28.3	39.8	0	2	0	0	2	1684.87	2519.52	132390	464	478
Athal-1	COR47, RD17, AtCOR47 cold-regulated 47	AT1G20440.1	29896.2	1	2	2	7	0.000268	0.121	GLFDFLGK	R	K	0.974	31.2	29.1	25.8	0	4	0	0	2	896.488	3455.22	286708	33	40	AT1G76180.2,AT1G76180.1
Athal-1	COR47, RD17, AtCOR47 cold-regulated 47	AT1G20440.1	29896.2	1	2	2	7	0.000268	0.121	ITLLEELQEK	K	T	0.994	42.5	28.9	36.5	0	2	0	0	2	1215.68	2572.1	136890	80	89
Athal-1	COR47, RD17, AtCOR47 cold-regulated 47	AT1G20440.1	29896.2	1	2	2	7	0.000268	0.121	ITLLEELQEKTEEDEENKPSVIEK	K	L	0.983	38.9	26.6	38.9	0	0	1	0	2	2843.44	3120.37	54818.8	80	103
Athal-1	GAMMA CA3 gamma carbonic anhydrase 3	AT5G66510.1,AT5G66510.2	27836.9	0.997	1	1	3	0.000115	0.124	DTEYDSVLDDLTLPENVPK	R	A	0.996	45.7	27.5	45.7	0	2	0	0	2	2163.03	3886.62	82695.6	238	256
Athal-1	GAMMA CA3 gamma carbonic anhydrase 3	AT5G66510.1,AT5G66510.2	27836.9	0.997	1	1	3	0.000115	0.124	IPSGEVWGGNPAK	R	F	0.983	43.3	29.1	37.2	0	1	0	0	2	1311.67	992.005	35965.5	175	187	AT1G47260.1
Athal-1	NRS/ER, UER1 nucleotide-rhamnose synthase/epimerase-reductase	AT1G63000.1	33598.4	1	2	3	9	0.000344	0.146	MPISSDLTNPR	R	N	0.992	42.8	29.3	42.8	0	1	0	0	2	1230.61	1046.55	55711.1	168	178
Athal-1	NRS/ER, UER1 nucleotide-rhamnose synthase/epimerase-reductase	AT1G63000.1	33598.4	1	2	3	9	0.000344	0.146	TGWIGGLLGK	K	L	0.993	44.3	29.1	0	0	5	0	0	2	1001.58	2996.47	251082	21	30	AT1G78570.1,AT1G53500.1,AT3G14790.1
Athal-1	NRS/ER, UER1 nucleotide-rhamnose synthase/epimerase-reductase	AT1G63000.1	33598.4	1	2	3	9	0.000344	0.146	VVDIPNSMTILDELLPISIEMAK	K	R	0.989	40	26	39.4	0	2	1	0	2	2541.36	6866.07	151324	190	212
Athal-1	PGIP1, ATPGIP1 polygalacturonase inhibiting protein 1	AT5G06860.1	36691.7	1	7	9	20	0.000765	0.336	ILALELSR	K	N	0.99	39.8	27.3	18.2	0	3	0	0	2	914.567	1882.63	200946	169	176
Athal-1	PGIP1, ATPGIP1 polygalacturonase inhibiting protein 1	AT5G06860.1	36691.7	1	7	9	20	0.000765	0.336	LQTFDSYSYFHNK	K	C	0.992	39.3	28	39.3	0	2	0	0	2	1649.76	1618.5	90172.9	307	319
Athal-1	PGIP1, ATPGIP1 polygalacturonase inhibiting protein 1	AT5G06860.1	36691.7	1	7	9	20	0.000765	0.336	LSHNQLSGPIPK	R	S	0.952	27.8	28.7	22.8	0	1	0	0	2	1290.72	487.863	38630.9	199	210
Athal-1	PGIP1, ATPGIP1 polygalacturonase inhibiting protein 1	AT5G06860.1	36691.7	1	7	9	20	0.000765	0.336	LTGSIPESFGSFPGTVPDLR	K	L	0.996	52.2	28.4	52.2	0	7	1	0	2	2077.06	3843.22	437301	179	198
Athal-1	PGIP1, ATPGIP1 polygalacturonase inhibiting protein 1	AT5G06860.1	36691.7	1	7	9	20	0.000765	0.336	NKLTGSIPESFGSFPGTVPDLR	R	L	0.964	32.7	27.6	32.7	0	0	1	0	2	2319.2	3671.33	83036.2	177	198
Athal-1	PGIP1, ATPGIP1 polygalacturonase inhibiting protein 1	AT5G06860.1	36691.7	1	7	9	20	0.000765	0.336	NLEFLELSFNDLSGSIPSSLSTLPK	K	I	0.997	56.7	26	56.7	0	2	2	0	2	2708.4	5909.24	317438	144	168
Athal-1	PGIP1, ATPGIP1 polygalacturonase inhibiting protein 1	AT5G06860.1	36691.7	1	7	9	20	0.000765	0.336	VTALTIFSGQISGQIPAEVGDLPYLETLVFR	R	K	0.982	37.7	25	37.7	0	0	1	0	2	3334.79	6806.49	56200.1	72	102
Athal-1	26S proteasome regulatory complex, non-ATPase subcomplex, Rpn2/Psmd1 subunit	AT2G32730.1	108980	0.995	0	0	1	3.83e-05	0.0139	IVSLLSESYNPHVR	R	Y	0.973	37.1	27.7	33.4	0	0	1	0	2	1613.86	2020.99	74146.6	646	659	AT1G04810.1
Athal-1	ADK2 adenosine kinase 2	AT5G03300.1	37846.4	0.975	0	0	15	0.000574	0.212	AGCYASNVVIQR	K	S	0.99	42.1	29.6	37.4	0	2	0	0	2	1337.66	632.656	114784	322	333	AT3G09820.1
Athal-1	ADK2 adenosine kinase 2	AT5G03300.1	37846.4	0.975	0	0	15	0.000574	0.212	LNNAILAEDK	K	H	0.984	37.4	29.6	30	0	2	0	0	2	1100.59	577.732	161064	37	46	AT3G09820.1
Athal-1	ADK2 adenosine kinase 2	AT5G03300.1	37846.4	0.975	0	0	15	0.000574	0.212	SGCTYPEKPDFN	R	-	0.989	34	25	34	0	2	0	0	2	1414.59	563.201	115742	334	345	AT3G09820.1
Athal-1	ADK2 adenosine kinase 2	AT5G03300.1	37846.4	0.975	0	0	15	0.000574	0.212	SLIANLSAANCYK	R	V	0.996	47.1	29.5	35.4	0	2	0	0	2	1424.72	1907.02	135537	134	146	AT3G09820.1
Athal-1	ADK2 adenosine kinase 2	AT5G03300.1	37846.4	0.975	0	0	15	0.000574	0.212	TTVITQGADPVVVAEDGK	R	V	0.997	78.3	28.7	73.9	0	2	1	0	2	1799.94	1781.8	186096	261	278	AT3G09820.1
Athal-1	ADK2 adenosine kinase 2	AT5G03300.1	37846.4	0.975	0	0	15	0.000574	0.212	YPVIPLPK	K	E	0.977	28.8	25.5	10.4	0	4	0	0	2	926.571	2299.93	202365	282	289	AT3G09820.1
Athal-1	Ribosomal protein S7e family protein	AT1G48830.1,AT1G48830.2	21922.8	1	2	2	2	7.65e-05	0.183	AIVVNVPYR	K	L	0.958	28.3	28.9	22.5	0	1	0	0	2	1030.6	1600.73	62820.8	60	68
Athal-1	Ribosomal protein S7e family protein	AT1G48830.1,AT1G48830.2	21922.8	1	2	2	2	7.65e-05	0.183	GVELSELDEQVAQAFFDLENTNQELK	K	S	0.99	45	26.1	45	0	0	1	0	2	2966.43	5891.69	45918.1	13	38
Athal-1	MPPBETA Insulinase (Peptidase family M16) protein	AT3G02090.2	59612.7	1	6	8	12	0.000459	0.179	ADCLDDLSYAIMYEVTK	K	L	0.997	63.8	27.1	63.8	0	1	0	0	2	2006.91	4547.29	52839.8	413	429
Athal-1	MPPBETA Insulinase (Peptidase family M16) protein	AT3G02090.2	59612.7	1	6	8	12	0.000459	0.179	ALEEEIEDIGGHLNAYTSR	R	E	0.997	56.2	27.8	56.2	0	2	0	0	2	2117.01	3023.49	57707.1	158	176
Athal-1	MPPBETA Insulinase (Peptidase family M16) protein	AT3G02090.2	59612.7	1	6	8	12	0.000459	0.179	IPTAELFAR	R	I	0.957	30.4	29.9	8.69	0	1	0	0	2	1017.57	1845.8	53880	475	483
Athal-1	MPPBETA Insulinase (Peptidase family M16) protein	AT3G02090.2	59612.7	1	6	8	12	0.000459	0.179	LSSDPTTTSQLVANEPASFTGSEVR	K	M	0.997	48.3	28	48.3	0	1	2	0	2	2594.26	2345.64	141484	303	327
Athal-1	MPPBETA Insulinase (Peptidase family M16) protein	AT3G02090.2	59612.7	1	6	8	12	0.000459	0.179	VLDSNVNQALDVLADILQNSK	K	F	0.997	63.6	26.7	63	0	1	3	0	2	2269.2	6016.81	186239	185	205
Athal-1	MPPBETA Insulinase (Peptidase family M16) protein	AT3G02090.2	59612.7	1	6	8	12	0.000459	0.179	VLDSNVNQALDVLADILQNSKFEEQR	K	I	0.99	42.9	25.8	42.9	0	0	0	1	2	2958.52	6022	100040	185	210
Athal-1	AT-HF, HISN4 HIS HF	AT4G26900.1	64193.3	1	3	3	3	0.000115	0.0574	GLGVIPGIVGR	K	F	0.957	24.1	25	24.1	0	1	0	0	2	1037.65	2576.6	68426.4	159	169
Athal-1	AT-HF, HISN4 HIS HF	AT4G26900.1	64193.3	1	3	3	3	0.000115	0.0574	SGEVGLSVLR	K	R	0.972	35.6	30.7	23.4	0	1	0	0	2	1016.57	1446.61	53989.3	250	259
Athal-1	AT-HF, HISN4 HIS HF	AT4G26900.1	64193.3	1	3	3	3	0.000115	0.0574	VPHIGWNALQVGK	R	D	0.974	35.4	28.5	31.5	0	0	1	0	2	1418.79	2319.12	52091.9	178	190
Athal-1	GAUT1, LGT1 galacturonosyltransferase 1	AT3G61130.1	77376	1	3	3	6	0.00023	0.055	ILFLDDDIIVQK	K	D	0.997	51.4	27.7	33.3	0	1	0	0	2	1431.81	3702.25	70569.8	494	505
Athal-1	GAUT1, LGT1 galacturonosyltransferase 1	AT3G61130.1	77376	1	3	3	6	0.00023	0.055	LTIDYYLLSPEK	R	R	0.995	47.5	28.2	46.7	0	2	0	0	2	1454.78	3251.82	138508	339	350
Athal-1	GAUT1, LGT1 galacturonosyltransferase 1	AT3G61130.1	77376	1	3	3	6	0.00023	0.055	VLGEATSDADLPR	R	S	0.997	58.1	29.5	48.9	0	3	0	0	2	1343.68	957.523	181068	257	269
Athal-1	MUR1, MUR_1, GMD2 NAD(P)-binding Rossmann-fold superfamily protein	AT3G51160.1	41961.8	0.999	1	1	2	7.65e-05	0.0268	LFLGNLQASR	K	D	0.965	34.4	28.6	0	0	2	0	0	2	1118.63	1812.02	105734	244	253
Athal-1	Fumarylacetoacetate (FAA) hydrolase family	AT4G15940.1	24154.6	1	1	1	4	0.000153	0.0631	GQDTFTPISSVLPK	K	A	0.997	55.1	29	53.6	0	4	0	0	2	1489.79	2860.34	230390	120	133
Athal-1	TUB9 tubulin beta-9 chain	AT4G20890.1	49657.7	1	2	2	102	0.0039	0.545	AVLMDLEPGTMDSLR	R	S	0.997	53.4	29.4	0	0	5	0	0	2	1663.8	2466.09	289094	63	77	AT5G62690.1,AT5G44340.1,AT5G62700.1
Athal-1	TUB9 tubulin beta-9 chain	AT4G20890.1	49657.7	1	2	2	102	0.0039	0.545	EILHIQGGQCGNQIGAK	R	F	0.997	63.6	28.4	57.5	0	2	2	0	2	1822.92	958.872	216639	3	19	AT5G62690.1,AT5G44340.1,AT5G62700.1
Athal-1	TUB9 tubulin beta-9 chain	AT4G20890.1	49657.7	1	2	2	102	0.0039	0.545	GHYTEGAELIDSVLDVVR	K	K	0.997	60.6	28.3	54.7	0	5	7	0	2	1973	4767.44	750841	104	121	AT5G62690.1,AT5G44340.1,AT2G29550.1,AT5G62700.1
Athal-1	TUB9 tubulin beta-9 chain	AT4G20890.1	49657.7	1	2	2	102	0.0039	0.545	GHYTEGAELIDSVLDVVRK	K	E	0.99	43.1	27.7	42.8	0	0	0	7	2	2101.09	4490.4	481247	104	122	AT5G62690.1,AT5G44340.1,AT2G29550.1,AT5G62700.1
Athal-1	TUB9 tubulin beta-9 chain	AT4G20890.1	49657.7	1	2	2	102	0.0039	0.545	GSQQYSALSVPELTQQMWDAK	R	N	0.997	47	27.6	45.8	0	6	4	0	2	2367.13	3875.29	638146	277	297	AT5G44340.1
Athal-1	TUB9 tubulin beta-9 chain	AT4G20890.1	49657.7	1	2	2	102	0.0039	0.545	INVYFNEASGGK	R	Y	0.994	44.4	28.8	32	0	1	0	0	2	1298.64	1109.35	51143.8	47	58
Athal-1	TUB9 tubulin beta-9 chain	AT4G20890.1	49657.7	1	2	2	102	0.0039	0.545	LANPTFGDLNHLISATMSGVTCCLR	K	F	0.996	54.4	27.2	54.4	0	0	4	2	2	2748.33	5464.92	551949	217	241	AT5G44340.1
Athal-1	TUB9 tubulin beta-9 chain	AT4G20890.1	49657.7	1	2	2	102	0.0039	0.545	LAVNLIPFPR	K	L	0.997	56.2	25	36.3	0	8	0	0	2	1139.69	3673.69	698705	253	262	AT5G62690.1,AT5G44340.1,AT2G29550.1,AT5G62700.1
Athal-1	TUB9 tubulin beta-9 chain	AT4G20890.1	49657.7	1	2	2	102	0.0039	0.545	LHFFMVGFAPLTSR	R	G	0.996	46.7	29.2	46.2	0	7	8	0	2	1622.85	4623.62	1041560	263	276	AT5G62690.1,AT5G44340.1,AT2G29550.1,AT5G62700.1
Athal-1	TUB9 tubulin beta-9 chain	AT4G20890.1	49657.7	1	2	2	102	0.0039	0.545	MASTFIGNSTSIQEMFR	K	R	0.997	57.4	28.4	53.1	0	6	0	0	2	1919.9	3606.11	281441	363	379	AT5G62690.1,AT5G44340.1,AT2G29550.1,AT5G62700.1
Athal-1	TUB9 tubulin beta-9 chain	AT4G20890.1	49657.7	1	2	2	102	0.0039	0.545	MMMTFSVFPSPK	R	V	0.997	54	28.1	54	0	5	0	0	2	1402.66	3570.76	356215	163	174	AT5G44340.1,AT2G29550.1
Athal-1	TUB9 tubulin beta-9 chain	AT4G20890.1	49657.7	1	2	2	102	0.0039	0.545	NMMCAADPR	K	H	0.993	37.1	25	29.8	0	2	0	0	2	1065.43	179.852	151750	298	306	AT5G62690.1,AT5G44340.1,AT2G29550.1,AT5G62700.1
Athal-1	TUB9 tubulin beta-9 chain	AT4G20890.1	49657.7	1	2	2	102	0.0039	0.545	NSSYFVEWIPNNVK	K	S	0.997	74.7	28.4	73.6	0	5	0	0	2	1696.83	3240.44	347764	337	350	AT5G62690.1,AT5G44340.1,AT2G29550.1,AT5G62700.1
Athal-1	TUB9 tubulin beta-9 chain	AT4G20890.1	49657.7	1	2	2	102	0.0039	0.545	SGPFGQIFRPDNFVFGQSGAGNNWAK	R	G	0.997	69.5	26.9	69.5	0	0	10	0	2	2798.34	4395.82	888718	78	103	AT5G44340.1
Athal-1	TUB9 tubulin beta-9 chain	AT4G20890.1	49657.7	1	2	2	102	0.0039	0.545	SSVCDIAPTGLK	K	M	0.993	43.1	30.5	33.8	0	2	0	0	2	1247.63	1161.9	111966	351	362
Athal-1	TUB9 tubulin beta-9 chain	AT4G20890.1	49657.7	1	2	2	102	0.0039	0.545	VSEQFTAMFR	R	R	0.997	50	28.7	45.4	0	3	0	0	2	1215.58	2091.89	213529	381	390	AT5G62690.1,AT5G44340.1,AT2G29550.1,AT5G62700.1
Athal-1	TUB9 tubulin beta-9 chain	AT4G20890.1	49657.7	1	2	2	102	0.0039	0.545	YLTASAVFR	R	G	0.953	30.9	28.8	24.6	0	1	0	0	2	1027.56	1607.01	80639.2	310	318	AT5G44340.1
Athal-1	GME GDP-D-mannose 3',5'-epimerase	AT5G28840.1,AT5G28840.2	42759.5	0.993	1	1	2	7.65e-05	0.0371	VVGTQAPVQLGSLR	K	A	0.961	25.2	25.4	20.7	0	2	0	0	2	1424.82	1920.89	130716	358	371
Athal-1	RPT1A regulatory particle triple-A 1A	AT1G53750.1	47804.3	0.999	1	1	1	3.83e-05	0.0282	KVEFGLPDLESR	R	T	0.962	34	29.4	30.7	0	0	1	0	2	1389.74	2381.54	69527.7	333	344
Athal-1	COX6B, ATCOX6B2 cytochrome C oxidase 6B	AT1G22450.1	21193.7	0.97	1	1	1	3.83e-05	0.0733	EVAPEVTTQAEEVK	K	T	0.991	40	29.5	35.5	0	1	0	0	2	1529.77	793.337	50845.7	35	48
Athal-1	lactate/malate dehydrogenase family protein	AT5G58330.1,AT5G58330.2,AT5G58330.3	36391.3	1	5	7	15	0.000574	0.192	ADLLDINGQIFAEQGK	R	A	0.997	68.1	29	67.1	0	1	0	0	2	1731.89	3203.97	47087.1	85	100
Athal-1	lactate/malate dehydrogenase family protein	AT5G58330.1,AT5G58330.2,AT5G58330.3	36391.3	1	5	7	15	0.000574	0.192	LASGEVFGPDQPIALK	K	L	0.997	73.4	28.6	68.1	0	2	0	0	2	1641.88	2602.24	105174	10	25
Athal-1	lactate/malate dehydrogenase family protein	AT5G58330.1,AT5G58330.2,AT5G58330.3	36391.3	1	5	7	15	0.000574	0.192	SIQALEGVAMELEDSLFPLLR	R	E	0.997	93.8	26.9	92.9	0	2	2	0	2	2331.23	7368.84	905182	32	52
Athal-1	lactate/malate dehydrogenase family protein	AT5G58330.1,AT5G58330.2,AT5G58330.3	36391.3	1	5	7	15	0.000574	0.192	SSAASTAVSIVDAIK	R	S	0.978	38.6	29.1	36.8	0	2	0	0	2	1419.77	2806.42	239437	223	237
Athal-1	lactate/malate dehydrogenase family protein	AT5G58330.1,AT5G58330.2,AT5G58330.3	36391.3	1	5	7	15	0.000574	0.192	VLVVGNPCNTNALICLK	K	N	0.997	57	27.7	57	0	3	3	0	2	1885	3158.97	394966	112	128
Athal-1	Phosphoglycerate mutase family protein	AT3G60450.1	30862.3	0.999	1	1	1	3.83e-05	0.0511	SNVDDGYQNIFVMR	K	H	0.954	28.1	27.9	28.1	0	1	0	0	2	1657.76	2502.74	65454.2	6	19
Athal-1	ATGRX4, GRX4 glutaredoxin 4	AT3G15660.1,AT3G15660.2	18734.6	0.821	1	1	2	7.65e-05	0.071	VLQQYNVPISSR	R	N	0.989	43	29.3	36.1	0	2	0	0	2	1403.76	1211.13	126717	100	111
Athal-1	ROC3 rotamase CYP 3	AT2G16600.1	18491.9	1	7	13	51	0.00195	0.705	FKDENFIK	K	K	0.954	27.9	29.1	0	0	1	0	0	2	1040.54	484.342	54997.1	91	98	AT4G34870.1
Athal-1	ROC3 rotamase CYP 3	AT2G16600.1	18491.9	1	7	13	51	0.00195	0.705	FMCQGGDFTAGNGTGGESIYGSK	K	F	0.997	81.1	25	81.1	0	3	1	0	2	2340.99	1656.85	219616	68	90
Athal-1	ROC3 rotamase CYP 3	AT2G16600.1	18491.9	1	7	13	51	0.00195	0.705	HTGPGILSMANAGANTNGSQFFICTEK	K	T	0.997	92.3	26.5	89.5	0	0	14	0	2	2823.32	3334.93	1052530	100	126
Athal-1	ROC3 rotamase CYP 3	AT2G16600.1	18491.9	1	7	13	51	0.00195	0.705	HVVFGQVVEGLNVVR	K	D	0.993	51.9	26.2	45	0	1	4	0	2	1651.93	2977.36	343247	134	148
Athal-1	ROC3 rotamase CYP 3	AT2G16600.1	18491.9	1	7	13	51	0.00195	0.705	IVMELYADTTPETAENFR	R	A	0.997	66.4	27.7	52.9	0	5	4	0	2	2100	2829.79	827890	21	38
Athal-1	ROC3 rotamase CYP 3	AT2G16600.1	18491.9	1	7	13	51	0.00195	0.705	TSKPVVIADCGQIS	R	-	0.997	63.6	29.6	62.2	0	4	0	0	2	1474.76	1010.46	226670	160	173
Athal-1	ROC3 rotamase CYP 3	AT2G16600.1	18491.9	1	7	13	51	0.00195	0.705	TSWLDGKHVVFGQVVEGLNVVR	K	D	0.995	51.8	25.6	51.1	0	0	5	7	2	2439.31	4223.96	1008910	127	148
Athal-1	ROC3 rotamase CYP 3	AT2G16600.1	18491.9	1	7	13	51	0.00195	0.705	VYFDMTVGGK	K	S	0.995	44.7	28.7	40.5	0	2	0	0	2	1116.54	1620.85	145574	7	16
Athal-1	ADSS adenylosuccinate synthase	AT3G57610.1	52965.5	1	2	2	5	0.000191	0.0612	LDLLLSDAAAR	K	F	0.985	37.1	28.7	27.5	0	1	0	0	2	1157.65	2289.8	55163.3	227	237
Athal-1	ADSS adenylosuccinate synthase	AT3G57610.1	52965.5	1	2	2	5	0.000191	0.0612	VGSGPFPTENLGTGGDLLR	R	L	0.997	57	28.4	47.8	0	4	0	0	2	1886.96	2975.94	146909	338	356
Athal-1	PAA1 proteasome alpha subunit A1	AT5G35590.1	27293.9	0.999	1	1	2	7.65e-05	0.0407	TAGITSIGVR	K	G	0.975	35.5	29.9	25.5	0	2	0	0	2	974.563	844.885	121481	34	43
Athal-1	CLPC, ATHSP93-V, HSP93-V, DCA1, CLPC1 CLPC homologue 1	AT5G50920.1	0	1	0	0	22	0.000842	0	AIDLIDEAGSR	K	V	0.996	51.1	30.5	38.6	0	3	0	0	2	1159.6	1288.79	163483	0	0	AT3G48870.1,AT3G48870.2
Athal-1	CLPC, ATHSP93-V, HSP93-V, DCA1, CLPC1 CLPC homologue 1	AT5G50920.1	0	1	0	0	22	0.000842	0	IASGDVPETIEGK	R	T	0.973	40	29.7	21.4	0	1	0	0	2	1315.67	752.733	54705.3	0	0	AT3G48870.1,AT3G48870.2
Athal-1	CLPC, ATHSP93-V, HSP93-V, DCA1, CLPC1 CLPC homologue 1	AT5G50920.1	0	1	0	0	22	0.000842	0	LAEEGKLDPVVGR	K	Q	0.977	38.3	27.9	35.7	0	0	2	0	2	1382.76	848.51	190655	0	0	AT3G48870.1,AT3G48870.2
Athal-1	CLPC, ATHSP93-V, HSP93-V, DCA1, CLPC1 CLPC homologue 1	AT5G50920.1	0	1	0	0	22	0.000842	0	LGHNFVGTEQILLGLIGEGTGIAAK	R	V	0.997	81.2	25	81.2	0	0	3	0	2	2508.38	5636.91	244207	0	0	AT3G48870.1,AT3G48870.2
Athal-1	CLPC, ATHSP93-V, HSP93-V, DCA1, CLPC1 CLPC homologue 1	AT5G50920.1	0	1	0	0	22	0.000842	0	MPTLEEYGTNLTK	K	L	0.997	48.4	29.6	44.9	0	3	0	0	2	1496.73	2000.55	117182	0	0	AT3G48870.1,AT3G48870.2
Athal-1	CLPC, ATHSP93-V, HSP93-V, DCA1, CLPC1 CLPC homologue 1	AT5G50920.1	0	1	0	0	22	0.000842	0	NNPCLIGEPGVGK	K	T	0.957	33.5	29.2	25.2	0	1	0	0	2	1354.68	963.654	63417.6	0	0	AT3G48870.1,AT3G48870.2
Athal-1	CLPC, ATHSP93-V, HSP93-V, DCA1, CLPC1 CLPC homologue 1	AT5G50920.1	0	1	0	0	22	0.000842	0	NPNRPIASFIFSGPTGVGK	K	S	0.988	45.8	27	42.2	0	0	2	0	2	1959.04	2997.74	166313	0	0	AT3G48870.1,AT3G48870.2
Athal-1	CLPC, ATHSP93-V, HSP93-V, DCA1, CLPC1 CLPC homologue 1	AT5G50920.1	0	1	0	0	22	0.000842	0	TAIAEGLAQR	K	I	0.969	37.8	30.2	24	0	1	0	0	2	1029.57	447.098	60756.9	0	0	AT3G48870.1,AT3G48870.2
Athal-1	CLPC, ATHSP93-V, HSP93-V, DCA1, CLPC1 CLPC homologue 1	AT5G50920.1	0	1	0	0	22	0.000842	0	VLELSLEEAR	R	Q	0.996	51	30	33.1	0	3	0	0	2	1158.64	1862.85	198613	0	0	AT3G48870.1,AT3G48870.2
Athal-1	CLPC, ATHSP93-V, HSP93-V, DCA1, CLPC1 CLPC homologue 1	AT5G50920.1	0	1	0	0	22	0.000842	0	VLENLGADPSNIR	R	T	0.996	45.8	28.8	42.8	0	3	0	0	2	1397.74	1307.29	182057	0	0	AT3G48870.1,AT3G48870.2
Athal-1	Pyruvate kinase family protein	AT5G56350.1	54412.1	1	2	2	4	0.000153	0.0643	GLIPVLYAGSAR	R	A	0.95	25.7	27.8	22.6	0	1	0	0	2	1216.7	2836.28	65481.6	439	450
Athal-1	Pyruvate kinase family protein	AT5G56350.1	54412.1	1	2	2	4	0.000153	0.0643	IVCTLGPASR	K	S	0.977	35.4	30.6	29.7	0	1	0	0	2	1073.58	456.087	53904.9	12	21	AT5G63680.1,AT5G08570.1
Athal-1	Pyruvate kinase family protein	AT5G56350.1	54412.1	1	2	2	4	0.000153	0.0643	TGDSVVALLR	K	V	0.997	61.5	29.9	55.9	0	2	0	0	2	1030.59	1972.16	111376	476	485
Athal-1	PKT3, PED1, KAT2 peroxisomal 3-ketoacyl-CoA thiolase 3	AT2G33150.1	48578.7	1	8	11	31	0.00119	0.318	DTYPDDLLAPVLR	K	A	0.997	54.4	29.4	53.6	0	2	0	0	2	1487.77	3559.29	153880	72	84
Athal-1	PKT3, PED1, KAT2 peroxisomal 3-ketoacyl-CoA thiolase 3	AT2G33150.1	48578.7	1	8	11	31	0.00119	0.318	FAQAQNCLLPMGVTSENVAQR	K	F	0.997	67	27.6	62	0	2	2	0	2	2334.13	2676.59	244723	186	206
Athal-1	PKT3, PED1, KAT2 peroxisomal 3-ketoacyl-CoA thiolase 3	AT2G33150.1	48578.7	1	8	11	31	0.00119	0.318	FKDEIIPVK	K	T	0.969	32.8	28.6	24.5	0	1	0	0	2	1088.64	1216.51	54447.9	234	242
Athal-1	PKT3, PED1, KAT2 peroxisomal 3-ketoacyl-CoA thiolase 3	AT2G33150.1	48578.7	1	8	11	31	0.00119	0.318	MAAFYAGFPETVAVR	R	T	0.997	55.2	29.4	55.2	0	5	0	0	2	1629.81	3309.36	499815	118	132
Athal-1	PKT3, PED1, KAT2 peroxisomal 3-ketoacyl-CoA thiolase 3	AT2G33150.1	48578.7	1	8	11	31	0.00119	0.318	TFAAVGVDPAIMGIGPAVAIPAAVK	R	A	0.997	69.7	25	69.7	0	2	4	0	2	2336.3	5123.48	427562	322	346
Athal-1	PKT3, PED1, KAT2 peroxisomal 3-ketoacyl-CoA thiolase 3	AT2G33150.1	48578.7	1	8	11	31	0.00119	0.318	TGDEKPITVSVDDGIRPTTTLASLGK	K	L	0.992	46	25	46	0	0	0	3	2	2671.42	2756.66	388073	250	275
Athal-1	PKT3, PED1, KAT2 peroxisomal 3-ketoacyl-CoA thiolase 3	AT2G33150.1	48578.7	1	8	11	31	0.00119	0.318	TNLNPSEVGDIVVGTVLAPGSQR	K	A	0.997	58.4	27.2	58.4	0	3	5	0	2	2323.23	4391.17	569798	90	112
Athal-1	PKT3, PED1, KAT2 peroxisomal 3-ketoacyl-CoA thiolase 3	AT2G33150.1	48578.7	1	8	11	31	0.00119	0.318	TSLYGDDVVIVAAHR	R	T	0.983	43	29	43	0	0	2	0	2	1615.84	1968.26	167692	45	59
Athal-1	ARM repeat superfamily protein	AT3G62530.1	0	1	7	7	20	0.000765	0	ALGFIADEK	?	?	0.961	40.7	31	34.1	0	1	0	0	2	963.515	1162.01	70793.3	0	0
Athal-1	ARM repeat superfamily protein	AT3G62530.1	0	1	7	7	20	0.000765	0	ESLLEETEEDYYR	?	?	0.997	44	25.5	41.6	0	1	0	0	2	1675.73	2019.41	49525.9	0	0
Athal-1	ARM repeat superfamily protein	AT3G62530.1	0	1	7	7	20	0.000765	0	EVLQELSGDLDPIIAK	?	?	0.997	63.9	27.2	60.2	0	8	0	0	2	1739.94	3753.94	495515	0	0
Athal-1	ARM repeat superfamily protein	AT3G62530.1	0	1	7	7	20	0.000765	0	GCDSSLSILEFK	?	?	0.997	91.3	28.8	82.7	0	3	0	0	2	1355.65	2693.8	182237	0	0
Athal-1	ARM repeat superfamily protein	AT3G62530.1	0	1	7	7	20	0.000765	0	IEAAFVLGQLESK	?	?	0.997	61.3	28.7	55.2	0	3	0	0	2	1404.77	3115.4	176886	0	0
Athal-1	ARM repeat superfamily protein	AT3G62530.1	0	1	7	7	20	0.000765	0	NHGGEDAINVIIESLGVESSMIR	?	?	0.994	51.2	27.2	51.2	0	0	2	0	2	2440.21	5574.22	158140	0	0
Athal-1	ARM repeat superfamily protein	AT3G62530.1	0	1	7	7	20	0.000765	0	TAIASLSK	?	?	0.99	39.6	29.7	21.3	0	2	0	0	2	790.467	239.326	107935	0	0
Athal-1	Ribosomal L27e protein family	AT4G15000.1,AT4G15000.2	15608.5	0.998	0	0	1	3.83e-05	0.0593	AVILLQGR	K	Y	0.962	24.8	25	2.65	0	1	0	0	2	869.557	1108.15	104461	10	17
Athal-1	Leucine-rich repeat protein kinase family protein	AT3G02880.1	67754.5	1	1	1	2	7.65e-05	0.0271	NVEAPVAAATSSAAIPK	R	E	0.995	52.1	28.3	45.8	0	2	0	0	2	1596.86	1718.85	110025	289	305
Athal-1	ACCD acetyl-CoA carboxylase carboxyl transferase subunit beta	ATCG00500.1	55613	0.853	1	1	2	7.65e-05	0.0184	GLLDAIVPR	K	N	0.991	43.7	25.3	30.1	0	2	0	0	2	953.578	2851.74	100114	458	466
Athal-1	2-oxoglutarate dehydrogenase, E1 component	AT3G55410.1	115165	1	3	4	9	0.000344	0.0767	AQMIESGEGVDWALAEALAFATLVVEGNHVR	R	L	0.997	71.1	25	71.1	0	0	1	1	2	3283.64	7411.27	333277	626	656
Athal-1	2-oxoglutarate dehydrogenase, E1 component	AT3G55410.1	115165	1	3	4	9	0.000344	0.0767	KPLIVMAPK	R	N	0.952	29.6	25	19.9	0	0	1	0	2	996.628	852.74	101969	835	843	AT5G65750.1
Athal-1	2-oxoglutarate dehydrogenase, E1 component	AT3G55410.1	115165	1	3	4	9	0.000344	0.0767	LDPLGLEQR	K	E	0.954	29.8	28.3	0	0	1	0	0	2	1040.57	1422.2	59213.3	138	146
Athal-1	2-oxoglutarate dehydrogenase, E1 component	AT3G55410.1	115165	1	3	4	9	0.000344	0.0767	LNVLGNVVR	R	K	0.975	27.7	25	25.4	0	3	0	0	2	983.6	1823.86	185521	300	308	AT5G65750.1
Athal-1	2-oxoglutarate dehydrogenase, E1 component	AT3G55410.1	115165	1	3	4	9	0.000344	0.0767	NTGVKPEILK	R	T	0.983	31.4	26.3	27.2	0	1	0	0	2	1098.65	419.983	31748.9	590	599	AT5G65750.1
Athal-1	2-oxoglutarate dehydrogenase, E1 component	AT3G55410.1	115165	1	3	4	9	0.000344	0.0767	VGATDVAICR	K	V	0.99	47	30.6	39.9	0	1	0	0	2	1061.54	433.941	63649.9	912	921
Athal-1	APA1, ATAPA1 aspartic proteinase A1	AT1G11910.1	54613.7	1	1	1	1	3.83e-05	0.0198	EPVFSFWLNR	K	N	0.945	29	29.9	25.2	0	1	0	0	2	1294.66	3699.25	66800.8	217	226
Athal-1	FLA1 FASCICLIN-like arabinogalactan 1	AT5G55730.1,AT5G55730.2	44851.4	0.95	1	1	3	0.000115	0.033	VFAETLLTNPGASK	K	T	0.997	89.3	29.4	80.7	0	3	0	0	2	1447.78	2088.96	150231	198	211
Athal-1	NTF2A nuclear transport factor 2A	AT1G27310.1	13527.4	0.773	1	1	1	3.83e-05	0.082	LTGLPFQQCK	K	H	0.959	29.8	30.5	28.8	0	1	0	0	2	1191.62	1569.74	58408.5	52	61
Athal-1	HSC70-1, HSP70-1, AT-HSC70-1, HSC70 heat shock cognate protein 70-1	AT5G02500.1	71359.6	1	5	6	73	0.00279	0.415	ARFEELNMDLFR	R	K	0.982	40.8	29.2	36.2	0	0	4	0	2	1540.76	2968.26	255834	306	317	AT3G12580.1
Athal-1	HSC70-1, HSP70-1, AT-HSC70-1, HSC70 heat shock cognate protein 70-1	AT5G02500.1	71359.6	1	5	6	73	0.00279	0.415	ATAGDTHLGGEDFDNR	K	M	0.996	43.3	25.5	40.4	0	1	2	0	2	1675.73	301.829	219742	227	242	AT5G02490.1,AT3G12580.1,AT3G09440.2,AT3G09440.1
Athal-1	HSC70-1, HSP70-1, AT-HSC70-1, HSC70 heat shock cognate protein 70-1	AT5G02500.1	71359.6	1	5	6	73	0.00279	0.415	DAGVIAGLNVMR	K	I	0.991	40.3	29.8	33.5	0	1	0	0	2	1215.65	2376.61	65474.4	164	175	AT3G09440.2,AT3G09440.1
Athal-1	HSC70-1, HSP70-1, AT-HSC70-1, HSC70 heat shock cognate protein 70-1	AT5G02500.1	71359.6	1	5	6	73	0.00279	0.415	ELESICNPIIAK	K	M	0.997	60	29.2	56.6	0	3	0	0	2	1386.73	1964.66	193685	604	615	AT3G09440.2,AT3G09440.1
Athal-1	HSC70-1, HSP70-1, AT-HSC70-1, HSC70 heat shock cognate protein 70-1	AT5G02500.1	71359.6	1	5	6	73	0.00279	0.415	EQVFSTYSDNQPGVLIQVYEGER	K	A	0.997	72	27.3	72	0	3	3	0	2	2658.27	3427.03	340184	431	453	AT3G09440.2,AT3G09440.1
Athal-1	HSC70-1, HSP70-1, AT-HSC70-1, HSC70 heat shock cognate protein 70-1	AT5G02500.1	71359.6	1	5	6	73	0.00279	0.415	FEELNMDLFR	R	K	0.997	66	28.5	54.5	0	3	0	0	2	1313.62	3266.97	174229	308	317	AT3G12580.1
Athal-1	HSC70-1, HSP70-1, AT-HSC70-1, HSC70 heat shock cognate protein 70-1	AT5G02500.1	71359.6	1	5	6	73	0.00279	0.415	FSDSSVQSDMK	R	L	0.997	68.4	25.3	61.2	0	1	0	0	2	1230.53	236.317	61400.7	81	91
Athal-1	HSC70-1, HSP70-1, AT-HSC70-1, HSC70 heat shock cognate protein 70-1	AT5G02500.1	71359.6	1	5	6	73	0.00279	0.415	IINEPTAAAIAYGLDK	R	K	0.996	74.9	29.2	73	0	5	4	0	2	1659.9	2667.09	765254	176	191	AT5G42020.1,AT5G02490.1,AT3G12580.1,AT5G28540.1,AT3G09440.2,AT3G09440.1
Athal-1	HSC70-1, HSP70-1, AT-HSC70-1, HSC70 heat shock cognate protein 70-1	AT5G02500.1	71359.6	1	5	6	73	0.00279	0.415	IINEPTAAAIAYGLDKK	R	A	0.997	62.3	27.5	61	0	4	6	0	2	1787.99	2353.24	959889	176	192	AT5G42020.1,AT5G02490.1,AT3G12580.1,AT5G28540.1,AT3G09440.2,AT3G09440.1
Athal-1	HSC70-1, HSP70-1, AT-HSC70-1, HSC70 heat shock cognate protein 70-1	AT5G02500.1	71359.6	1	5	6	73	0.00279	0.415	KIEDSIEQAIQWLEGNQLAEADEFEDK	K	M	0.973	33.3	25.9	33.3	0	0	1	0	2	3148.5	5585.01	50520.2	575	601
Athal-1	HSC70-1, HSP70-1, AT-HSC70-1, HSC70 heat shock cognate protein 70-1	AT5G02500.1	71359.6	1	5	6	73	0.00279	0.415	NALENYAYNMR	K	N	0.997	54.2	27	44.8	0	4	0	0	2	1358.62	1261.23	270180	546	556	AT5G02490.1,AT3G12580.1,AT3G09440.2,AT3G09440.1
Athal-1	HSC70-1, HSP70-1, AT-HSC70-1, HSC70 heat shock cognate protein 70-1	AT5G02500.1	71359.6	1	5	6	73	0.00279	0.415	NAVVTVPAYFNDSQR	K	Q	0.997	70.6	29.3	70.6	0	6	0	0	2	1680.83	2161.33	457533	145	159	AT5G02490.1,AT3G12580.1,AT3G09440.2,AT3G09440.1
Athal-1	HSC70-1, HSP70-1, AT-HSC70-1, HSC70 heat shock cognate protein 70-1	AT5G02500.1	71359.6	1	5	6	73	0.00279	0.415	NQVAMNPVNTVFDAK	K	R	0.997	67.8	29.4	66.4	0	3	0	0	2	1647.82	2424.62	219569	60	74	AT5G02490.1
Athal-1	HSC70-1, HSP70-1, AT-HSC70-1, HSC70 heat shock cognate protein 70-1	AT5G02500.1	71359.6	1	5	6	73	0.00279	0.415	NQVAMNPVNTVFDAKR	K	L	0.992	51.5	28.6	51.5	0	1	2	0	2	1803.92	2084.73	203839	60	75	AT5G02490.1
Athal-1	HSC70-1, HSP70-1, AT-HSC70-1, HSC70 heat shock cognate protein 70-1	AT5G02500.1	71359.6	1	5	6	73	0.00279	0.415	SINPDEAVAYGAAVQGAILSGEGNEK	K	V	0.994	52.2	27.5	52.2	0	0	1	0	2	2560.25	3648.54	88809.8	368	393
Athal-1	HSC70-1, HSP70-1, AT-HSC70-1, HSC70 heat shock cognate protein 70-1	AT5G02500.1	71359.6	1	5	6	73	0.00279	0.415	STVHDVVLVGGSTR	K	I	0.955	27.9	28.3	27.9	0	1	0	0	2	1426.76	753.132	40118.7	335	348
Athal-1	HSC70-1, HSP70-1, AT-HSC70-1, HSC70 heat shock cognate protein 70-1	AT5G02500.1	71359.6	1	5	6	73	0.00279	0.415	TTPSYVAFTDSER	R	L	0.997	52.9	28.4	51.7	0	3	0	0	2	1473.69	1215.1	215937	40	52	AT5G02490.1,AT3G12580.1,AT3G09440.2,AT3G09440.1
Athal-1	HSC70-1, HSP70-1, AT-HSC70-1, HSC70 heat shock cognate protein 70-1	AT5G02500.1	71359.6	1	5	6	73	0.00279	0.415	VQDLLLLDVTPLSLGLETAGGVMTTLIPR	K	N	0.997	108	25	105	0	0	1	1	2	3035.71	7439.82	177391	394	422
Athal-1	HSC70-1, HSP70-1, AT-HSC70-1, HSC70 heat shock cognate protein 70-1	AT5G02500.1	71359.6	1	5	6	73	0.00279	0.415	VQQLLQDFFNGK	K	E	0.997	56.7	28.9	51.7	0	4	3	0	2	1436.75	3174.75	462723	352	363	AT5G02490.1,AT3G12580.1
Athal-1	HSC70-1, HSP70-1, AT-HSC70-1, HSC70 heat shock cognate protein 70-1	AT5G02500.1	71359.6	1	5	6	73	0.00279	0.415	VQQLLQDFFNGKELCK	K	S	0.997	60.6	28.2	60.6	0	2	0	0	2	1967.01	3339.35	68088.1	352	367	AT5G02490.1,AT3G12580.1
Athal-1	plastid-lipid associated protein PAP / fibrillin family protein	AT3G26080.1	26249.9	1	1	1	4	0.000153	0.115	GATASPDDQLLIDQLAR	R	K	0.997	61.9	28.5	58.6	0	3	0	0	2	1783.92	2819.99	161051	79	95
Athal-1	plastid-lipid associated protein PAP / fibrillin family protein	AT3G26080.1	26249.9	1	1	1	4	0.000153	0.115	MFDPTYRIPL	K	-	0.962	29.4	29.8	29.4	0	1	0	0	2	1252.64	3281.34	61033.2	225	234
Athal-1	GAMMA CAL1 gamma carbonic anhydrase like 1	AT5G63510.1,AT5G63510.2	27569.8	0.832	0	0	2	7.65e-05	0.0476	TLTNEETLEIPK	R	L	0.989	45.7	29.6	40	0	2	0	0	2	1387.73	1616.08	119063	204	215	AT3G48680.1
Athal-1	HSK, DMR1 homoserine kinase	AT2G17265.1	38528.9	0.993	1	1	1	3.83e-05	0.0973	AALPTEIPMVHHVWNSSQAAALVAAVLEGDAVMLGK	R	A	0.974	40.6	25	40.6	0	0	0	1	2	3696.92	6393.11	108252	243	278
Athal-1	ATPase, F1 complex, delta/epsilon subunit	AT5G47030.1	21547.8	1	2	2	5	0.000191	0.128	LASATTDLEK	K	A	0.97	36.9	31	22.9	0	1	0	0	2	1048.55	206.869	58930.2	175	184
Athal-1	ATPase, F1 complex, delta/epsilon subunit	AT5G47030.1	21547.8	1	2	2	5	0.000191	0.128	LTVNFVLPYTSELTGK	K	E	0.986	39.6	26.8	39.6	0	4	0	0	2	1781.97	4311.67	226343	73	88
Athal-1	ADF3 actin depolymerizing factor 3	AT5G59880.1,AT5G59880.2	15922.6	0.998	1	1	5	0.000191	0.0863	IFFVAWSPDTAR	R	V	0.997	57.3	29.4	50.7	0	5	0	0	2	1409.72	3424.96	354366	85	96
Athal-1	UPL2 ubiquitin-protein ligase 2	AT1G70320.1	403617	0.992	0	0	3	0.000115	0.00683	DLEIPLVVFLK	R	L	0.985	31.3	25	31.3	0	1	0	0	2	1285.78	5704.41	55117.2	2912	2922
Athal-1	UPL2 ubiquitin-protein ligase 2	AT1G70320.1	403617	0.992	0	0	3	0.000115	0.00683	VLAFANLVYSILTK	R	N	0.997	52	25	52	0	2	0	0	2	1551.91	6217.69	93169.7	1927	1940
Athal-1	Sec23/Sec24 protein transport family protein	AT4G14160.1,AT4G14160.2	85378.5	1	2	2	3	0.000115	0.0349	ALLNAFAR	K	V	0.97	32.9	30	25	0	1	0	0	2	875.51	1575.66	68356.9	70	77
Athal-1	Sec23/Sec24 protein transport family protein	AT4G14160.1,AT4G14160.2	85378.5	1	2	2	3	0.000115	0.0349	IVALVGGPCTEGPGTIISK	R	D	0.997	51.5	27.1	49.5	0	2	0	0	2	1869.02	2781.86	130922	296	314
Athal-1	ATP synthase alpha/beta family protein	AT5G08670.1,AT5G08680.1,AT5G08690.1	59632.2	1	21	33	135	0.00517	0.495	AHGGFSVFAGVGER	K	T	0.976	36.5	29.8	27.8	0	0	2	0	2	1390.69	1726.03	175517	251	264
Athal-1	ATP synthase alpha/beta family protein	AT5G08670.1,AT5G08680.1,AT5G08690.1	59632.2	1	21	33	135	0.00517	0.495	DAEGQDVLLFIDNIFR	R	F	0.997	76.6	29.1	76.6	0	3	2	0	2	1864.94	6085.52	262949	322	337
Athal-1	ATP synthase alpha/beta family protein	AT5G08670.1,AT5G08680.1,AT5G08690.1	59632.2	1	21	33	135	0.00517	0.495	DAPALVDLATGQEILATGIK	R	V	0.997	83	25.7	83	0	7	6	0	2	1996.1	4528.8	1039970	194	213
Athal-1	ATP synthase alpha/beta family protein	AT5G08670.1,AT5G08680.1,AT5G08690.1	59632.2	1	21	33	135	0.00517	0.495	DAPALVDLATGQEILATGIKVVDLLAPYQR	R	G	0.992	42.4	25	42.4	0	0	1	1	2	3150.74	7350.44	194492	194	223
Athal-1	ATP synthase alpha/beta family protein	AT5G08670.1,AT5G08680.1,AT5G08690.1	59632.2	1	21	33	135	0.00517	0.495	EGNDLYREMIESGVIK	R	L	0.969	40.1	28.6	36.6	0	0	2	0	2	1852.91	2757.82	192715	267	282
Athal-1	ATP synthase alpha/beta family protein	AT5G08670.1,AT5G08680.1,AT5G08690.1	59632.2	1	21	33	135	0.00517	0.495	ENINSFQGLLDGK	K	Y	0.997	57.9	30.3	49.3	0	2	0	0	2	1434.72	2487.08	120766	513	525
Athal-1	ATP synthase alpha/beta family protein	AT5G08670.1,AT5G08680.1,AT5G08690.1	59632.2	1	21	33	135	0.00517	0.495	FTQANSEVSALLGR	R	I	0.997	103	29.4	95	0	6	0	0	2	1492.78	2236.35	317225	338	351
Athal-1	ATP synthase alpha/beta family protein	AT5G08670.1,AT5G08680.1,AT5G08690.1	59632.2	1	21	33	135	0.00517	0.495	IGLFGGAGVGK	K	T	0.962	42.8	30.3	29.6	0	3	0	0	2	975.562	1699.69	249466	227	237	ATCG00480.1
Athal-1	ATP synthase alpha/beta family protein	AT5G08670.1,AT5G08680.1,AT5G08690.1	59632.2	1	21	33	135	0.00517	0.495	IMNVLGEPIDER	R	G	0.996	47.5	29	40.3	0	3	0	0	2	1385.71	2135.73	198699	169	180
Athal-1	ATP synthase alpha/beta family protein	AT5G08670.1,AT5G08680.1,AT5G08690.1	59632.2	1	21	33	135	0.00517	0.495	IMNVLGEPIDERGEIK	R	T	0.976	31.5	28.7	31.5	0	2	0	0	2	1812.95	2282.78	63230	169	184
Athal-1	ATP synthase alpha/beta family protein	AT5G08670.1,AT5G08680.1,AT5G08690.1	59632.2	1	21	33	135	0.00517	0.495	IPSAVGYQPTLASDLGALQER	R	I	0.997	53.8	27.5	53.8	0	9	11	0	2	2186.15	3341.5	1249220	352	372
Athal-1	ATP synthase alpha/beta family protein	AT5G08670.1,AT5G08680.1,AT5G08690.1	59632.2	1	21	33	135	0.00517	0.495	KVLNTGAPITVPVGR	R	A	0.997	57.6	25	57.6	0	3	1	0	2	1521.91	1776.67	207781	149	163
Athal-1	ATP synthase alpha/beta family protein	AT5G08670.1,AT5G08680.1,AT5G08690.1	59632.2	1	21	33	135	0.00517	0.495	MLSPHILGEEHYNTAR	R	G	0.992	39.8	28.6	39.8	0	2	0	0	2	1867.91	1336.86	58936.6	434	449
Athal-1	ATP synthase alpha/beta family protein	AT5G08670.1,AT5G08680.1,AT5G08690.1	59632.2	1	21	33	135	0.00517	0.495	NLQDIIAILGMDELSEDDKLTVAR	K	A	0.997	52.1	26.3	52.1	0	4	5	3	2	2672.38	5737.15	897669	460	483
Athal-1	ATP synthase alpha/beta family protein	AT5G08670.1,AT5G08680.1,AT5G08690.1	59632.2	1	21	33	135	0.00517	0.495	QISELGIYPAVDPLDSTSR	R	M	0.997	58.6	28.9	58.6	0	12	2	0	2	2061.05	3473.92	727665	415	433
Athal-1	ATP synthase alpha/beta family protein	AT5G08670.1,AT5G08680.1,AT5G08690.1	59632.2	1	21	33	135	0.00517	0.495	TIAMDGTEGLVR	R	G	0.997	71.3	30.6	62.5	0	5	0	0	2	1262.64	1395.97	421310	135	146
Athal-1	ATP synthase alpha/beta family protein	AT5G08670.1,AT5G08680.1,AT5G08690.1	59632.2	1	21	33	135	0.00517	0.495	TVLIMELINNVAK	K	A	0.997	79	26.4	60.8	0	7	5	0	2	1457.84	5150.19	681835	238	250
Athal-1	ATP synthase alpha/beta family protein	AT5G08670.1,AT5G08680.1,AT5G08690.1	59632.2	1	21	33	135	0.00517	0.495	VCQVIGAIVDVR	R	F	0.979	32.2	28.4	19.9	0	1	0	0	2	1328.74	2487.23	107296	86	97
Athal-1	ATP synthase alpha/beta family protein	AT5G08670.1,AT5G08680.1,AT5G08690.1	59632.2	1	21	33	135	0.00517	0.495	VGLTGLTVAEYFR	R	D	0.997	82.5	28.6	74.6	0	11	0	0	2	1425.77	3685.04	664581	309	321
Athal-1	ATP synthase alpha/beta family protein	AT5G08670.1,AT5G08680.1,AT5G08690.1	59632.2	1	21	33	135	0.00517	0.495	VGLTGLTVAEYFRDAEGQDVLLFIDNIFR	R	F	0.983	36	25	34.3	0	0	1	0	2	3271.7	7331.49	95653.5	309	337
Athal-1	ATP synthase alpha/beta family protein	AT5G08670.1,AT5G08680.1,AT5G08690.1	59632.2	1	21	33	135	0.00517	0.495	VLNTGAPITVPVGR	K	A	0.997	52	25	48.7	0	5	1	0	2	1393.82	2113.18	670536	150	163
Athal-1	ATP synthase alpha/beta family protein	AT5G08670.1,AT5G08680.1,AT5G08690.1	59632.2	1	21	33	135	0.00517	0.495	VVDLLAPYQR	K	G	0.997	51.7	29.4	50.1	0	5	2	0	2	1173.66	2084.66	584653	214	223
Athal-1	endoribonuclease L-PSP family protein	AT3G20390.1	19816.2	1	1	1	1	3.83e-05	0.0802	FVSESVEDQTEQVLK	K	N	0.997	52.9	28.8	49.4	0	1	0	0	2	1737.85	1843.07	62744	104	118
Athal-1	Ribosomal protein S4 (RPS4A) family protein	AT2G17360.1,AT5G07090.1	29804.3	1	7	7	14	0.000536	0.257	GIPYLNTYDGR	K	T	0.957	29.3	29.4	28.7	0	2	0	0	2	1268.63	1743.47	141508	135	145
Athal-1	Ribosomal protein S4 (RPS4A) family protein	AT2G17360.1,AT5G07090.1	29804.3	1	7	7	14	0.000536	0.257	LGNVYTIGK	R	G	0.997	49.6	29	33.2	0	3	0	0	2	964.546	711.396	227673	222	230
Athal-1	Ribosomal protein S4 (RPS4A) family protein	AT2G17360.1,AT5G07090.1	29804.3	1	7	7	14	0.000536	0.257	LGNVYTIGKGTKPWVSLPK	R	G	0.956	26.9	25	25.8	0	0	0	1	2	2058.17	2595.21	96809.8	222	240
Athal-1	Ribosomal protein S4 (RPS4A) family protein	AT2G17360.1,AT5G07090.1	29804.3	1	7	7	14	0.000536	0.257	LTIIEEAR	K	K	0.968	35.6	30.2	19.7	0	2	0	0	2	944.541	911.813	141673	246	253
Athal-1	Ribosomal protein S4 (RPS4A) family protein	AT2G17360.1,AT5G07090.1	29804.3	1	7	7	14	0.000536	0.257	SRECLPLVLIIR	K	N	0.976	34.8	25	34.8	0	0	2	0	2	1468.87	3631.58	131226	38	49
Athal-1	Ribosomal protein S4 (RPS4A) family protein	AT2G17360.1,AT5G07090.1	29804.3	1	7	7	14	0.000536	0.257	TDKTYPAGFMDVVSIPK	R	T	0.996	53.2	28.5	53.2	0	0	3	0	2	1868.95	3145.17	209423	78	94
Athal-1	Ribosomal protein S4 (RPS4A) family protein	AT2G17360.1,AT5G07090.1	29804.3	1	7	7	14	0.000536	0.257	TYPAGFMDVVSIPK	K	T	0.995	46.1	29.3	37.2	0	1	0	0	2	1524.78	3479.59	70780	81	94
Athal-1	GRF10, 14-3-3EPSILON, GF14 EPSILON general regulatory factor 10	AT1G22300.1,AT1G22300.2	28915.9	1	3	3	8	0.000306	0.248	AAVAAAENGLAPTHPVR	K	L	0.985	43.4	28.3	38.7	0	0	2	0	2	1644.88	766.401	155331	155	171
Athal-1	GRF10, 14-3-3EPSILON, GF14 EPSILON general regulatory factor 10	AT1G22300.1,AT1G22300.2	28915.9	1	3	3	8	0.000306	0.248	DSTLIMQLLR	K	D	0.961	34.6	29.2	0	0	1	0	0	2	1189.66	3783.03	69924.5	217	226	AT5G10450.4,AT5G10450.3,AT5G38480.1,AT1G78300.1,AT1G35160.1,AT3G02520.1,AT4G09000.1,AT4G09000.2,AT1G35160.2,AT5G65430.3,AT5G65430.2,AT5G65430.1,AT5G10450.1,AT5G10450.2
Athal-1	GRF10, 14-3-3EPSILON, GF14 EPSILON general regulatory factor 10	AT1G22300.1,AT1G22300.2	28915.9	1	3	3	8	0.000306	0.248	ILSSIEQK	R	E	0.947	31.5	30.2	0	0	1	0	0	2	917.53	206.105	72372.4	63	70	AT1G78300.1,AT1G35160.1,AT3G02520.1,AT4G09000.1,AT4G09000.2,AT1G35160.2,AT5G38480.1
Athal-1	GRF10, 14-3-3EPSILON, GF14 EPSILON general regulatory factor 10	AT1G22300.1,AT1G22300.2	28915.9	1	3	3	8	0.000306	0.248	VCNDILSVIDK	K	H	0.997	52.4	30	34.9	0	3	0	0	2	1275.66	2546.04	168522	97	107
Athal-1	GRF10, 14-3-3EPSILON, GF14 EPSILON general regulatory factor 10	AT1G22300.1,AT1G22300.2	28915.9	1	3	3	8	0.000306	0.248	VCNDILSVIDKHLIPSSNAVESTVFFYK	K	M	0.952	25.8	25.4	25.8	0	0	0	1	2	3195.64	5472.04	80641.5	97	124
Athal-1	EXGT-A1, EXT, XTH4 xyloglucan endotransglucosylase/hydrolase 4	AT2G06850.1	34291.9	1	9	10	27	0.00103	0.355	AIDVPFGR	K	N	0.975	35.1	31.5	18.5	0	2	0	0	2	874.478	1438.5	185243	30	37
Athal-1	EXGT-A1, EXT, XTH4 xyloglucan endotransglucosylase/hydrolase 4	AT2G06850.1	34291.9	1	9	10	27	0.00103	0.355	FPVMPAECK	R	R	0.989	38.6	29.5	28.2	0	2	0	0	2	1078.51	1097.58	94226.4	283	291
Athal-1	EXGT-A1, EXT, XTH4 xyloglucan endotransglucosylase/hydrolase 4	AT2G06850.1	34291.9	1	9	10	27	0.00103	0.355	GFHIDGCQASVEAK	K	Y	0.956	27.2	28.2	26.6	0	1	0	0	2	1518.7	691.47	71986.7	225	238
Athal-1	EXGT-A1, EXT, XTH4 xyloglucan endotransglucosylase/hydrolase 4	AT2G06850.1	34291.9	1	9	10	27	0.00103	0.355	IYLWFDPSK	R	A	0.983	34.8	29.4	31.3	0	5	0	0	2	1168.6	3208.25	354531	141	149
Athal-1	EXGT-A1, EXT, XTH4 xyloglucan endotransglucosylase/hydrolase 4	AT2G06850.1	34291.9	1	9	10	27	0.00103	0.355	LYSSLWNADDWATR	K	G	0.997	69.7	27.9	0	0	5	0	0	2	1697.79	2958.67	335379	193	206
Athal-1	EXGT-A1, EXT, XTH4 xyloglucan endotransglucosylase/hydrolase 4	AT2G06850.1	34291.9	1	9	10	27	0.00103	0.355	NYVPTWAFDHQK	R	Q	0.988	37.5	29.3	33.2	0	1	0	0	2	1505.72	1762.9	58625.9	38	49
Athal-1	EXGT-A1, EXT, XTH4 xyloglucan endotransglucosylase/hydrolase 4	AT2G06850.1	34291.9	1	9	10	27	0.00103	0.355	TGQPAILQTNVFTGGK	R	G	0.993	64.5	29.4	55	0	2	3	0	2	1631.88	2428.93	407995	119	134
Athal-1	EXGT-A1, EXT, XTH4 xyloglucan endotransglucosylase/hydrolase 4	AT2G06850.1	34291.9	1	9	10	27	0.00103	0.355	TNWANAPFVASYK	K	G	0.997	56.5	29.2	56.5	0	5	0	0	2	1468.72	2274.27	294098	212	224
Athal-1	EXGT-A1, EXT, XTH4 xyloglucan endotransglucosylase/hydrolase 4	AT2G06850.1	34291.9	1	9	10	27	0.00103	0.355	WTIYNYCTDR	K	T	0.991	36.2	26.1	33.5	0	1	0	0	2	1391.6	1553.16	51978.1	271	280
Athal-1	HSP60, HSP60-3B heat shock protein 60	AT3G23990.1	61281.8	1	11	12	54	0.00207	0.4	AAVEEGILPGGGVALLYAAR	K	E	0.996	43.7	26.3	39.8	0	5	3	0	2	1927.06	4106.99	546457	435	454
Athal-1	HSP60, HSP60-3B heat shock protein 60	AT3G23990.1	61281.8	1	11	12	54	0.00207	0.4	AGIIDPLK	K	V	0.99	37.1	25	12.1	0	6	0	0	2	826.504	1435.36	297547	522	529	AT2G33210.2,AT2G33210.1
Athal-1	HSP60, HSP60-3B heat shock protein 60	AT3G23990.1	61281.8	1	11	12	54	0.00207	0.4	AGIIDPLKVIR	K	T	0.954	27.9	25	19.7	0	0	2	0	2	1194.76	2831.43	109266	522	532	AT2G33210.2,AT2G33210.1
Athal-1	HSP60, HSP60-3B heat shock protein 60	AT3G23990.1	61281.8	1	11	12	54	0.00207	0.4	ALMLKGVEDLADAVK	R	V	0.987	48.8	26.9	48.8	0	0	2	0	2	1572.87	3211.25	167104	44	58
Athal-1	HSP60, HSP60-3B heat shock protein 60	AT3G23990.1	61281.8	1	11	12	54	0.00207	0.4	EGVITIQDGK	K	T	0.993	45.3	30.5	36.2	0	2	0	0	2	1059.57	533.133	162692	202	211	AT2G33210.2,AT2G33210.1
Athal-1	HSP60, HSP60-3B heat shock protein 60	AT3G23990.1	61281.8	1	11	12	54	0.00207	0.4	EIGELIAK	R	A	0.99	45.5	30.4	27.1	0	2	0	0	2	872.509	845.616	127865	187	194	AT2G33210.2,AT2G33210.1
Athal-1	HSP60, HSP60-3B heat shock protein 60	AT3G23990.1	61281.8	1	11	12	54	0.00207	0.4	ELEKLPTANFDQK	R	I	0.946	32.8	29.2	32.8	0	0	1	0	2	1532.8	1293.44	75265.7	455	467
Athal-1	HSP60, HSP60-3B heat shock protein 60	AT3G23990.1	61281.8	1	11	12	54	0.00207	0.4	GVEDLADAVK	K	V	0.964	43.5	30.8	33.8	0	1	0	0	2	1016.53	1114.24	72021.3	49	58	AT2G33210.2,AT2G33210.1
Athal-1	HSP60, HSP60-3B heat shock protein 60	AT3G23990.1	61281.8	1	11	12	54	0.00207	0.4	GYTSPYFITNQK	R	T	0.994	44.1	29.8	43.8	0	4	0	0	2	1418.7	1449.37	254294	228	239
Athal-1	HSP60, HSP60-3B heat shock protein 60	AT3G23990.1	61281.8	1	11	12	54	0.00207	0.4	IGVQIIQNALK	K	T	0.997	55.6	25	49.8	0	4	0	0	2	1196.74	2700.04	285340	468	478	AT2G33210.2,AT2G33210.1
Athal-1	HSP60, HSP60-3B heat shock protein 60	AT3G23990.1	61281.8	1	11	12	54	0.00207	0.4	ISSINSIVK	K	V	0.964	29.4	28.4	23.5	0	1	0	0	2	960.572	1014.28	69851.5	257	265
Athal-1	HSP60, HSP60-3B heat shock protein 60	AT3G23990.1	61281.8	1	11	12	54	0.00207	0.4	LLEQDNPDLGYDAAK	K	G	0.997	76.2	29.1	76.2	0	3	0	0	2	1661.8	1250.34	135163	499	513	AT2G33210.2,AT2G33210.1
Athal-1	HSP60, HSP60-3B heat shock protein 60	AT3G23990.1	61281.8	1	11	12	54	0.00207	0.4	LSGGVAVLK	K	I	0.974	32.2	28.4	0	0	2	0	0	2	843.53	774.694	130248	402	410	AT2G28000.1,AT2G33210.2,AT2G33210.1
Athal-1	HSP60, HSP60-3B heat shock protein 60	AT3G23990.1	61281.8	1	11	12	54	0.00207	0.4	MISTSEEIAQVGTISANGER	R	E	0.997	86.8	28.3	86.3	0	1	0	0	2	2093.02	2141.22	50252.1	167	186
Athal-1	HSP60, HSP60-3B heat shock protein 60	AT3G23990.1	61281.8	1	11	12	54	0.00207	0.4	MISTSEEIAQVGTISANGEREIGELIAK	R	A	0.987	43.4	25.8	43.4	0	0	2	0	2	2946.51	4581.86	198953	167	194
Athal-1	HSP60, HSP60-3B heat shock protein 60	AT3G23990.1	61281.8	1	11	12	54	0.00207	0.4	NVVIEQSWGAPK	R	V	0.997	50.4	29	46.8	0	2	0	0	2	1327.7	1427.83	111149	67	78
Athal-1	HSP60, HSP60-3B heat shock protein 60	AT3G23990.1	61281.8	1	11	12	54	0.00207	0.4	SAIELSTSDYDKEK	R	L	0.973	31	28.7	26.8	0	1	0	0	2	1585.76	640.927	38154.5	381	394
Athal-1	HSP60, HSP60-3B heat shock protein 60	AT3G23990.1	61281.8	1	11	12	54	0.00207	0.4	SVAAGMNAMDLR	K	R	0.997	71.5	30	70.9	0	2	0	0	2	1235.59	1314.8	101009	136	147	AT2G33210.2,AT2G33210.1
Athal-1	HSP60, HSP60-3B heat shock protein 60	AT3G23990.1	61281.8	1	11	12	54	0.00207	0.4	TLFNELEVVEGMK	K	L	0.997	53.8	29.5	49.1	0	2	0	0	2	1508.77	3672.58	138933	212	224	AT2G33210.2,AT2G33210.1
Athal-1	HSP60, HSP60-3B heat shock protein 60	AT3G23990.1	61281.8	1	11	12	54	0.00207	0.4	VDLSMLGTCK	K	K	0.994	49.9	29.8	32	0	3	0	0	2	1123.55	1548.88	160254	342	351
Athal-1	HSP60, HSP60-3B heat shock protein 60	AT3G23990.1	61281.8	1	11	12	54	0.00207	0.4	VLELALKR	K	Q	0.969	31.5	25	16.5	0	0	1	0	2	941.614	1066.36	73342.4	266	273
Athal-1	HSP60, HSP60-3B heat shock protein 60	AT3G23990.1	61281.8	1	11	12	54	0.00207	0.4	VTDALNATK	R	A	0.984	43.2	31.3	21.9	0	2	0	0	2	932.505	83.3515	97350.5	426	434	AT2G33210.2,AT2G33210.1
Athal-1	BIP, BIP2 Heat shock protein 70 (Hsp 70) family protein	AT5G42020.1	73562.8	1	1	1	57	0.00218	0.257	ARFEELNNDLFR	R	K	0.982	39.6	30	29	0	0	1	0	2	1523.76	2044.62	65757.4	331	342	AT5G28540.1
Athal-1	BIP, BIP2 Heat shock protein 70 (Hsp 70) family protein	AT5G42020.1	73562.8	1	1	1	57	0.00218	0.257	DAGVIAGLNVAR	K	I	0.989	36.8	28.1	29.1	0	2	0	0	2	1155.65	1699.25	181154	192	203	AT5G28540.1
Athal-1	BIP, BIP2 Heat shock protein 70 (Hsp 70) family protein	AT5G42020.1	73562.8	1	1	1	57	0.00218	0.257	DAVVTVPAYFNDAQR	K	Q	0.986	41.9	29.2	41.7	0	2	0	0	2	1665.82	2352.36	125297	173	187	AT5G28540.1
Athal-1	BIP, BIP2 Heat shock protein 70 (Hsp 70) family protein	AT5G42020.1	73562.8	1	1	1	57	0.00218	0.257	DILLLDVAPLTLGIETVGGVMTK	K	L	0.949	28.8	25	28.8	0	0	1	0	2	2368.34	6930.64	46054.1	421	443	AT5G28540.1
Athal-1	BIP, BIP2 Heat shock protein 70 (Hsp 70) family protein	AT5G42020.1	73562.8	1	1	1	57	0.00218	0.257	FEELNNDLFR	R	K	0.997	51.3	29	39.9	0	3	0	0	2	1296.62	2186.18	186892	333	342	AT5G28540.1
Athal-1	BIP, BIP2 Heat shock protein 70 (Hsp 70) family protein	AT5G42020.1	73562.8	1	1	1	57	0.00218	0.257	IINEPTAAAIAYGLDK	R	K	0.996	74.9	29.2	73	0	5	4	0	2	1659.9	2667.09	765254	204	219	AT5G02500.1,AT5G02490.1,AT3G12580.1,AT5G28540.1,AT3G09440.2,AT3G09440.1
Athal-1	BIP, BIP2 Heat shock protein 70 (Hsp 70) family protein	AT5G42020.1	73562.8	1	1	1	57	0.00218	0.257	IINEPTAAAIAYGLDKK	R	G	0.997	62.3	27.5	61	0	4	6	0	2	1787.99	2353.24	959889	204	220	AT5G02500.1,AT5G02490.1,AT3G12580.1,AT5G28540.1,AT3G09440.2,AT3G09440.1
Athal-1	BIP, BIP2 Heat shock protein 70 (Hsp 70) family protein	AT5G42020.1	73562.8	1	1	1	57	0.00218	0.257	IKDAVVTVPAYFNDAQR	K	Q	0.994	50	28	49.6	0	2	2	0	2	1907	2292.26	242022	171	187	AT5G28540.1
Athal-1	BIP, BIP2 Heat shock protein 70 (Hsp 70) family protein	AT5G42020.1	73562.8	1	1	1	57	0.00218	0.257	ITPSWVGFTDSER	R	L	0.992	41.5	29.5	41.2	0	4	0	0	2	1494.72	2272.63	312417	68	80	AT5G28540.1
Athal-1	BIP, BIP2 Heat shock protein 70 (Hsp 70) family protein	AT5G42020.1	73562.8	1	1	1	57	0.00218	0.257	KLVPYQIVNK	R	D	0.955	25.7	25.6	22.5	0	1	0	0	2	1201.73	1127.05	37749.8	119	128	AT5G28540.1
Athal-1	BIP, BIP2 Heat shock protein 70 (Hsp 70) family protein	AT5G42020.1	73562.8	1	1	1	57	0.00218	0.257	MKETAEAYLGK	K	K	0.964	34.6	29.2	29.8	0	0	1	0	2	1240.62	311.317	77155.2	159	169	AT5G28540.1,AT5G09590.1,AT4G37910.1
Athal-1	BIP, BIP2 Heat shock protein 70 (Hsp 70) family protein	AT5G42020.1	73562.8	1	1	1	57	0.00218	0.257	NALETYVYNMK	R	N	0.996	48.3	29.1	45.7	0	4	0	0	2	1345.65	1913.51	241084	571	581	AT5G28540.1
Athal-1	BIP, BIP2 Heat shock protein 70 (Hsp 70) family protein	AT5G42020.1	73562.8	1	1	1	57	0.00218	0.257	SQIDEIVLVGGSTR	K	I	0.997	67	29.2	65	0	3	0	0	2	1473.79	2187.3	150015	360	373	AT5G28540.1
Athal-1	BIP, BIP2 Heat shock protein 70 (Hsp 70) family protein	AT5G42020.1	73562.8	1	1	1	57	0.00218	0.257	VEIESLFDGVDLSEPLTR	R	A	0.997	67.4	28.2	64.6	0	2	0	0	2	2019.03	4553.52	108179	313	330
Athal-1	BIP, BIP2 Heat shock protein 70 (Hsp 70) family protein	AT5G42020.1	73562.8	1	1	1	57	0.00218	0.257	VFSPEEISAMILTK	K	M	0.997	65.7	28.7	57.8	0	10	0	0	2	1564.83	4456.53	709717	145	158	AT5G28540.1
Athal-1	Ribosomal protein L7Ae/L30e/S12e/Gadd45 family protein	AT1G15930.1,AT1G15930.2	15376.5	1	3	4	7	0.000268	0.25	LLTVPSAK	R	T	0.965	28.5	28.3	13.7	0	1	0	0	2	828.519	729.901	63420.5	89	96
Athal-1	Ribosomal protein L7Ae/L30e/S12e/Gadd45 family protein	AT1G15930.1,AT1G15930.2	15376.5	1	3	4	7	0.000268	0.25	TLGEWAGLCK	K	I	0.995	45.9	30.5	38.9	0	2	0	0	2	1134.56	1599.99	149646	97	106
Athal-1	Ribosomal protein L7Ae/L30e/S12e/Gadd45 family protein	AT1G15930.1,AT1G15930.2	15376.5	1	3	4	7	0.000268	0.25	VAQLVVLAEDCNQPDYVK	R	L	0.997	71.9	28.9	63.8	0	2	2	0	2	2061.03	2590.67	317646	59	76
Athal-1	STV1, RPL24B, RPL24 Ribosomal protein L24e family protein	AT3G53020.1	18632.8	1	2	2	6	0.00023	0.147	SDSQVFLFLNSK	R	C	0.997	62.9	29.2	62.9	0	3	0	0	2	1384.71	2904.8	188273	26	37
Athal-1	STV1, RPL24B, RPL24 Ribosomal protein L24e family protein	AT3G53020.1	18632.8	1	2	2	6	0.00023	0.147	SIVGATLEVIQK	R	K	0.997	67.2	26.4	62.1	0	3	0	0	2	1257.74	2631.81	190533	84	95
Athal-1	Ribosomal protein L18e/L15 superfamily protein	AT5G27850.1	20967.7	1	3	3	9	0.000344	0.246	AGGECLTFDQLALR	K	A	0.997	68.4	29.6	62.2	0	3	0	0	2	1550.76	2693.36	156091	115	128
Athal-1	Ribosomal protein L18e/L15 superfamily protein	AT5G27850.1	20967.7	1	3	3	9	0.000344	0.246	APLGQNTVLLR	R	G	0.997	56	25	56	0	4	0	0	2	1181.7	1554.96	161452	129	139
Athal-1	Ribosomal protein L18e/L15 superfamily protein	AT5G27850.1	20967.7	1	3	3	9	0.000344	0.246	SNSNFNAVILK	R	R	0.977	44.5	30.3	37.5	0	1	0	0	2	1206.65	1500.9	57000.9	40	50
Athal-1	Ribosomal protein L18e/L15 superfamily protein	AT5G27850.1	20967.7	1	3	3	9	0.000344	0.246	VNKAPLSLSR	K	L	0.977	36.8	26.1	20.8	0	0	1	0	2	1084.65	367.838	73327.7	57	66
Athal-1	AtLa1, La1 La protein 1	AT4G32720.1,AT4G32720.2	48096.6	0.999	1	1	3	0.000115	0.0393	STELLKLEDLIEQLNAR	R	T	0.997	57.6	26.5	57.6	0	0	3	0	2	1985.09	4989.44	200352	100	116
Athal-1	L-Aspartase-like family protein	AT1G36280.1,AT1G36280.2	58818.3	0.785	0	0	3	0.000115	0.0285	VNPIDFENSEGNLGK	K	A	0.996	48.3	29	47.3	0	3	0	0	2	1632.79	1743.69	152082	366	380
Athal-1	Proteasome component (PCI) domain protein	AT5G45620.1	44169.9	0.999	1	1	3	0.000115	0.0777	INILCLIEIIFSRPAEDR	K	T	0.962	30.6	25.7	27.5	0	0	1	0	2	2172.18	7325.13	81272.5	281	298	AT4G19006.1
Athal-1	Proteasome component (PCI) domain protein	AT5G45620.1	44169.9	0.999	1	1	3	0.000115	0.0777	ITEPIIYIETQK	R	A	0.996	53.2	28.6	47.2	0	2	0	0	2	1447.8	2493.07	121230	111	122
Athal-1	ATG2, EBP1, ATEBP1 metallopeptidase M24 family protein	AT3G51800.1,AT3G51800.3	42979.5	1	1	1	3	0.000115	0.0306	ELSLTSPEVVTK	K	Y	0.985	43.2	29.6	33.2	0	3	0	0	2	1302.72	1717.04	212675	11	22
Athal-1	SUS1, ASUS1, atsus1 sucrose synthase 1	AT5G20830.1,AT5G20830.2	93001	1	7	9	17	0.00065	0.146	ALEIEMLQR	R	I	0.962	48.5	30.2	34.5	0	2	0	0	2	1102.59	2035.93	139758	314	322
Athal-1	SUS1, ASUS1, atsus1 sucrose synthase 1	AT5G20830.1,AT5G20830.2	93001	1	7	9	17	0.00065	0.146	ESLLPLLK	K	F	0.963	30.4	25	26.6	0	1	0	0	2	912.577	2925.35	59845.8	175	182
Athal-1	SUS1, ASUS1, atsus1 sucrose synthase 1	AT5G20830.1,AT5G20830.2	93001	1	7	9	17	0.00065	0.146	GAFVQPALYEAFGLTVVEAMTCGLPTFATCK	K	G	0.971	36.1	25.4	36.1	0	0	1	0	2	3349.63	7340.23	71772.1	666	696
Athal-1	SUS1, ASUS1, atsus1 sucrose synthase 1	AT5G20830.1,AT5G20830.2	93001	1	7	9	17	0.00065	0.146	IQNLNTLQHTLR	K	K	0.972	30.6	27.3	30.6	0	1	1	0	2	1450.81	1242.47	99177.4	200	211
Athal-1	SUS1, ASUS1, atsus1 sucrose synthase 1	AT5G20830.1,AT5G20830.2	93001	1	7	9	17	0.00065	0.146	LGVTQCTIAHALEK	K	T	0.976	47.3	28	40	0	2	1	0	2	1540.82	1707.33	132871	429	442	AT3G43190.1
Athal-1	SUS1, ASUS1, atsus1 sucrose synthase 1	AT5G20830.1,AT5G20830.2	93001	1	7	9	17	0.00065	0.146	LLLDLLEAPDPCTLETFLGR	R	V	0.997	66	27.3	66	0	2	2	0	2	2286.21	6128.53	259147	255	274
Athal-1	SUS1, ASUS1, atsus1 sucrose synthase 1	AT5G20830.1,AT5G20830.2	93001	1	7	9	17	0.00065	0.146	LLPDAVGTTCGER	R	L	0.969	33.2	29.2	30.6	0	1	0	0	2	1388.68	913.48	63330.1	340	352
Athal-1	SUS1, ASUS1, atsus1 sucrose synthase 1	AT5G20830.1,AT5G20830.2	93001	1	7	9	17	0.00065	0.146	YIGNGVDFLNR	K	H	0.997	53.4	29.4	51.6	0	3	0	0	2	1267.64	1971.39	164035	154	164
Athal-1	ECHIA, E-COAH-2 enoyl-CoA hydratase/isomerase A	AT4G16210.1	28819.3	1	4	4	7	0.000268	0.181	AMMVDLAK	R	A	0.959	31.5	31.3	14.3	0	1	0	0	2	878.447	1034.71	92139.5	36	43
Athal-1	ECHIA, E-COAH-2 enoyl-CoA hydratase/isomerase A	AT4G16210.1	28819.3	1	4	4	7	0.000268	0.181	EVSLTSMPLTADVAGK	R	L	0.997	55	29.1	47.6	0	3	0	0	2	1618.84	2796.7	194230	161	176
Athal-1	ECHIA, E-COAH-2 enoyl-CoA hydratase/isomerase A	AT4G16210.1	28819.3	1	4	4	7	0.000268	0.181	LGFVNHVVEEGEALKK	K	A	0.977	35	27.2	34	0	0	0	1	2	1768.96	1954.28	80914.8	177	192
Athal-1	ECHIA, E-COAH-2 enoyl-CoA hydratase/isomerase A	AT4G16210.1	28819.3	1	4	4	7	0.000268	0.181	MQEFIAGR	K	G	0.987	39.1	30.4	20.8	0	2	0	0	2	951.472	553.797	124527	249	256
Athal-1	AAE7, ACN1 acyl-activating enzyme 7	AT3G16910.1	62956.7	1	2	2	2	7.65e-05	0.0422	IPANYTALTPLWFLDR	K	A	0.978	37.7	28.1	37.7	0	1	0	0	2	1891.01	5538.11	47042.8	15	30
Athal-1	AAE7, ACN1 acyl-activating enzyme 7	AT3G16910.1	62956.7	1	2	2	2	7.65e-05	0.0422	LASALADR	R	S	0.99	47.3	31.8	29.3	0	1	0	0	2	816.457	161.264	65630.2	60	67
Athal-1	DET3, ATVHA-C vacuolar ATP synthase subunit C (VATC) / V-ATPase C subunit / vacuolar proton pump C subunit (DET3)	AT1G12840.1	42619.6	1	6	7	14	0.000536	0.213	EVVDNIQSQVAK	K	I	0.997	63.2	29.9	52.5	0	2	0	0	2	1329.7	669.028	93548.4	120	131
Athal-1	DET3, ATVHA-C vacuolar ATP synthase subunit C (VATC) / V-ATPase C subunit / vacuolar proton pump C subunit (DET3)	AT1G12840.1	42619.6	1	6	7	14	0.000536	0.213	GQLNAINR	R	K	0.966	29.5	28.1	22.3	0	1	0	0	2	885.49	101.616	105861	148	155
Athal-1	DET3, ATVHA-C vacuolar ATP synthase subunit C (VATC) / V-ATPase C subunit / vacuolar proton pump C subunit (DET3)	AT1G12840.1	42619.6	1	6	7	14	0.000536	0.213	ISGVESNALTVDGVPVDSYLTR	R	F	0.997	57.8	28	57.8	0	2	0	0	2	2292.17	3424.16	64412.3	83	104
Athal-1	DET3, ATVHA-C vacuolar ATP synthase subunit C (VATC) / V-ATPase C subunit / vacuolar proton pump C subunit (DET3)	AT1G12840.1	42619.6	1	6	7	14	0.000536	0.213	LCDSTNSLYWK	R	S	0.992	38.1	27.4	34.5	0	1	0	0	2	1386.64	1245.51	60986.2	337	347
Athal-1	DET3, ATVHA-C vacuolar ATP synthase subunit C (VATC) / V-ATPase C subunit / vacuolar proton pump C subunit (DET3)	AT1G12840.1	42619.6	1	6	7	14	0.000536	0.213	SNSFVEGVSQK	K	I	0.997	60.6	29.7	50.8	0	1	0	0	2	1181.58	364.754	59654.2	62	72
Athal-1	DET3, ATVHA-C vacuolar ATP synthase subunit C (VATC) / V-ATPase C subunit / vacuolar proton pump C subunit (DET3)	AT1G12840.1	42619.6	1	6	7	14	0.000536	0.213	VGTLDSLLALGDDLLK	R	S	0.997	82.2	26.2	82.2	0	6	1	0	2	1642.93	5800.19	471633	46	61
Athal-1	2-Cys Prx B, 2CPB 2-cysteine peroxiredoxin B	AT5G06290.1	29781	0.358	0	0	3	0.000115	0.044	AQADDLPLVGNK	K	A	0.992	51.4	29.1	43.5	0	3	0	0	2	1240.65	1250.59	163454	74	85	AT3G11630.1
Athal-1	RGP2, ATRGP2 reversibly glycosylated polypeptide 2	AT5G15650.1	40891.9	1	4	4	16	0.000612	0.389	AVNALEQHIK	K	N	0.994	42.2	28.6	28.2	0	3	0	0	2	1122.63	340.256	182550	123	132	AT3G02230.1
Athal-1	RGP2, ATRGP2 reversibly glycosylated polypeptide 2	AT5G15650.1	40891.9	1	4	4	16	0.000612	0.389	EAVTVQQCYIELSK	K	M	0.997	68.6	29.4	63.8	0	1	0	0	2	1667.83	1841.35	70971.9	308	321
Athal-1	RGP2, ATRGP2 reversibly glycosylated polypeptide 2	AT5G15650.1	40891.9	1	4	4	16	0.000612	0.389	GIFWQEEIIPFFQNAK	K	L	0.997	54.1	28.2	41.8	0	3	0	0	2	1967.01	5459.01	231983	289	304
Athal-1	RGP2, ATRGP2 reversibly glycosylated polypeptide 2	AT5G15650.1	40891.9	1	4	4	16	0.000612	0.389	GTLFPMCGMNLAFDR	K	D	0.963	27.9	27	27.9	0	2	0	0	2	1729.79	4198.09	173692	209	223	AT3G02230.1
Athal-1	RGP2, ATRGP2 reversibly glycosylated polypeptide 2	AT5G15650.1	40891.9	1	4	4	16	0.000612	0.389	LSSLDPYFDKLADAMVTWIEAWDELNPPAASGK	K	-	0.99	45.6	25	45.6	0	0	1	0	2	3650.77	7408.51	72426.6	327	359
Athal-1	RGP2, ATRGP2 reversibly glycosylated polypeptide 2	AT5G15650.1	40891.9	1	4	4	16	0.000612	0.389	NLLCPSSPFFFNTLYDPYR	K	E	0.958	33.3	27.4	33.3	0	0	1	0	2	2351.12	5236.6	88363.7	133	151
Athal-1	RGP2, ATRGP2 reversibly glycosylated polypeptide 2	AT5G15650.1	40891.9	1	4	4	16	0.000612	0.389	TGLPYIYHSK	K	A	0.969	35.1	29.7	27.8	0	0	1	0	2	1178.62	1016.25	62014.8	266	275	AT3G02230.1
Athal-1	RGP2, ATRGP2 reversibly glycosylated polypeptide 2	AT5G15650.1	40891.9	1	4	4	16	0.000612	0.389	YIFTIDDDCFVAK	K	D	0.947	29.4	29.1	23.6	0	1	0	0	2	1606.75	3120.76	72924.8	105	117	AT3G02230.1
Athal-1	RGP2, ATRGP2 reversibly glycosylated polypeptide 2	AT5G15650.1	40891.9	1	4	4	16	0.000612	0.389	YVDAVMTIPK	R	G	0.996	48.9	29.8	40.7	0	3	0	0	2	1136.6	1708.62	235870	199	208	AT3G02230.1
Athal-1	CLPP4, NCLPP4 CLP protease P4	AT5G45390.1	31500	1	3	3	4	0.000153	0.212	ADVSTIALGIAASTASIILGAGTK	R	G	0.993	47.4	25	47.4	0	0	2	0	2	2201.24	6770.66	66799.6	146	169
Athal-1	CLPP4, NCLPP4 CLP protease P4	AT5G45390.1	31500	1	3	3	4	0.000153	0.212	GAESDVMGLLLR	R	E	0.997	80.5	30.2	69.1	0	1	0	0	2	1260.66	3348.37	57030.6	75	86
Athal-1	CLPP4, NCLPP4 CLP protease P4	AT5G45390.1	31500	1	3	3	4	0.000153	0.212	IVFLGSSIDDFVADAIMSQLLLLDAK	R	D	0.997	57.7	25.1	57.7	0	0	1	0	2	2794.5	7479.05	64926.4	89	114
Athal-1	glycyl-tRNA synthetase / glycine--tRNA ligase	AT1G29880.1	81945.6	1	3	3	9	0.000344	0.059	AAELKDVLAVMEDFSPEQLGAK	K	I	0.994	58.1	27.5	58.1	0	0	3	0	2	2361.2	5244.43	243158	233	254
Athal-1	glycyl-tRNA synthetase / glycine--tRNA ligase	AT1G29880.1	81945.6	1	3	3	9	0.000344	0.059	LEFLMFPR	K	E	0.99	48.5	29.6	42	0	4	0	0	2	1052.56	3573.5	231622	368	375
Athal-1	glycyl-tRNA synthetase / glycine--tRNA ligase	AT1G29880.1	81945.6	1	3	3	9	0.000344	0.059	LPFAAAQIGQAFR	K	N	0.993	42.8	28.7	42.7	0	2	0	0	2	1389.76	3152.94	95548.7	316	328
Athal-1	CI51 51 kDa subunit of complex I	AT5G08530.1	53450.7	0.994	1	1	1	3.83e-05	0.0432	GGWDNLLAIIPGGSSVPLIPK	R	N	0.991	35.6	25	35.6	0	1	0	0	2	2104.18	5849.17	50036.6	332	352
Athal-1	RUB1, NEDD8, ATRUB1 related to ubiquitin 1	AT1G31340.1,AT2G35635.1	17398	0.95	0	0	8	0.000306	0.218	ESTLHLVLR	K	L	0.994	40.9	27.1	31	0	2	0	0	2	1067.62	1335.81	92392.6	64	72	AT3G62250.1,AT2G47110.2,AT2G47110.1
Athal-1	RUB1, NEDD8, ATRUB1 related to ubiquitin 1	AT1G31340.1,AT2G35635.1	17398	0.95	0	0	8	0.000306	0.218	TITLEVESSDTIDNVK	K	A	0.997	81.3	30.2	74.5	0	3	0	0	2	1763.89	2120.79	140615	12	27	AT3G62250.1,AT2G47110.2,AT2G47110.1
Athal-1	RUB1, NEDD8, ATRUB1 related to ubiquitin 1	AT1G31340.1,AT2G35635.1	17398	0.95	0	0	8	0.000306	0.218	TLADYNIQK	R	E	0.996	51.3	30.3	32.8	0	3	0	0	2	1065.56	462.05	236717	55	63	AT3G62250.1,AT2G47110.2,AT2G47110.1
Athal-1	ATP5 delta subunit of Mt ATP synthase	AT5G13450.1	26322.5	1	10	11	26	0.000995	0.416	ELTETLQEIIGAGK	K	K	0.997	76.1	29.3	76.1	0	3	0	0	2	1501.81	3384.01	183633	176	189
Athal-1	ATP5 delta subunit of Mt ATP synthase	AT5G13450.1	26322.5	1	10	11	26	0.000995	0.416	ELTETLQEIIGAGKK	K	I	0.954	29.7	27.7	28.6	0	0	1	0	2	1629.91	3031.81	79557	176	190
Athal-1	ATP5 delta subunit of Mt ATP synthase	AT5G13450.1	26322.5	1	10	11	26	0.000995	0.416	FAEPTKNFLSLLAENGK	K	L	0.994	51.8	27.8	44.5	0	0	2	0	2	1879	3574.14	147665	121	137
Athal-1	ATP5 delta subunit of Mt ATP synthase	AT5G13450.1	26322.5	1	10	11	26	0.000995	0.416	FMQLTNAHR	K	G	0.948	32.5	30.3	31.2	0	0	1	0	2	1117.56	392.672	79116.7	148	156
Athal-1	ATP5 delta subunit of Mt ATP synthase	AT5G13450.1	26322.5	1	10	11	26	0.000995	0.416	LLREPVDFNNL	R	-	0.996	48.3	29.9	39	0	3	0	0	2	1329.72	2631.25	228656	228	238
Athal-1	ATP5 delta subunit of Mt ATP synthase	AT5G13450.1	26322.5	1	10	11	26	0.000995	0.416	NFLSLLAENGK	K	L	0.96	43.6	30.6	24.4	0	5	0	0	2	1205.65	3018.03	357189	127	137
Athal-1	ATP5 delta subunit of Mt ATP synthase	AT5G13450.1	26322.5	1	10	11	26	0.000995	0.416	TAPIFAQFTK	K	D	0.971	33.4	28.8	29.3	0	1	0	0	2	1123.61	2294.83	90042.5	90	99
Athal-1	ATP5 delta subunit of Mt ATP synthase	AT5G13450.1	26322.5	1	10	11	26	0.000995	0.416	VLVTTVIPLPPAEEK	K	E	0.993	47.7	25	42.2	0	6	0	0	2	1605.95	3474.83	376445	161	175
Athal-1	ATP5 delta subunit of Mt ATP synthase	AT5G13450.1	26322.5	1	10	11	26	0.000995	0.416	VLVTTVIPLPPAEEKELTETLQEIIGAGK	K	K	0.948	33.4	25	33.4	0	0	0	1	2	3088.74	6628.6	72762	161	189
Athal-1	ATP5 delta subunit of Mt ATP synthase	AT5G13450.1	26322.5	1	10	11	26	0.000995	0.416	VPIALVGENGNFASWLYIAAVK	K	M	0.986	41.5	25	41.5	0	1	2	0	2	2332.27	5814.74	147584	49	70
Athal-1	LHCB2.2, LHCB2 photosystem II light harvesting complex gene 2.2	AT2G05070.1	28621.5	1	0	0	13	0.000497	0.279	FGEAVWFK	K	A	0.99	55	29.3	41.4	0	5	0	0	2	983.499	2178.87	322719	125	132	AT2G34420.1,AT1G29910.1,AT1G29930.1,AT1G29920.1
Athal-1	LHCB2.2, LHCB2 photosystem II light harvesting complex gene 2.2	AT2G05070.1	28621.5	1	0	0	13	0.000497	0.279	IGGGPLGEGLDPLYPGGAFDPLNLAEDPEAFSELK	R	V	0.948	30.4	25.3	30.4	0	0	1	0	2	3555.75	6124.23	73561.4	176	210
Athal-1	LHCB2.2, LHCB2 photosystem II light harvesting complex gene 2.2	AT2G05070.1	28621.5	1	0	0	13	0.000497	0.279	STPQSIWYGPDRPK	K	Y	0.994	57.2	29.4	51.6	0	2	0	0	2	1631.82	1083.97	80607.4	43	56
Athal-1	LHCB2.2, LHCB2 photosystem II light harvesting complex gene 2.2	AT2G05070.1	28621.5	1	0	0	13	0.000497	0.279	WAMLGALGCTFPEILSK	R	N	0.997	61.3	28.8	61.3	0	5	0	0	2	1893.96	5318.68	278533	104	120
Athal-1	Protein of unknown function (DUF1279)	AT2G20940.1	14143.3	0.588	1	1	2	7.65e-05	0.101	VPITMALTPPIAR	R	F	0.964	33.8	26.3	33.8	0	2	0	0	2	1379.81	3269.65	95669.8	105	117
Athal-1	Ribosomal protein L4/L1 family	AT5G02870.1,AT5G02870.2	44722.4	1	1	1	6	0.00023	0.111	AGQAAFGNMCR	R	G	0.995	43.2	26.6	40.9	0	2	0	0	2	1182.51	308.685	142567	93	103	AT3G09630.1
Athal-1	Ribosomal protein L4/L1 family	AT5G02870.1,AT5G02870.2	44722.4	1	1	1	6	0.00023	0.111	IINSDEVQSVVNPIK	R	D	0.997	88.9	27.5	85.9	0	3	0	0	2	1654.9	2219.73	155804	299	313
Athal-1	Ribosomal protein L4/L1 family	AT5G02870.1,AT5G02870.2	44722.4	1	1	1	6	0.00023	0.111	SAFEKLESIYGSFEKPSEK	K	K	0.947	29	28.1	29	0	0	1	0	2	2176.08	2956.95	44557.8	262	280	AT3G09630.1
Athal-1	GroES-like zinc-binding alcohol dehydrogenase family protein	AT3G15090.1	39394.8	1	1	1	1	3.83e-05	0.0383	DVSGEVAAIGTSVK	R	S	0.965	31.1	30	29.4	0	1	0	0	2	1332.7	1597.21	88128.2	98	111
Athal-1	emb1796 Pentatricopeptide repeat (PPR) superfamily protein	AT3G49240.1	71294.8	0.49	1	1	1	3.83e-05	0.0175	LPESVSALVGK	K	R	0.948	27.3	28.1	17.7	0	1	0	0	2	1099.64	1850.33	58491.5	84	94
Athal-1	SQN, CYP40 peptidyl-prolyl cis-trans isomerase / cyclophilin-40 (CYP40) / rotamase	AT2G15790.1	40607.9	0.986	1	1	1	3.83e-05	0.0332	IVIELYDDVVPK	R	T	0.968	31.9	28.1	23	0	1	0	0	2	1402.78	3210.88	54425.8	20	31
Athal-1	diaminopimelate epimerase family protein	AT3G53580.1	38983.9	1	4	4	11	0.000421	0.119	FIAELENLQGK	R	H	0.996	54.9	29.6	43.1	0	3	0	0	2	1261.68	1992.27	178533	160	170
Athal-1	diaminopimelate epimerase family protein	AT3G53580.1	38983.9	1	4	4	11	0.000421	0.119	TNTEFVEVLSR	R	S	0.979	35.4	29.9	31.7	0	3	0	0	2	1294.66	1955	207591	277	287
Athal-1	diaminopimelate epimerase family protein	AT3G53580.1	38983.9	1	4	4	11	0.000421	0.119	VDDLNLPEIGPK	K	F	0.997	49.7	28.9	49.2	0	4	0	0	2	1309.7	2327.19	242978	255	266
Athal-1	diaminopimelate epimerase family protein	AT3G53580.1	38983.9	1	4	4	11	0.000421	0.119	VDMGTPILK	K	A	0.959	31.8	30.8	25.3	0	1	0	0	2	973.539	1355.83	71854.4	194	202
Athal-1	Thioredoxin superfamily protein	AT1G20225.1	26052.6	1	1	1	2	7.65e-05	0.0944	GVSATPTFYVNGFELPGAGSPK	R	D	0.997	65.7	27.5	65.7	0	2	0	0	2	2196.1	3740.44	65521	179	200
Athal-1	Protein of unknown function, DUF642	AT5G25460.1	39978.3	1	8	9	21	0.000804	0.252	AIELVAGK	R	E	0.974	34.7	29.3	19	0	1	0	0	2	800.488	578.002	83792.1	257	264
Athal-1	Protein of unknown function, DUF642	AT5G25460.1	39978.3	1	8	9	21	0.000804	0.252	AIELVAGKESAIAQVVR	R	T	0.997	71.4	25	71.4	0	0	3	0	2	1754.02	2518.94	247774	257	273
Athal-1	Protein of unknown function, DUF642	AT5G25460.1	39978.3	1	8	9	21	0.000804	0.252	DGMLPNGDFELGPKPSDMK	R	G	0.981	31.9	27.5	31.9	0	1	0	0	2	2047.95	2626.11	67544.1	28	46
Athal-1	Protein of unknown function, DUF642	AT5G25460.1	39978.3	1	8	9	21	0.000804	0.252	ESAIAQVVR	K	T	0.997	55.2	30	44.8	0	2	0	0	2	972.547	640.548	145217	265	273
Athal-1	Protein of unknown function, DUF642	AT5G25460.1	39978.3	1	8	9	21	0.000804	0.252	LAIPNWEVTGFVEYIK	K	S	0.985	44.9	27.8	44.9	0	0	3	0	2	1879	5052.08	200045	54	69
Athal-1	Protein of unknown function, DUF642	AT5G25460.1	39978.3	1	8	9	21	0.000804	0.252	QGDMLLVVPAGK	K	F	0.997	74.8	28.4	70	0	5	0	0	2	1227.68	2156.5	319660	74	85
Athal-1	Protein of unknown function, DUF642	AT5G25460.1	39978.3	1	8	9	21	0.000804	0.252	SDDFSSLCGPVIDDVK	R	L	0.997	86.8	27.7	80.1	0	2	0	0	2	1753.8	2501.08	98752	347	362
Athal-1	Protein of unknown function, DUF642	AT5G25460.1	39978.3	1	8	9	21	0.000804	0.252	YVDVEHFSVPQGR	K	R	0.997	65.4	29.2	63.5	0	3	1	0	2	1532.75	1483.9	180127	243	255
Athal-1	ATRAB8D, ATRABE1B, RABE1b RAB GTPase homolog E1B	AT4G20360.1	51630.7	1	7	9	23	0.00088	0.242	ILDEALAGDNVGLLLR	K	G	0.997	75.7	25.6	73.9	0	7	0	0	2	1681.95	3854.11	411410	342	357
Athal-1	ATRAB8D, ATRABE1B, RABE1b RAB GTPase homolog E1B	AT4G20360.1	51630.7	1	7	9	23	0.00088	0.242	IVVELIVPVACEQGMR	K	F	0.963	38.8	28.7	38.8	0	1	0	0	2	1812.97	3847.09	62405.1	441	456
Athal-1	ATRAB8D, ATRABE1B, RABE1b RAB GTPase homolog E1B	AT4G20360.1	51630.7	1	7	9	23	0.00088	0.242	QTELPFLLAVEDVFSITGR	R	G	0.997	62.6	27.4	62.6	0	3	3	0	2	2135.14	7103.92	293108	283	301
Athal-1	ATRAB8D, ATRABE1B, RABE1b RAB GTPase homolog E1B	AT4G20360.1	51630.7	1	7	9	23	0.00088	0.242	SYTVTGVEMFQKILDEALAGDNVGLLLR	R	G	0.996	56.5	25	53.7	0	0	2	0	2	3052.6	7162.12	111564	330	357
Athal-1	ATRAB8D, ATRABE1B, RABE1b RAB GTPase homolog E1B	AT4G20360.1	51630.7	1	7	9	23	0.00088	0.242	TTLTAALTMALASIGSSVAK	K	K	0.996	42.7	26.6	42.7	0	1	0	0	2	1907.05	6135.65	37722	93	112
Athal-1	ATRAB8D, ATRABE1B, RABE1b RAB GTPase homolog E1B	AT4G20360.1	51630.7	1	7	9	23	0.00088	0.242	VGETVDLVGLR	K	E	0.997	75.7	28.7	56.3	0	4	0	0	2	1157.65	1952.85	347603	316	326
Athal-1	ATRAB8D, ATRABE1B, RABE1b RAB GTPase homolog E1B	AT4G20360.1	51630.7	1	7	9	23	0.00088	0.242	WVDKIYELMDAVDDYIPIPQR	K	Q	0.985	52.2	27.1	49.5	0	1	1	0	2	2579.29	5770.53	103859	262	282
Athal-1	TCP-1/cpn60 chaperonin family protein	AT5G16070.1	58928.5	1	2	2	3	0.000115	0.0467	EMQIQNPTAIMIAR	K	T	0.99	48.1	29	35.3	0	1	0	0	2	1615.83	2701.31	61164.2	65	78
Athal-1	TCP-1/cpn60 chaperonin family protein	AT5G16070.1	58928.5	1	2	2	3	0.000115	0.0467	VLNPNAEVLNK	R	S	0.967	28.2	27.5	25.8	0	2	0	0	2	1210.68	857.91	113993	5	15
Athal-1	PAG1 20S proteasome alpha subunit G1	AT2G27020.1	27377.8	1	2	2	3	0.000115	0.0843	AVDNSGTVVGIK	K	C	0.994	46	30.4	41	0	2	0	0	2	1159.63	514.583	123965	30	41
Athal-1	PAG1 20S proteasome alpha subunit G1	AT2G27020.1	27377.8	1	2	2	3	0.000115	0.0843	VFQIEYAAK	R	A	0.949	28.3	29	22.2	0	1	0	0	2	1068.57	1302.46	82983.6	21	29
Athal-1	ATGSTF6, GST1, ERD11, ATGSTF3, GSTF6, ATGST1 glutathione S-transferase 6	AT1G02930.1,AT1G02930.2	23486.3	1	1	1	2	7.65e-05	0.168	VLDVYEHR	K	L	0.947	31.5	30.2	25	0	1	0	0	2	1030.53	261.999	50961.6	143	150
Athal-1	ATGSTF6, GST1, ERD11, ATGSTF3, GSTF6, ATGST1 glutathione S-transferase 6	AT1G02930.1,AT1G02930.2	23486.3	1	1	1	2	7.65e-05	0.168	YLASDHFTLVDLHTIPVIQYLLGTPTK	K	K	0.956	27.3	25	27.1	0	0	0	1	2	3055.65	6155.61	52205.9	156	182
Athal-1	ACP2 acyl carrier protein 2	AT1G54580.1	14528	0.998	1	2	3	0.000115	0.154	AQSIATVEQAAALIEELLFEK	K	A	0.997	97.5	25.9	97.5	0	1	2	0	2	2274.22	7312.22	200468	114	134
Athal-1	ATPD ATP synthase delta-subunit gene	AT4G09650.1	25669.1	1	2	2	2	7.65e-05	0.0641	LEAPQLAQIAK	K	Q	0.976	34.2	25	9.15	0	1	0	0	2	1181.69	1894.95	75231.7	163	173
Athal-1	ATPD ATP synthase delta-subunit gene	AT4G09650.1	25669.1	1	2	2	2	7.65e-05	0.0641	SVVKLEAPQLAQIAK	R	Q	0.963	36.3	25	36.3	0	0	1	0	2	1594.95	2510.88	71729.2	159	173
Athal-1	Ribosomal protein L1p/L10e family	AT1G08360.1	24469.6	0.987	0	0	2	7.65e-05	0.106	ICMLGDAQHVEEAEK	K	M	0.995	42.1	27	39.9	0	1	0	0	2	1729.79	1094.65	41758	64	78	AT2G27530.1,AT2G27530.2
Athal-1	Ribosomal protein L1p/L10e family	AT1G08360.1	24469.6	0.987	0	0	2	7.65e-05	0.106	LLGPGLNK	R	A	0.945	26.1	25	19.9	0	1	0	0	2	811.504	597.358	62618	122	129	AT2G27530.1,AT2G27530.2
Athal-1	RmlC-like cupins superfamily protein	AT1G07750.1	38311	1	6	6	20	0.000765	0.197	AGFVLNCLEAPLDVDIK	R	D	0.997	82	28.6	74.9	0	5	0	0	2	1873.97	4468.36	274693	186	202
Athal-1	RmlC-like cupins superfamily protein	AT1G07750.1	38311	1	6	6	20	0.000765	0.197	AGFVLNCLEAPLDVDIKDGGR	R	V	0.955	29.4	27.8	28.7	0	0	1	0	2	2259.14	4033.64	79493.5	186	206
Athal-1	RmlC-like cupins superfamily protein	AT1G07750.1	38311	1	6	6	20	0.000765	0.197	AGSLFIVPR	K	F	0.997	72.6	29.4	63.2	0	5	0	0	2	959.567	2113.35	348197	275	283
Athal-1	RmlC-like cupins superfamily protein	AT1G07750.1	38311	1	6	6	20	0.000765	0.197	LVGSQTGNGIVK	K	L	0.997	53	28.9	43.6	0	3	0	0	2	1172.66	383.323	142311	159	170
Athal-1	RmlC-like cupins superfamily protein	AT1G07750.1	38311	1	6	6	20	0.000765	0.197	NLPLVGEVGFGADLVR	K	I	0.997	50.1	26.7	47.6	0	3	0	0	2	1655.91	4352.12	200650	214	229
Athal-1	RmlC-like cupins superfamily protein	AT1G07750.1	38311	1	6	6	20	0.000765	0.197	SLSPEVLQAAFK	K	V	0.995	60.5	29.8	27.7	0	3	0	0	2	1289.71	2850.89	215614	321	332
Athal-1	ACO2, ATACO2 ACC oxidase 2	AT1G62380.1	36183.8	1	11	17	65	0.00249	0.472	AHTDAGGIILLFQDDKVSGLQLLK	R	D	0.993	47.1	25	0	0	2	0	2	2	2552.41	4956.11	303103	179	202
Athal-1	ACO2, ATACO2 ACC oxidase 2	AT1G62380.1	36183.8	1	11	17	65	0.00249	0.472	DSEYPSFVFDDYMK	K	L	0.996	42.5	25	41.4	0	5	0	0	2	1742.73	3309.16	407383	272	285
Athal-1	ACO2, ATACO2 ACC oxidase 2	AT1G62380.1	36183.8	1	11	17	65	0.00249	0.472	FPVVDLSK	K	L	0.982	41.3	29.8	32.8	0	3	0	0	2	904.514	1702.44	181154	7	14
Athal-1	ACO2, ATACO2 ACC oxidase 2	AT1G62380.1	36183.8	1	11	17	65	0.00249	0.472	FPVVDLSKLNGEER	K	D	0.978	36.8	29.1	36.8	0	0	2	0	2	1602.85	2523.21	141768	7	20
Athal-1	ACO2, ATACO2 ACC oxidase 2	AT1G62380.1	36183.8	1	11	17	65	0.00249	0.472	GLDNLETEVEDVDWESTFYVR	K	H	0.997	101	26.5	94.3	0	6	5	0	2	2516.15	4509.86	687162	76	96
Athal-1	ACO2, ATACO2 ACC oxidase 2	AT1G62380.1	36183.8	1	11	17	65	0.00249	0.472	HLPQSNLNDISDVSDEYR	R	T	0.997	60.8	27.5	60.8	0	4	6	0	2	2101.98	1718.75	747140	97	114
Athal-1	ACO2, ATACO2 ACC oxidase 2	AT1G62380.1	36183.8	1	11	17	65	0.00249	0.472	LENLAEDLLDLLCENLGLEK	R	G	0.997	94	27.4	88.7	0	2	2	0	2	2314.19	7336	978001	124	143
Athal-1	ACO2, ATACO2 ACC oxidase 2	AT1G62380.1	36183.8	1	11	17	65	0.00249	0.472	MSVASFYNPGSDAEISPATSLVEK	R	D	0.997	82.5	27.3	82.5	0	7	7	0	2	2500.19	3542.45	963114	248	271
Athal-1	ACO2, ATACO2 ACC oxidase 2	AT1G62380.1	36183.8	1	11	17	65	0.00249	0.472	NMKFPVVDLSK	K	L	0.975	35.6	29.1	21.1	0	0	3	0	2	1277.69	2231.46	247936	4	14
Athal-1	ACO2, ATACO2 ACC oxidase 2	AT1G62380.1	36183.8	1	11	17	65	0.00249	0.472	RLENLAEDLLDLLCENLGLEK	K	G	0.997	62.6	26.9	60.5	0	3	5	0	2	2470.29	7079.39	576016	123	143
Athal-1	ACO2, ATACO2 ACC oxidase 2	AT1G62380.1	36183.8	1	11	17	65	0.00249	0.472	TCQEQKFNDMLK	K	S	0.989	36.5	28	30.9	0	1	0	0	2	1541.71	674.326	29459.9	62	73
Athal-1	ATTCP-1, TCP-1 T-complex protein 1 alpha subunit	AT3G20050.1	59230.5	1	1	1	1	3.83e-05	0.0183	AGANVILTTK	K	G	0.968	36.5	29	28	0	1	0	0	2	987.583	576.184	56291.1	284	293
Athal-1	S-adenosyl-L-methionine-dependent methyltransferases superfamily protein	AT4G18030.1	70338.6	1	2	3	4	0.000153	0.0499	GVPAIIAVLGSILLPYPAR	R	A	0.997	71.2	25	71.2	0	1	2	0	2	1920.17	7408.3	239848	251	269
Athal-1	S-adenosyl-L-methionine-dependent methyltransferases superfamily protein	AT4G18030.1	70338.6	1	2	3	4	0.000153	0.0499	SWVMNVIPTINK	K	N	0.963	34.9	29.5	34	0	1	0	0	2	1401.76	3466.06	52231.2	482	493
Athal-1	IDH-V isocitrate dehydrogenase V	AT5G03290.1	40625.4	1	2	2	3	0.000115	0.0856	NLANPTALLLSGVMMLR	K	H	0.991	65.2	27.7	65.2	0	2	0	0	2	1814	6102	113350	312	328
Athal-1	IDH-V isocitrate dehydrogenase V	AT5G03290.1	40625.4	1	2	2	3	0.000115	0.0856	TADLGGSSTTTEFTK	R	A	0.997	55.3	28	53	0	1	0	0	2	1515.72	645.816	38290.1	354	368
Athal-1	LON_ARA_ARA, LON1 lon protease 1	AT5G26860.1	0	1	1	1	1	3.83e-05	0	IPAHVLQVIEEELTKLQLLEASSSEFNVTR	?	?	0.997	55.8	25	55.8	0	0	0	1	2	3393.83	6219.62	56953.1	0	0
Athal-1	NDPK3 nucleoside diphosphate kinase 3	AT4G11010.1	25735.5	1	3	4	8	0.000306	0.126	GLISEIISR	R	F	0.991	46.9	29	37.1	0	4	0	0	2	987.583	2403.54	221611	103	111
Athal-1	NDPK3 nucleoside diphosphate kinase 3	AT4G11010.1	25735.5	1	3	4	8	0.000306	0.126	LIGATDPQK	K	S	0.961	28.8	29.2	6.36	0	2	0	0	2	942.526	131.23	154596	174	182
Athal-1	NDPK3 nucleoside diphosphate kinase 3	AT4G11010.1	25735.5	1	3	4	8	0.000306	0.126	TFIAIKPDGVQR	R	G	0.985	43.3	28.7	30.3	0	1	1	0	2	1344.76	1325.8	169022	91	102
Athal-1	ATKRS-1 lysyl-tRNA synthetase 1	AT3G11710.1	70890.8	1	3	3	3	0.000115	0.115	ALSELAMDSSTTLNAAESSAGDGAGPR	K	S	0.997	74.5	26.5	73.1	0	0	1	0	2	2579.19	2404.99	70204.7	11	37
Athal-1	ATKRS-1 lysyl-tRNA synthetase 1	AT3G11710.1	70890.8	1	3	3	3	0.000115	0.115	DLASEEANKYLIDACAR	K	F	0.954	29.9	28.6	23.9	0	0	1	0	2	1938.92	1979.43	67766.3	447	463
Athal-1	ATKRS-1 lysyl-tRNA synthetase 1	AT3G11710.1	70890.8	1	3	3	3	0.000115	0.115	LVGEFLEPTCVNPTFIINQPEIMSPLAK	K	W	0.992	52	25.7	52	0	0	1	0	2	3157.63	5603.14	75801.9	481	508
Athal-1	TPX1 thioredoxin-dependent peroxidase 1	AT1G65980.1	17428.2	1	3	4	12	0.000459	0.377	APIAVGDVVPDGTISFFDENDQLQTASVHSLAAGK	M	K	0.989	40.8	25.3	40.8	0	0	2	0	1	3569.78	4611.19	106243	2	36
Athal-1	TPX1 thioredoxin-dependent peroxidase 1	AT1G65980.1	17428.2	1	3	4	12	0.000459	0.377	FALLLDDLK	R	V	0.992	39.8	28.3	26.4	0	4	0	0	2	1047.61	3474.24	246182	130	138
Athal-1	TPX1 thioredoxin-dependent peroxidase 1	AT1G65980.1	17428.2	1	3	4	12	0.000459	0.377	VILFGVPGAFTPTCSMK	K	H	0.996	48	28.4	48	0	5	1	0	2	1824.94	4167.04	446380	38	54
Athal-1	GRF6, AFT1, 14-3-3lambda G-box regulating factor 6	AT5G10450.1,AT5G10450.2,AT5G10450.3,AT5G10450.4	27976.5	1	2	2	7	0.000268	0.327	AAQDIAAADMAPTHPIR	K	L	0.988	45.8	28.7	45.8	0	0	2	0	2	1748.88	1258.38	147836	160	176
Athal-1	GRF6, AFT1, 14-3-3lambda G-box regulating factor 6	AT5G10450.1,AT5G10450.2,AT5G10450.3,AT5G10450.4	27976.5	1	2	2	7	0.000268	0.327	DSTLIMQLLR	K	D	0.961	34.6	29.2	0	0	1	0	0	2	1189.66	3783.03	69924.5	222	231	AT5G38480.1,AT1G78300.1,AT1G35160.1,AT3G02520.1,AT4G09000.1,AT4G09000.2,AT1G35160.2,AT5G65430.3,AT5G65430.2,AT5G65430.1,AT1G22300.2,AT1G22300.1
Athal-1	GRF6, AFT1, 14-3-3lambda G-box regulating factor 6	AT5G10450.1,AT5G10450.2,AT5G10450.3,AT5G10450.4	27976.5	1	2	2	7	0.000268	0.327	NLLSVAYK	R	N	0.985	34.8	28.5	18.4	0	1	0	0	2	907.525	1365.12	55904	49	56	AT5G38480.1,AT1G78300.1,AT1G35160.1,AT3G02520.1,AT4G09000.1,AT4G09000.2,AT1G35160.2,AT5G65430.3,AT5G65430.2,AT5G65430.1
Athal-1	GRF6, AFT1, 14-3-3lambda G-box regulating factor 6	AT5G10450.1,AT5G10450.2,AT5G10450.3,AT5G10450.4	27976.5	1	2	2	7	0.000268	0.327	QAFEEAIAELDTLGEESYKDSTLIMQLLR	K	D	0.981	35.7	25.8	35.7	0	0	1	0	2	3313.65	7335.65	174242	203	231	AT5G65430.3,AT5G65430.2,AT5G65430.1
Athal-1	GRF6, AFT1, 14-3-3lambda G-box regulating factor 6	AT5G10450.1,AT5G10450.2,AT5G10450.3,AT5G10450.4	27976.5	1	2	2	7	0.000268	0.327	SKVESELSSVCSGILK	R	L	0.963	31.5	28.4	28.6	0	0	1	0	2	1722.89	2114.27	61150.1	93	108
Athal-1	GRF6, AFT1, 14-3-3lambda G-box regulating factor 6	AT5G10450.1,AT5G10450.2,AT5G10450.3,AT5G10450.4	27976.5	1	2	2	7	0.000268	0.327	TAAEDTMLAYK	K	A	0.985	37.9	28.6	0	0	1	0	0	2	1213.58	785.447	75213	149	159	AT5G65430.3,AT5G65430.2,AT5G65430.1
Athal-1	HTA10 histone H2A 10	AT1G51060.1,AT4G27230.1,AT4G27230.2,AT5G54640.1	13658.4	0.997	0	0	3	0.000115	0.0682	AGLQFPVGR	K	I	0.989	45.8	30.2	0	0	3	0	0	2	944.531	1528.7	286157	23	31	AT5G27670.1,AT1G08880.1,AT5G59870.1,AT1G54690.1
Athal-1	ATPC1 ATPase, F1 complex, gamma subunit protein	AT4G04640.1	40911.9	0.998	1	1	1	3.83e-05	0.0349	ALQESLASELAAR	R	M	0.991	41	29.2	38.2	0	1	0	0	2	1358.73	1877.38	58452.8	316	328
Athal-1	ATRFNR2, RFNR2 root FNR 2	AT1G30510.1,AT1G30510.2,AT1G30510.3	35672.4	0.977	0	0	1	3.83e-05	0.021	LYSIASTR	R	Y	0.961	28.4	28.8	23.4	0	1	0	0	2	910.499	425.059	71331.7	93	100	AT4G05390.1
Athal-1	Serine carboxypeptidase S28 family protein	AT4G36195.1,AT4G36195.2,AT4G36195.3	54775.5	0.997	1	1	1	3.83e-05	0.0246	IIFTNGSQDPWR	K	H	0.99	40.8	29.4	33	0	1	0	0	2	1433.72	2021.83	61284.6	401	412
Athal-1	CLB6, ISPH, HDR 4-hydroxy-3-methylbut-2-enyl diphosphate reductase	AT4G34350.1	52781.5	1	1	1	1	3.83e-05	0.0322	LWITNEIIHNPTVNK	R	R	0.993	44.6	27.8	44.1	0	1	0	0	2	1791.98	2868.59	39434.5	144	158
Athal-1	RHM1, ROL1, ATRHM1 rhamnose biosynthesis 1	AT1G78570.1	75374	0.914	0	0	6	0.00023	0.0508	TGWIGGLLGK	K	I	0.993	44.3	29.1	0	0	5	0	0	2	1001.58	2996.47	251082	393	402	AT1G63000.1,AT1G53500.1,AT3G14790.1
Athal-1	RHM1, ROL1, ATRHM1 rhamnose biosynthesis 1	AT1G78570.1	75374	0.914	0	0	6	0.00023	0.0508	TMDWYTQNPEWWGDVSGALLPHPR	K	M	0.979	49	26.3	49	0	0	1	0	2	2856.32	4960.31	86666	315	338	AT1G53500.1
Athal-1	Ribosomal protein L11 family protein	AT3G53430.1	17969.9	1	4	5	10	0.000383	0.313	HNGNISFDDVTEIAR	K	I	0.965	36.2	28.8	34.7	0	0	1	0	2	1687.8	2075.36	74664	101	115
Athal-1	Ribosomal protein L11 family protein	AT3G53430.1	17969.9	1	4	5	10	0.000383	0.313	IGPLGLAPK	K	K	0.994	39.5	25	28.5	0	4	0	0	2	865.551	1534.65	310951	32	40
Athal-1	Ribosomal protein L11 family protein	AT3G53430.1	17969.9	1	4	5	10	0.000383	0.313	VTGGEVGAASSLAPK	R	I	0.997	59.1	29.4	52.9	0	3	0	0	2	1343.72	782.498	134147	17	31
Athal-1	Ribosomal protein L11 family protein	AT3G53430.1	17969.9	1	4	5	10	0.000383	0.313	VTVVPSAAALVIK	K	A	0.966	26.3	25	23.9	0	1	1	0	2	1267.8	2978.44	134674	72	84
Athal-1	RBCL ribulose-bisphosphate carboxylases	ATCG00490.1	52955.6	1	2	2	3	0.000115	0.048	TFQGPPHGIQVER	K	D	0.974	37.9	29.4	37.9	0	1	0	0	2	1465.75	904.995	27206.6	147	159
Athal-1	RBCL ribulose-bisphosphate carboxylases	ATCG00490.1	52955.6	1	2	2	3	0.000115	0.048	VALEACVQAR	R	N	0.993	48.2	30.4	41.5	0	2	0	0	2	1116.58	625.829	109390	422	431
Athal-1	TIM, PDTPI triosephosphate isomerase	AT2G21170.1	33345.4	1	2	2	3	0.000115	0.117	FFVGGNWK	K	C	0.961	27.9	28.4	11.2	0	1	0	0	2	954.483	1741.76	68025	66	73	AT3G55440.1
Athal-1	TIM, PDTPI triosephosphate isomerase	AT2G21170.1	33345.4	1	2	2	3	0.000115	0.117	GPEFATIVNSVTSK	K	K	0.993	50.6	29.1	50.6	0	1	0	0	2	1449.76	2632.54	55809.6	298	311
Athal-1	TIM, PDTPI triosephosphate isomerase	AT2G21170.1	33345.4	1	2	2	3	0.000115	0.117	VASPQQAQEVHVAVR	K	G	0.997	60.5	28.4	59.9	0	1	0	0	2	1618.87	594.369	35479.3	235	249
Athal-1	ATTIC110, TIC110 translocon at the inner envelope membrane of chloroplasts 110	AT1G06950.1	112124	1	2	2	2	7.65e-05	0.0335	ELTGLQPIVEK	K	M	0.997	48	26.9	30.6	0	1	0	0	2	1226.7	1710.09	51975	76	86
Athal-1	ATTIC110, TIC110 translocon at the inner envelope membrane of chloroplasts 110	AT1G06950.1	112124	1	2	2	2	7.65e-05	0.0335	SLASVVEELEKVLEFNNLLVSLK	K	S	0.997	70.8	25	70.8	0	0	1	0	2	2573.44	7395.95	121224	370	392
Athal-1	Uncharacterised BCR, YbaB family COG0718	AT2G24020.1,AT2G24020.2	19811.5	1	3	3	4	0.000153	0.192	LSQLVTEAYK	K	D	0.997	51.2	28.7	39.3	0	1	0	0	2	1151.63	972.184	62142.2	141	150
Athal-1	Uncharacterised BCR, YbaB family COG0718	AT2G24020.1,AT2G24020.2	19811.5	1	3	3	4	0.000153	0.192	TDITEAAMELGSEK	R	L	0.996	47	29.1	43.8	0	1	0	0	2	1494.7	1960.86	45281.9	127	140
Athal-1	Uncharacterised BCR, YbaB family COG0718	AT2G24020.1,AT2G24020.2	19811.5	1	3	3	4	0.000153	0.192	VTLSGNQQPIR	K	T	0.997	50.5	28.2	41.9	0	2	0	0	2	1212.67	418.396	98674.3	116	126
Athal-1	HSBP, AtHSBP heat shock factor binding protein	AT4G15802.1	9347.5	0.721	1	1	2	7.65e-05	0.128	FQTMSDSIITK	R	I	0.98	34.1	29	17.7	0	2	0	0	2	1270.63	1364.5	104717	31	41
Athal-1	Heat shock protein 70 (Hsp 70) family protein	AT5G02490.1	71388.2	0.971	0	0	55	0.0021	0.199	ATAGDTHLGGEDFDNR	K	M	0.996	43.3	25.5	40.4	0	1	2	0	2	1675.73	301.829	219742	227	242	AT5G02500.1,AT3G12580.1,AT3G09440.2,AT3G09440.1
Athal-1	Heat shock protein 70 (Hsp 70) family protein	AT5G02490.1	71388.2	0.971	0	0	55	0.0021	0.199	IINEPTAAAIAYGLDK	R	K	0.996	74.9	29.2	73	0	5	4	0	2	1659.9	2667.09	765254	176	191	AT5G02500.1,AT5G42020.1,AT3G12580.1,AT5G28540.1,AT3G09440.2,AT3G09440.1
Athal-1	Heat shock protein 70 (Hsp 70) family protein	AT5G02490.1	71388.2	0.971	0	0	55	0.0021	0.199	IINEPTAAAIAYGLDKK	R	A	0.997	62.3	27.5	61	0	4	6	0	2	1787.99	2353.24	959889	176	192	AT5G02500.1,AT5G42020.1,AT3G12580.1,AT5G28540.1,AT3G09440.2,AT3G09440.1
Athal-1	Heat shock protein 70 (Hsp 70) family protein	AT5G02490.1	71388.2	0.971	0	0	55	0.0021	0.199	NALENYAYNMR	K	N	0.997	54.2	27	44.8	0	4	0	0	2	1358.62	1261.23	270180	546	556	AT5G02500.1,AT3G12580.1,AT3G09440.2,AT3G09440.1
Athal-1	Heat shock protein 70 (Hsp 70) family protein	AT5G02490.1	71388.2	0.971	0	0	55	0.0021	0.199	NAVVTVPAYFNDSQR	K	Q	0.997	70.6	29.3	70.6	0	6	0	0	2	1680.83	2161.33	457533	145	159	AT5G02500.1,AT3G12580.1,AT3G09440.2,AT3G09440.1
Athal-1	Heat shock protein 70 (Hsp 70) family protein	AT5G02490.1	71388.2	0.971	0	0	55	0.0021	0.199	NQVAMNPVNTVFDAK	K	R	0.997	67.8	29.4	66.4	0	3	0	0	2	1647.82	2424.62	219569	60	74	AT5G02500.1
Athal-1	Heat shock protein 70 (Hsp 70) family protein	AT5G02490.1	71388.2	0.971	0	0	55	0.0021	0.199	NQVAMNPVNTVFDAKR	K	L	0.992	51.5	28.6	51.5	0	1	2	0	2	1803.92	2084.73	203839	60	75	AT5G02500.1
Athal-1	Heat shock protein 70 (Hsp 70) family protein	AT5G02490.1	71388.2	0.971	0	0	55	0.0021	0.199	SINPDEAVAYGAAVQAAILSGEGNEK	K	V	0.997	71.2	26.9	71.2	0	1	4	0	2	2574.27	4210.63	347424	368	393	AT3G12580.1,AT3G09440.2,AT3G09440.1
Athal-1	Heat shock protein 70 (Hsp 70) family protein	AT5G02490.1	71388.2	0.971	0	0	55	0.0021	0.199	TTPSYVAFTDSER	R	L	0.997	52.9	28.4	51.7	0	3	0	0	2	1473.69	1215.1	215937	40	52	AT5G02500.1,AT3G12580.1,AT3G09440.2,AT3G09440.1
Athal-1	Heat shock protein 70 (Hsp 70) family protein	AT5G02490.1	71388.2	0.971	0	0	55	0.0021	0.199	VQQLLQDFFNGK	K	E	0.997	56.7	28.9	51.7	0	4	3	0	2	1436.75	3174.75	462723	352	363	AT5G02500.1,AT3G12580.1
Athal-1	Heat shock protein 70 (Hsp 70) family protein	AT5G02490.1	71388.2	0.971	0	0	55	0.0021	0.199	VQQLLQDFFNGKELCK	K	S	0.997	60.6	28.2	60.6	0	2	0	0	2	1967.01	3339.35	68088.1	352	367	AT5G02500.1,AT3G12580.1
Athal-1	ATPDX1.1, PDX1.1 pyridoxine biosynthesis 1.1	AT2G38230.1	32861.1	0.628	0	0	2	7.65e-05	0.0453	GGVIMDVVNAEQAR	R	I	0.997	74.7	29.3	74.7	0	2	0	0	2	1458.74	1977.48	158042	36	49	AT5G01410.1
Athal-1	PGI1, PGI phosphoglucose isomerase 1	AT4G24620.1	67050.6	0.99	1	1	1	3.83e-05	0.0326	TSIMSAVGLLPAALQGINVR	R	E	0.946	28.7	25	28.7	0	0	1	0	2	2011.14	5478.02	61306.4	309	328
Athal-1	Peroxidase superfamily protein	AT5G05340.1	34215.8	1	5	5	12	0.000459	0.315	DMVALSGAHTIGQSR	R	C	0.978	32.4	28.8	32.4	0	1	0	0	2	1542.77	1077.96	33470.3	189	203
Athal-1	Peroxidase superfamily protein	AT5G05340.1	34215.8	1	5	5	12	0.000459	0.315	GLLHSDQVLFNGGSTDSIVR	R	G	0.997	61.1	27.6	44.3	0	0	4	0	2	2115.08	2681.5	401618	264	283
Athal-1	Peroxidase superfamily protein	AT5G05340.1	34215.8	1	5	5	12	0.000459	0.315	GYSNNPSSFNSDFTAAMIK	R	M	0.997	63.4	26.6	58.6	0	2	0	0	2	2050.92	2680.59	79556.1	284	302
Athal-1	Peroxidase superfamily protein	AT5G05340.1	34215.8	1	5	5	12	0.000459	0.315	MGDISPLTGSSGEIR	K	K	0.997	82.8	29.5	68.9	0	3	0	0	2	1519.74	1644.04	195589	303	317
Athal-1	Peroxidase superfamily protein	AT5G05340.1	34215.8	1	5	5	12	0.000459	0.315	TASQAAANSNIPAPTSSLSQLISSFSAVGLSTR	R	D	0.997	60.2	25	60.2	0	0	2	0	2	3234.66	5831.87	93434.1	156	188
Athal-1	APX3 ascorbate peroxidase 3	AT4G35000.1	31572.8	1	6	9	14	0.000536	0.383	IALDLCEGVK	K	A	0.981	38.8	30.9	25.3	0	3	0	0	2	1117.59	1745.13	206467	74	83
Athal-1	APX3 ascorbate peroxidase 3	AT4G35000.1	31572.8	1	6	9	14	0.000536	0.383	ITYADLYQLAGVVAVEVTGGPDIVFVPGR	K	K	0.997	61.4	25	61.4	0	0	1	0	2	3019.61	6847.88	63909.4	89	117
Athal-1	APX3 ascorbate peroxidase 3	AT4G35000.1	31572.8	1	6	9	14	0.000536	0.383	LAWHDAGTYDAQSK	R	T	0.991	38.3	28	34.1	0	1	1	0	2	1562.72	502.487	100077	37	50
Athal-1	APX3 ascorbate peroxidase 3	AT4G35000.1	31572.8	1	6	9	14	0.000536	0.383	LSELGFNPNSSAGK	K	A	0.997	72.5	29.3	64.6	0	3	0	0	2	1420.71	1141.1	165583	239	252
Athal-1	APX3 ascorbate peroxidase 3	AT4G35000.1	31572.8	1	6	9	14	0.000536	0.383	MGLSDKDIVALSGGHTLGR	R	A	0.992	46.5	28.2	46.5	0	1	1	2	2	1927.01	2306.99	300024	146	164
Athal-1	APX3 ascorbate peroxidase 3	AT4G35000.1	31572.8	1	6	9	14	0.000536	0.383	SGFDGPWTQEPLKFDNSYFVELLK	R	G	0.974	32.4	26.4	32.4	0	0	1	0	2	2817.38	5440.05	83479.5	170	193
Athal-1	DHAR1, ATDHAR1, DHAR5 dehydroascorbate reductase	AT1G19570.1	23641.6	0.999	1	1	2	7.65e-05	0.0516	VSAVDLSLAPK	R	L	0.985	36.2	28.1	26.9	0	2	0	0	2	1099.64	1715.46	114923	147	157
Athal-1	Ribosomal protein L14p/L23e family protein	AT1G04480.1,AT2G33370.1,AT3G04400.1,AT3G04400.2	15027.2	1	2	3	4	0.000153	0.2	MSLGLPVAATVNCADNTGAK	R	N	0.991	48.7	28.1	48.7	0	1	1	0	2	1989.97	2741.86	164458	16	35
Athal-1	Ribosomal protein L14p/L23e family protein	AT1G04480.1,AT2G33370.1,AT3G04400.1,AT3G04400.2	15027.2	1	2	3	4	0.000153	0.2	VLPAVIVR	K	Q	0.984	30.8	25	28.2	0	2	0	0	2	866.582	1634.79	173539	76	83
Athal-1	PLDALPHA1, PLD phospholipase D alpha 1	AT3G15730.1	91850.6	1	2	2	2	7.65e-05	0.0444	AYIPVDQVINGEEVDQWVEILDNDR	R	N	0.971	32.1	26.3	32.1	0	0	1	0	2	2929.42	5606.84	56290.1	109	133
Athal-1	PLDALPHA1, PLD phospholipase D alpha 1	AT3G15730.1	91850.6	1	2	2	2	7.65e-05	0.0444	IVVVDSEMPSR	K	G	0.992	54.6	30	52	0	1	0	0	2	1231.64	1084.35	64992.9	335	345
Athal-1	GLB1, AHB1, ARATH GLB1, NSHB1, ATGLB1, HB1 hemoglobin 1	AT2G16060.1	18034.2	1	5	5	10	0.000383	0.325	IFEIAPTTK	K	K	0.974	32	29.7	16.4	0	2	0	0	2	1019.58	1322.06	133194	39	47
Athal-1	GLB1, AHB1, ARATH GLB1, NSHB1, ATGLB1, HB1 hemoglobin 1	AT2G16060.1	18034.2	1	5	5	10	0.000383	0.325	IVFTEEQEALVVK	K	S	0.997	82.2	28.5	62.1	0	3	0	0	2	1504.83	2399.12	167580	7	19
Athal-1	GLB1, AHB1, ARATH GLB1, NSHB1, ATGLB1, HB1 hemoglobin 1	AT2G16060.1	18034.2	1	5	5	10	0.000383	0.325	VAWGQAYDHLVAAIK	K	A	0.989	45.7	28.6	39.5	0	2	0	0	2	1641.87	3191.69	83525.8	139	153
Athal-1	GLB1, AHB1, ARATH GLB1, NSHB1, ATGLB1, HB1 hemoglobin 1	AT2G16060.1	18034.2	1	5	5	10	0.000383	0.325	VAWGQAYDHLVAAIKAEMNLSN	K	-	0.976	36.5	27.7	36.5	0	0	1	0	2	2401.2	5374.72	81460.7	139	160
Athal-1	GLB1, AHB1, ARATH GLB1, NSHB1, ATGLB1, HB1 hemoglobin 1	AT2G16060.1	18034.2	1	5	5	10	0.000383	0.325	YALLETIK	K	E	0.974	29.4	27.1	21	0	2	0	0	2	950.556	1804.98	112441	119	126
Athal-1	Glutamyl/glutaminyl-tRNA synthetase, class Ic	AT5G26710.1	81067	1	7	8	16	0.000612	0.125	ESNEFVDNLVK	K	D	0.997	49.7	29.9	36.5	0	1	0	0	2	1293.63	1710.58	47062.1	260	270
Athal-1	Glutamyl/glutaminyl-tRNA synthetase, class Ic	AT5G26710.1	81067	1	7	8	16	0.000612	0.125	GKPEVDLPEAEIGK	K	V	0.994	42.3	28.4	42.3	0	1	0	0	2	1481.78	1386.3	43294.6	200	213
Athal-1	Glutamyl/glutaminyl-tRNA synthetase, class Ic	AT5G26710.1	81067	1	7	8	16	0.000612	0.125	LKLTWLPDTNELVNLTLTEFDYLITK	K	K	0.98	47.2	25	47.2	0	0	1	0	2	3093.68	7380.37	168458	623	648
Athal-1	Glutamyl/glutaminyl-tRNA synthetase, class Ic	AT5G26710.1	81067	1	7	8	16	0.000612	0.125	LNGATVLLR	K	Y	0.993	40.7	26.3	25.1	0	2	0	0	2	956.589	1323.17	120747	50	58
Athal-1	Glutamyl/glutaminyl-tRNA synthetase, class Ic	AT5G26710.1	81067	1	7	8	16	0.000612	0.125	RVLFTLTDGPDEPFVR	R	M	0.971	35.3	28	33	0	0	1	0	2	1861.98	3239.67	69765.4	531	546
Athal-1	Glutamyl/glutaminyl-tRNA synthetase, class Ic	AT5G26710.1	81067	1	7	8	16	0.000612	0.125	SSKPIVLFSIPDGR	K	A	0.994	40.7	27.8	38.1	0	1	3	0	2	1515.85	2793.95	255154	703	716
Athal-1	Glutamyl/glutaminyl-tRNA synthetase, class Ic	AT5G26710.1	81067	1	7	8	16	0.000612	0.125	VLFTLTDGPDEPFVR	R	M	0.994	47.6	28.7	47.6	0	6	0	0	2	1705.88	3701.8	351725	532	546
Athal-1	SHD, HSP90.7, AtHsp90.7, AtHsp90-7 Chaperone protein htpG family protein	AT4G24190.1,AT4G24190.2	94208.5	1	8	8	14	0.000536	0.153	ELISNASDALDK	R	I	0.997	52.4	30	46.7	0	1	0	0	2	1275.64	1008.78	53473.6	106	117	AT3G07770.1
Athal-1	SHD, HSP90.7, AtHsp90.7, AtHsp90-7 Chaperone protein htpG family protein	AT4G24190.1,AT4G24190.2	94208.5	1	8	8	14	0.000536	0.153	FAVSEDTWNEPLGR	K	G	0.997	61.2	28.9	58.9	0	2	0	0	2	1620.77	2263.2	101038	231	244
Athal-1	SHD, HSP90.7, AtHsp90.7, AtHsp90-7 Chaperone protein htpG family protein	AT4G24190.1,AT4G24190.2	94208.5	1	8	8	14	0.000536	0.153	FGWSANMER	K	I	0.956	26.1	27	23.2	0	1	0	0	2	1097.48	1172.72	53236.5	678	686	AT2G04030.2,AT2G04030.1,AT3G07770.1
Athal-1	SHD, HSP90.7, AtHsp90.7, AtHsp90-7 Chaperone protein htpG family protein	AT4G24190.1,AT4G24190.2	94208.5	1	8	8	14	0.000536	0.153	GLVDSDTLPLNVSR	K	E	0.997	93.9	29.3	73.4	0	3	0	0	2	1485.79	2448.57	193791	442	455
Athal-1	SHD, HSP90.7, AtHsp90.7, AtHsp90-7 Chaperone protein htpG family protein	AT4G24190.1,AT4G24190.2	94208.5	1	8	8	14	0.000536	0.153	GNLASENVDDVK	K	I	0.99	43.5	28.9	40	0	1	0	0	2	1260.61	289.389	55818.8	650	661
Athal-1	SHD, HSP90.7, AtHsp90.7, AtHsp90-7 Chaperone protein htpG family protein	AT4G24190.1,AT4G24190.2	94208.5	1	8	8	14	0.000536	0.153	IMQSQTLSDANK	R	Q	0.997	61.2	30.4	54.5	0	1	0	0	2	1335.66	147.838	39421.9	687	698
Athal-1	SHD, HSP90.7, AtHsp90.7, AtHsp90-7 Chaperone protein htpG family protein	AT4G24190.1,AT4G24190.2	94208.5	1	8	8	14	0.000536	0.153	LADTPCVVVTSK	R	F	0.992	49.9	29.8	41.3	0	1	0	0	2	1289.68	1007.79	54601.5	666	677
Athal-1	SHD, HSP90.7, AtHsp90.7, AtHsp90-7 Chaperone protein htpG family protein	AT4G24190.1,AT4G24190.2	94208.5	1	8	8	14	0.000536	0.153	LGIIEDAANR	K	N	0.984	44.7	28.9	37.3	0	2	0	0	2	1071.58	893.823	102797	524	533
Athal-1	SHD, HSP90.7, AtHsp90.7, AtHsp90-7 Chaperone protein htpG family protein	AT4G24190.1,AT4G24190.2	94208.5	1	8	8	14	0.000536	0.153	LMDIIINSLYSNKDIFLR	R	E	0.962	33.9	25.9	16.4	0	0	1	0	2	2168.18	5159.45	76624.1	88	105
Athal-1	SHD, HSP90.7, AtHsp90.7, AtHsp90-7 Chaperone protein htpG family protein	AT4G24190.1,AT4G24190.2	94208.5	1	8	8	14	0.000536	0.153	VFISDEFDELLPK	R	Y	0.957	34.8	29.6	34.8	0	1	0	0	2	1551.79	4220.79	72512.1	423	435
[truncated: 10,817 more rows]
